# Supplementary material for: Di­aqua­{μ2-N,N′-bis­[(cyclo­hexa­nyl­idene)amino]­oxamide}­bis­(tri­phenyl­phosphane)silver(I) dinitrate
Source: Acta Crystallogr Sect E Struct Rep Online. 2014 Jan 4;70(Pt 2):m30–1. doi: 10.1107/S1600536813034454 (PMC3998245; doi:10.1107/S1600536813034454)
Supplement: Supplementary file 1 [file e-70-00m30-sup1.cif]

##############################################################################
#                                                                            #
# This CIF contains the data in a paper accepted for publication in          #
# Acta Crystallographica Section E. It conforms to the requirements of       #
# Notes for Authors for Acta Crystallographica Section E, and has been       #
# peer reviewed under the auspices of the IUCr Commission on Journals.       #
#                                                                            #
# Full details of the Crystallographic Information File format               #
# are given in the paper "The Crystallographic Information File (CIF):       #
# a New Standard Archive File for Crystallography" by S. R. Hall, F. H.      #
# Allen and I. D. Brown [Acta Cryst. (1991), A47, 655-685].                  #
#                                                                            #
# The current version of the core CIF dictionary is obtainable from          #
# ftp://ftp.iucr.org/pub/cif_core.dic.                                       #
#                                                                            #
# Software is freely available for graphical display of the structure(s)     #
# in this CIF. For information consult the CIF software page                 #
# http://www.iucr.org/resources/cif/software.                                #
#                                                                            #
# This file may be used for bona fide research purposes within the           #
# scientific community so long as proper attribution is given to the journal # 
# article from which it was obtained.                                        #
#                                                                            #
##############################################################################
data_I
_database_code_depnum_ccdc_archive 'CCDC 978377'
_audit_creation_method     SHELXL-2012
_journal_date_recd_electronic     2013-12-17
_journal_date_accepted     2013-12-22
_journal_name_full     'Acta Crystallographica, Section E'
_journal_year     2014
_journal_volume     70
_journal_issue      2
_journal_page_first     m30
_journal_page_last     m31
_journal_paper_category     QM
_journal_paper_doi     10.1107/S1600536813034454
_journal_coeditor_code     LH5679
_publ_contact_author_name     'Yupa Wattanakanjana'
_publ_contact_author_address
;
Department of Chemistry, Faculty of Science, Prince of Songkla University,
Hat Yai, Songkhla 90112, Thailand
;
_publ_contact_author_email     yupa.t@psu.ac.th
_publ_contact_author_fax     '+66 (0) 74 558841'
_publ_contact_author_phone     '+66 (0) 74 212918'
_publ_section_title
;\
Diaqua{\m~2~-<i>N</i>,<i>N</i>'-bis[(cyclohexanylidene)amino]oxamide}\
bis(triphenylphosphane)silver(I) dinitrate
;
_publ_section_title_footnote     .
loop_
    _publ_author_name
    _publ_author_footnote
    _publ_author_address
    'Nimthong, Ruthairat' .
;
Department of Chemistry, Faculty of Science, Prince of Songkla University,
Hat Yai, Songkhla 90112,
Thailand
;
    'Thepsena, Nattakunya' .
;
Department of Chemistry, Faculty of Science, Prince of Songkla University,
Hat Yai, Songkhla 90112,
Thailand
;
    'Puetpaiboon, Walailak' .
;
Department of Chemistry, Faculty of Science, Prince of Songkla University,
Hat Yai, Songkhla 90112,
Thailand
;
    'Wattanakanjana, Yupa' .
;
Department of Chemistry, Faculty of Science, Prince of Songkla University,
Hat Yai, Songkhla 90112,
Thailand
;
_chemical_name_systematic
;\
Diaqua{\m~2~-<i>N</i>,<i>N</i>'-\
bis[(cyclohexanylidene)amino]oxamide}bis(triphenylphosphane)silver(I)
dinitrate
;
_chemical_name_common     ?
_chemical_formula_moiety     'C50 H56 Ag2 N4 O4 P2 2+ 2(N O3 -)'
_chemical_formula_sum     'C50 H56 Ag2 N6 O10 P2'
_chemical_formula_iupac     '[Ag2 (C14 H22 N4 O2) (C18 H15 P)2 (H2 O)2] (N O3)2'
_chemical_formula_weight     1178.68
_chemical_melting_point     ?
_shelx_space_group_comment
;
The symmetry employed for this shelxl refinement is uniquely defined
by the following loop, which should always be used as a source of
symmetry information in preference to the above space-group names.
They are only intended as comments.
;
_space_group_crystal_system     triclinic
_space_group_name_H-M_alt     'P -1'
_space_group_name_Hall     '-P 1'
loop_
    _space_group_symop_operation_xyz
    'x, y, z'
    '-x, -y, -z'
_cell_length_a     9.0903(8)
_cell_length_b     9.5730(8)
_cell_length_c     15.2638(13)
_cell_angle_alpha     74.6170(10)
_cell_angle_beta     83.6760(10)
_cell_angle_gamma     77.0910(10)
_cell_volume     1246.49(18)
_cell_formula_units_Z     1
_cell_measurement_reflns_used     6878
_cell_measurement_theta_min     2.2533
_cell_measurement_theta_max     31.2707
_cell_measurement_temperature     100(2)
_exptl_crystal_description     plate
_exptl_crystal_colour     colourless
_exptl_crystal_size_max     0.420
_exptl_crystal_size_mid     0.380
_exptl_crystal_size_min     0.100
_exptl_crystal_density_diffrn     1.570
_exptl_crystal_density_meas     ?
_exptl_crystal_density_method     ?
_exptl_crystal_F_000     602
_exptl_absorpt_coefficient_mu     0.914
_exptl_absorpt_correction_type     multi-scan
_exptl_absorpt_process_details     '(SADABS; Bruker, 2012)'
_shelx_estimated_absorpt_T_min     ?
_shelx_estimated_absorpt_T_max     ?
_exptl_absorpt_correction_T_min     0.6235
_exptl_absorpt_correction_T_max     0.7463
_exptl_special_details
;
Reflections 0 0 1 was affected by the beam stop and was omitted from the
refinement.
;
_diffrn_ambient_temperature     100(2)
_diffrn_radiation_type     MoK\a
_diffrn_radiation_wavelength     0.71073
_diffrn_measurement_device_type     'Bruker SMART APEX CCD'
_diffrn_measurement_method     '\f and \w scans'
_diffrn_detector_area_resol_mean     ?
_diffrn_reflns_number     29613
_diffrn_reflns_av_R_equivalents     0.0323
_diffrn_reflns_theta_min     2.253
_diffrn_reflns_theta_max     31.584
_diffrn_reflns_theta_full     25.242
_diffrn_measured_fraction_theta_max     0.911
_diffrn_measured_fraction_theta_full     1.000
_diffrn_reflns_limit_h_min     -13
_diffrn_reflns_limit_h_max     13
_diffrn_reflns_limit_k_min     -13
_diffrn_reflns_limit_k_max     13
_diffrn_reflns_limit_l_min     -22
_diffrn_reflns_limit_l_max     22
_refine_special_details     ?
_reflns_number_total     7621
_reflns_number_gt     7076
_reflns_threshold_expression     I>2\s(I)
_refine_ls_structure_factor_coef     Fsqd
_refine_ls_matrix_type     full
_refine_ls_R_factor_all     0.0310
_refine_ls_R_factor_gt     0.0282
_refine_ls_wR_factor_gt     0.0703
_refine_ls_wR_factor_ref     0.0722
_refine_ls_goodness_of_fit_ref     1.020
_refine_ls_restrained_S_all     1.020
_refine_ls_number_reflns     7621
_refine_ls_number_parameters     313
_refine_ls_number_restraints     0
_refine_ls_hydrogen_treatment     constr
_refine_ls_weighting_scheme     calc
_refine_ls_weighting_details
;
 w=1/[\s^2^(Fo^2^)+(0.0427P)^2^+0.4440P]
 where P=(Fo^2^+2Fc^2^)/3
;
_atom_sites_solution_hydrogens     mixed
_atom_sites_solution_primary     direct
_atom_sites_solution_secondary     difmap
_refine_ls_shift/su_max     0.001
_refine_ls_shift/su_mean     0.000
_refine_diff_density_max     1.497
_refine_diff_density_min     -0.536
_refine_ls_extinction_method     none
_refine_ls_extinction_coef     .
loop_
    _atom_type_symbol
    _atom_type_description
    _atom_type_scat_dispersion_real
    _atom_type_scat_dispersion_imag
    _atom_type_scat_source
    'C' 'C' 0.0033 0.0016
                         'International Tables Vol C Tables 4.2.6.8 and 6.1.1.4'
    'H' 'H' 0.0000 0.0000
                         'International Tables Vol C Tables 4.2.6.8 and 6.1.1.4'
    'Ag' 'Ag' -0.8971 1.1015
                         'International Tables Vol C Tables 4.2.6.8 and 6.1.1.4'
    'N' 'N' 0.0061 0.0033
                         'International Tables Vol C Tables 4.2.6.8 and 6.1.1.4'
    'O' 'O' 0.0106 0.0060
                         'International Tables Vol C Tables 4.2.6.8 and 6.1.1.4'
    'P' 'P' 0.1023 0.0942
                         'International Tables Vol C Tables 4.2.6.8 and 6.1.1.4'
_computing_data_collection     'APEX2 (Bruker, 2012)'
_computing_cell_refinement     'SAINT (Bruker, 2012)'
_computing_data_reduction     'SAINT (Bruker, 2012)'
_computing_structure_solution     'SHELXS97 (Sheldrick, 2008)'
_computing_structure_refinement
;
SHELXL2012 (Sheldrick, 2008),
<i>SHELXLE</i> (H\"ubschle <i>et al.</i>, 2011)
;
_computing_molecular_graphics     'Mercury (Macrae <i>et al.</i>, 2008)'
_computing_publication_material
;
SHELXL97 (Sheldrick, 2008) and publCIF (Westrip, 2010)
;
loop_
    _atom_site_type_symbol
    _atom_site_label
    _atom_site_fract_x
    _atom_site_fract_y
    _atom_site_fract_z
    _atom_site_U_iso_or_equiv
    _atom_site_adp_type
    _atom_site_calc_flag
    _atom_site_occupancy
    _atom_site_disorder_assembly
    _atom_site_disorder_group
    Ag Ag1 0.77397(2) 0.67531(2) 0.14033(2) 0.01512(4) Uani d 1 . .
    P P1 0.87389(4) 0.59821(4) 0.28403(3) 0.01204(7) Uani d 1 . .
    O O1 0.58233(10) 0.91020(10) 0.10413(6) 0.0182(2) Uani d 1 . .
    O O2 0.60176(10) 0.57786(10) 0.07530(6) 0.0278(3) Uani d 1 . .
    H H2A 0.5453 0.5216 0.0951 0.042 Uiso d 1 . .
    H H2B 0.5935 0.5990 0.0158 0.042 Uiso d 1 . .
    O O3 0.41980(18) 0.36454(16) 0.11758(9) 0.0311(3) Uani d 1 . .
    O O4 0.46973(17) 0.30464(18) 0.26020(10) 0.0327(3) Uani d 1 . .
    O O5 0.37588(17) 0.15741(16) 0.20689(9) 0.0289(3) Uani d 1 . .
    N N1 0.67258(14) 0.90320(14) -0.04115(9) 0.0146(2) Uani d 1 . .
    H H1 0.6597 0.9387 -0.0998 0.017 Uiso calc 1 . .
    N N2 0.80176(14) 0.79893(14) -0.00875(9) 0.0144(2) Uani d 1 . .
    N N3 0.42173(16) 0.27494(17) 0.19571(10) 0.0211(3) Uani d 1 . .
    C C1 0.56953(16) 0.94638(16) 0.02131(10) 0.0132(3) Uani d 1 . .
    C C2 0.91980(17) 0.79182(17) -0.06359(10) 0.0160(3) Uani d 1 . .
    C C3 0.93888(19) 0.88935(19) -0.15685(11) 0.0203(3) Uani d 1 . .
    H H3A 0.8466 0.9672 -0.1707 0.024 Uiso calc 1 . .
    H H3B 0.9540 0.8301 -0.2025 0.024 Uiso calc 1 . .
    C C4 1.0763(2) 0.96139(19) -0.16206(12) 0.0220(3) Uani d 1 . .
    H H4A 1.0959 1.0152 -0.2258 0.026 Uiso calc 1 . .
    H H4B 1.0528 1.0343 -0.1245 0.026 Uiso calc 1 . .
    C C5 1.21787(19) 0.8478(2) -0.12903(12) 0.0222(3) Uani d 1 . .
    H H5A 1.2474 0.7802 -0.1699 0.027 Uiso calc 1 . .
    H H5B 1.3020 0.8989 -0.1309 0.027 Uiso calc 1 . .
    C C6 1.19021(19) 0.75881(19) -0.03247(12) 0.0210(3) Uani d 1 . .
    H H6A 1.1659 0.8255 0.0091 0.025 Uiso calc 1 . .
    H H6B 1.2827 0.6846 -0.0123 0.025 Uiso calc 1 . .
    C C7 1.05827(18) 0.68022(18) -0.02872(11) 0.0185(3) Uani d 1 . .
    H H7A 1.0861 0.6074 -0.0663 0.022 Uiso calc 1 . .
    H H7B 1.0371 0.6264 0.0348 0.022 Uiso calc 1 . .
    C C11 0.74414(17) 0.67524(18) 0.36679(11) 0.0163(3) Uani d 1 . .
    C C12 0.66381(18) 0.82024(19) 0.33780(12) 0.0204(3) Uani d 1 . .
    H H12 0.6780 0.8747 0.2768 0.024 Uiso calc 1 . .
    C C13 0.5628(2) 0.8854(2) 0.39823(15) 0.0289(4) Uani d 1 . .
    H H13 0.5084 0.9842 0.3786 0.035 Uiso calc 1 . .
    C C14 0.5425(2) 0.8049(3) 0.48700(15) 0.0347(5) Uani d 1 . .
    H H14 0.4741 0.8492 0.5284 0.042 Uiso calc 1 . .
    C C15 0.6211(2) 0.6599(3) 0.51627(14) 0.0338(4) Uani d 1 . .
    H H15 0.6058 0.6054 0.5772 0.041 Uiso calc 1 . .
    C C16 0.7224(2) 0.5946(2) 0.45616(12) 0.0244(3) Uani d 1 . .
    H H16 0.7765 0.4957 0.4759 0.029 Uiso calc 1 . .
    C C21 0.91018(18) 0.39933(16) 0.33027(10) 0.0146(3) Uani d 1 . .
    C C22 0.7932(2) 0.32645(19) 0.32916(11) 0.0201(3) Uani d 1 . .
    H H22 0.6984 0.3814 0.3067 0.024 Uiso calc 1 . .
    C C23 0.8160(2) 0.1736(2) 0.36097(12) 0.0262(4) Uani d 1 . .
    H H23 0.7362 0.1240 0.3613 0.031 Uiso calc 1 . .
    C C24 0.9551(3) 0.0933(2) 0.39231(13) 0.0297(4) Uani d 1 . .
    H H24 0.9703 -0.0113 0.4139 0.036 Uiso calc 1 . .
    C C25 1.0718(3) 0.1643(2) 0.39229(14) 0.0309(4) Uani d 1 . .
    H H25 1.1671 0.1084 0.4132 0.037 Uiso calc 1 . .
    C C26 1.0499(2) 0.31784(19) 0.36159(12) 0.0222(3) Uani d 1 . .
    H H26 1.1299 0.3667 0.3620 0.027 Uiso calc 1 . .
    C C31 1.05027(17) 0.65300(16) 0.29052(11) 0.0152(3) Uani d 1 . .
    C C32 1.07908(19) 0.70550(18) 0.36258(12) 0.0204(3) Uani d 1 . .
    H H32 1.0065 0.7101 0.4120 0.025 Uiso calc 1 . .
    C C33 1.2145(2) 0.7513(2) 0.36192(15) 0.0296(4) Uani d 1 . .
    H H33 1.2338 0.7877 0.4108 0.036 Uiso calc 1 . .
    C C34 1.3209(2) 0.7438(2) 0.29016(16) 0.0337(4) Uani d 1 . .
    H H34 1.4121 0.7769 0.2895 0.040 Uiso calc 1 . .
    C C35 1.2953(2) 0.6887(3) 0.21933(15) 0.0322(4) Uani d 1 . .
    H H35 1.3696 0.6816 0.1709 0.039 Uiso calc 1 . .
    C C36 1.1601(2) 0.6437(2) 0.21948(13) 0.0243(3) Uani d 1 . .
    H H36 1.1421 0.6062 0.1708 0.029 Uiso calc 1 . .
loop_
    _atom_site_aniso_label
    _atom_site_aniso_U_11
    _atom_site_aniso_U_22
    _atom_site_aniso_U_33
    _atom_site_aniso_U_12
    _atom_site_aniso_U_13
    _atom_site_aniso_U_23
    Ag1 0.01432(6) 0.01811(6) 0.01070(6) 0.00005(4) -0.00308(4) -0.00155(4)
    P1 0.01111(16) 0.01418(16) 0.01055(16) -0.00195(13) -0.00170(12)
                                                                    -0.00267(13)
    O1 0.0195(5) 0.0194(5) 0.0129(5) 0.0032(4) -0.0034(4) -0.0040(4)
    O2 0.0328(7) 0.0370(7) 0.0208(6) -0.0188(6) -0.0022(5) -0.0096(5)
    O3 0.0411(8) 0.0359(7) 0.0194(6) -0.0171(6) -0.0039(6) -0.0038(5)
    O4 0.0329(7) 0.0479(9) 0.0250(7) -0.0109(6) -0.0062(6) -0.0180(6)
    O5 0.0355(7) 0.0358(7) 0.0203(6) -0.0179(6) 0.0022(5) -0.0078(5)
    N1 0.0128(6) 0.0159(6) 0.0118(5) 0.0001(5) -0.0018(4) 0.0000(5)
    N2 0.0106(5) 0.0161(6) 0.0137(6) 0.0000(4) -0.0011(4) -0.0010(5)
    N3 0.0161(6) 0.0308(7) 0.0187(6) -0.0047(6) 0.0005(5) -0.0107(6)
    C1 0.0121(6) 0.0127(6) 0.0146(6) -0.0020(5) -0.0030(5) -0.0023(5)
    C2 0.0140(7) 0.0186(7) 0.0151(7) -0.0040(5) -0.0003(5) -0.0034(5)
    C3 0.0171(7) 0.0265(8) 0.0140(7) -0.0055(6) 0.0016(5) 0.0005(6)
    C4 0.0216(8) 0.0230(8) 0.0205(8) -0.0075(6) 0.0036(6) -0.0033(6)
    C5 0.0177(7) 0.0277(8) 0.0237(8) -0.0084(6) 0.0026(6) -0.0092(7)
    C6 0.0151(7) 0.0267(8) 0.0219(8) -0.0028(6) -0.0003(6) -0.0088(6)
    C7 0.0139(7) 0.0193(7) 0.0203(7) -0.0008(6) -0.0003(6) -0.0041(6)
    C11 0.0124(6) 0.0231(7) 0.0168(7) -0.0053(6) 0.0005(5) -0.0095(6)
    C12 0.0148(7) 0.0222(7) 0.0286(8) -0.0055(6) 0.0001(6) -0.0131(7)
    C13 0.0178(8) 0.0323(9) 0.0458(11) -0.0070(7) 0.0044(7) -0.0266(9)
    C14 0.0253(9) 0.0514(12) 0.0426(11) -0.0163(9) 0.0126(8) -0.0367(10)
    C15 0.0325(10) 0.0552(13) 0.0228(9) -0.0190(9) 0.0096(7) -0.0213(9)
    C16 0.0246(8) 0.0339(9) 0.0160(7) -0.0081(7) 0.0016(6) -0.0079(7)
    C21 0.0181(7) 0.0148(6) 0.0109(6) -0.0044(5) -0.0003(5) -0.0022(5)
    C22 0.0209(8) 0.0215(7) 0.0201(7) -0.0086(6) 0.0028(6) -0.0069(6)
    C23 0.0357(10) 0.0241(8) 0.0231(8) -0.0164(7) 0.0103(7) -0.0094(7)
    C24 0.0493(12) 0.0160(7) 0.0212(8) -0.0078(8) 0.0020(8) -0.0008(6)
    C25 0.0383(11) 0.0196(8) 0.0289(9) 0.0019(7) -0.0101(8) 0.0010(7)
    C26 0.0249(8) 0.0183(7) 0.0213(8) -0.0020(6) -0.0074(6) -0.0005(6)
    C31 0.0128(6) 0.0141(6) 0.0180(7) -0.0027(5) -0.0029(5) -0.0021(5)
    C32 0.0175(7) 0.0209(7) 0.0248(8) -0.0042(6) -0.0044(6) -0.0073(6)
    C33 0.0219(8) 0.0336(10) 0.0408(11) -0.0080(7) -0.0083(8) -0.0173(8)
    C34 0.0171(8) 0.0388(11) 0.0508(13) -0.0101(8) -0.0037(8) -0.0163(9)
    C35 0.0167(8) 0.0450(11) 0.0377(11) -0.0099(8) 0.0055(7) -0.0147(9)
    C36 0.0175(8) 0.0337(9) 0.0253(8) -0.0082(7) 0.0026(6) -0.0123(7)
_geom_special_details
;
All e.s.d.'s (except the e.s.d. in the dihedral angle between two l.s. planes)
are estimated using the full covariance matrix. The cell e.s.d.'s are taken
into account individually in the estimation of e.s.d.'s in distances, angles
and torsion angles; correlations between e.s.d.'s in cell parameters are only
used when they are defined by crystal symmetry. An approximate (isotropic)
treatment of cell e.s.d.'s is used for estimating e.s.d.'s involving l.s.
planes.
;
loop_
    _geom_bond_atom_site_label_1
    _geom_bond_atom_site_label_2
    _geom_bond_site_symmetry_2
    _geom_bond_distance
    _geom_bond_publ_flag
    Ag1 N2 . 2.2849(13) ?
    Ag1 P1 . 2.3369(4) ?
    Ag1 O2 . 2.4068 ?
    Ag1 O1 . 2.4898(9) ?
    P1 C21 . 1.8137(15) ?
    P1 C31 . 1.8149(16) ?
    P1 C11 . 1.8187(16) ?
    O1 C1 . 1.2304(17) ?
    O2 H2A . 0.8048 ?
    O2 H2B . 0.8848 ?
    O3 N3 . 1.270(2) ?
    O4 N3 . 1.2404(19) ?
    O5 N3 . 1.249(2) ?
    N1 C1 . 1.340(2) ?
    N1 N2 . 1.4008(17) ?
    N1 H1 . 0.8800 ?
    N2 C2 . 1.287(2) ?
    C1 C1 2_675 1.524(3) ?
    C2 C3 . 1.497(2) ?
    C2 C7 . 1.501(2) ?
    C3 C4 . 1.542(2) ?
    C3 H3A . 0.9900 ?
    C3 H3B . 0.9900 ?
    C4 C5 . 1.523(2) ?
    C4 H4A . 0.9900 ?
    C4 H4B . 0.9900 ?
    C5 C6 . 1.519(2) ?
    C5 H5A . 0.9900 ?
    C5 H5B . 0.9900 ?
    C6 C7 . 1.541(2) ?
    C6 H6A . 0.9900 ?
    C6 H6B . 0.9900 ?
    C7 H7A . 0.9900 ?
    C7 H7B . 0.9900 ?
    C11 C16 . 1.395(2) ?
    C11 C12 . 1.396(2) ?
    C12 C13 . 1.395(2) ?
    C12 H12 . 0.9500 ?
    C13 C14 . 1.385(3) ?
    C13 H13 . 0.9500 ?
    C14 C15 . 1.391(3) ?
    C14 H14 . 0.9500 ?
    C15 C16 . 1.393(3) ?
    C15 H15 . 0.9500 ?
    C16 H16 . 0.9500 ?
    C21 C26 . 1.394(2) ?
    C21 C22 . 1.400(2) ?
    C22 C23 . 1.389(2) ?
    C22 H22 . 0.9500 ?
    C23 C24 . 1.387(3) ?
    C23 H23 . 0.9500 ?
    C24 C25 . 1.382(3) ?
    C24 H24 . 0.9500 ?
    C25 C26 . 1.394(2) ?
    C25 H25 . 0.9500 ?
    C26 H26 . 0.9500 ?
    C31 C32 . 1.395(2) ?
    C31 C36 . 1.398(2) ?
    C32 C33 . 1.394(2) ?
    C32 H32 . 0.9500 ?
    C33 C34 . 1.385(3) ?
    C33 H33 . 0.9500 ?
    C34 C35 . 1.384(3) ?
    C34 H34 . 0.9500 ?
    C35 C36 . 1.390(3) ?
    C35 H35 . 0.9500 ?
    C36 H36 . 0.9500 ?
loop_
    _geom_angle_atom_site_label_1
    _geom_angle_atom_site_label_2
    _geom_angle_atom_site_label_3
    _geom_angle_site_symmetry_1
    _geom_angle_site_symmetry_3
    _geom_angle
    _geom_angle_publ_flag
    N2 Ag1 P1 . . 146.83(3) ?
    N2 Ag1 O2 . . 80.48(4) ?
    P1 Ag1 O2 . . 130.70(2) ?
    N2 Ag1 O1 . . 69.04(4) ?
    P1 Ag1 O1 . . 118.43(2) ?
    O2 Ag1 O1 . . 84.40(3) ?
    C21 P1 C31 . . 105.26(7) ?
    C21 P1 C11 . . 105.67(7) ?
    C31 P1 C11 . . 104.89(7) ?
    C21 P1 Ag1 . . 113.89(5) ?
    C31 P1 Ag1 . . 115.29(5) ?
    C11 P1 Ag1 . . 110.99(5) ?
    C1 O1 Ag1 . . 107.71(8) ?
    Ag1 O2 H2A . . 135.1 ?
    Ag1 O2 H2B . . 121.5 ?
    H2A O2 H2B . . 103.3 ?
    C1 N1 N2 . . 116.91(12) ?
    C1 N1 H1 . . 121.5 ?
    N2 N1 H1 . . 121.5 ?
    C2 N2 N1 . . 117.05(13) ?
    C2 N2 Ag1 . . 129.26(11) ?
    N1 N2 Ag1 . . 113.55(9) ?
    O4 N3 O5 . . 120.55(16) ?
    O4 N3 O3 . . 119.69(16) ?
    O5 N3 O3 . . 119.76(14) ?
    O1 C1 N1 . . 125.99(13) ?
    O1 C1 C1 . 2_675 121.54(17) ?
    N1 C1 C1 . 2_675 112.43(16) ?
    N2 C2 C3 . . 127.37(15) ?
    N2 C2 C7 . . 117.00(14) ?
    C3 C2 C7 . . 115.50(13) ?
    C2 C3 C4 . . 109.85(14) ?
    C2 C3 H3A . . 109.7 ?
    C4 C3 H3A . . 109.7 ?
    C2 C3 H3B . . 109.7 ?
    C4 C3 H3B . . 109.7 ?
    H3A C3 H3B . . 108.2 ?
    C5 C4 C3 . . 112.15(14) ?
    C5 C4 H4A . . 109.2 ?
    C3 C4 H4A . . 109.2 ?
    C5 C4 H4B . . 109.2 ?
    C3 C4 H4B . . 109.2 ?
    H4A C4 H4B . . 107.9 ?
    C6 C5 C4 . . 110.70(14) ?
    C6 C5 H5A . . 109.5 ?
    C4 C5 H5A . . 109.5 ?
    C6 C5 H5B . . 109.5 ?
    C4 C5 H5B . . 109.5 ?
    H5A C5 H5B . . 108.1 ?
    C5 C6 C7 . . 109.82(14) ?
    C5 C6 H6A . . 109.7 ?
    C7 C6 H6A . . 109.7 ?
    C5 C6 H6B . . 109.7 ?
    C7 C6 H6B . . 109.7 ?
    H6A C6 H6B . . 108.2 ?
    C2 C7 C6 . . 109.86(13) ?
    C2 C7 H7A . . 109.7 ?
    C6 C7 H7A . . 109.7 ?
    C2 C7 H7B . . 109.7 ?
    C6 C7 H7B . . 109.7 ?
    H7A C7 H7B . . 108.2 ?
    C16 C11 C12 . . 120.00(15) ?
    C16 C11 P1 . . 122.44(13) ?
    C12 C11 P1 . . 117.56(12) ?
    C13 C12 C11 . . 120.17(17) ?
    C13 C12 H12 . . 119.9 ?
    C11 C12 H12 . . 119.9 ?
    C14 C13 C12 . . 119.49(19) ?
    C14 C13 H13 . . 120.3 ?
    C12 C13 H13 . . 120.3 ?
    C13 C14 C15 . . 120.72(17) ?
    C13 C14 H14 . . 119.6 ?
    C15 C14 H14 . . 119.6 ?
    C14 C15 C16 . . 119.94(19) ?
    C14 C15 H15 . . 120.0 ?
    C16 C15 H15 . . 120.0 ?
    C15 C16 C11 . . 119.67(19) ?
    C15 C16 H16 . . 120.2 ?
    C11 C16 H16 . . 120.2 ?
    C26 C21 C22 . . 119.82(15) ?
    C26 C21 P1 . . 122.88(12) ?
    C22 C21 P1 . . 117.21(12) ?
    C23 C22 C21 . . 119.81(17) ?
    C23 C22 H22 . . 120.1 ?
    C21 C22 H22 . . 120.1 ?
    C24 C23 C22 . . 120.06(17) ?
    C24 C23 H23 . . 120.0 ?
    C22 C23 H23 . . 120.0 ?
    C25 C24 C23 . . 120.41(16) ?
    C25 C24 H24 . . 119.8 ?
    C23 C24 H24 . . 119.8 ?
    C24 C25 C26 . . 120.14(18) ?
    C24 C25 H25 . . 119.9 ?
    C26 C25 H25 . . 119.9 ?
    C21 C26 C25 . . 119.75(17) ?
    C21 C26 H26 . . 120.1 ?
    C25 C26 H26 . . 120.1 ?
    C32 C31 C36 . . 119.17(15) ?
    C32 C31 P1 . . 122.66(12) ?
    C36 C31 P1 . . 118.16(12) ?
    C33 C32 C31 . . 119.95(17) ?
    C33 C32 H32 . . 120.0 ?
    C31 C32 H32 . . 120.0 ?
    C34 C33 C32 . . 120.11(18) ?
    C34 C33 H33 . . 119.9 ?
    C32 C33 H33 . . 119.9 ?
    C35 C34 C33 . . 120.54(17) ?
    C35 C34 H34 . . 119.7 ?
    C33 C34 H34 . . 119.7 ?
    C34 C35 C36 . . 119.52(18) ?
    C34 C35 H35 . . 120.2 ?
    C36 C35 H35 . . 120.2 ?
    C35 C36 C31 . . 120.69(17) ?
    C35 C36 H36 . . 119.7 ?
    C31 C36 H36 . . 119.7 ?
loop_
    _geom_torsion_atom_site_label_1
    _geom_torsion_atom_site_label_2
    _geom_torsion_atom_site_label_3
    _geom_torsion_atom_site_label_4
    _geom_torsion_site_symmetry_1
    _geom_torsion_site_symmetry_2
    _geom_torsion_site_symmetry_3
    _geom_torsion_site_symmetry_4
    _geom_torsion
    _geom_torsion_publ_flag
    C1 N1 N2 C2 . . . . -158.29(14) ?
    C1 N1 N2 Ag1 . . . . 17.79(16) ?
    Ag1 O1 C1 N1 . . . . -22.20(17) ?
    Ag1 O1 C1 C1 . . . 2_675 160.03(15) ?
    N2 N1 C1 O1 . . . . 5.0(2) ?
    N2 N1 C1 C1 . . . 2_675 -177.05(14) ?
    N1 N2 C2 C3 . . . . 4.3(2) ?
    Ag1 N2 C2 C3 . . . . -171.05(12) ?
    N1 N2 C2 C7 . . . . 179.89(13) ?
    Ag1 N2 C2 C7 . . . . 4.5(2) ?
    N2 C2 C3 C4 . . . . 123.63(18) ?
    C7 C2 C3 C4 . . . . -52.01(19) ?
    C2 C3 C4 C5 . . . . 51.65(19) ?
    C3 C4 C5 C6 . . . . -56.69(19) ?
    C4 C5 C6 C7 . . . . 58.54(18) ?
    N2 C2 C7 C6 . . . . -121.04(16) ?
    C3 C2 C7 C6 . . . . 55.07(19) ?
    C5 C6 C7 C2 . . . . -56.55(18) ?
    C21 P1 C11 C16 . . . . 17.38(16) ?
    C31 P1 C11 C16 . . . . -93.57(15) ?
    Ag1 P1 C11 C16 . . . . 141.31(13) ?
    C21 P1 C11 C12 . . . . -162.09(12) ?
    C31 P1 C11 C12 . . . . 86.96(13) ?
    Ag1 P1 C11 C12 . . . . -38.16(13) ?
    C16 C11 C12 C13 . . . . 0.6(2) ?
    P1 C11 C12 C13 . . . . -179.91(13) ?
    C11 C12 C13 C14 . . . . -0.2(3) ?
    C12 C13 C14 C15 . . . . -0.3(3) ?
    C13 C14 C15 C16 . . . . 0.5(3) ?
    C14 C15 C16 C11 . . . . -0.1(3) ?
    C12 C11 C16 C15 . . . . -0.4(3) ?
    P1 C11 C16 C15 . . . . -179.89(14) ?
    C31 P1 C21 C26 . . . . -0.36(16) ?
    C11 P1 C21 C26 . . . . -111.04(14) ?
    Ag1 P1 C21 C26 . . . . 126.88(13) ?
    C31 P1 C21 C22 . . . . -176.91(12) ?
    C11 P1 C21 C22 . . . . 72.41(13) ?
    Ag1 P1 C21 C22 . . . . -49.67(13) ?
    C26 C21 C22 C23 . . . . 1.3(2) ?
    P1 C21 C22 C23 . . . . 177.95(13) ?
    C21 C22 C23 C24 . . . . -1.1(3) ?
    C22 C23 C24 C25 . . . . 0.1(3) ?
    C23 C24 C25 C26 . . . . 0.7(3) ?
    C22 C21 C26 C25 . . . . -0.5(3) ?
    P1 C21 C26 C25 . . . . -176.97(14) ?
    C24 C25 C26 C21 . . . . -0.5(3) ?
    C21 P1 C31 C32 . . . . -95.87(14) ?
    C11 P1 C31 C32 . . . . 15.37(15) ?
    Ag1 P1 C31 C32 . . . . 137.74(12) ?
    C21 P1 C31 C36 . . . . 85.04(14) ?
    C11 P1 C31 C36 . . . . -163.72(13) ?
    Ag1 P1 C31 C36 . . . . -41.35(15) ?
    C36 C31 C32 C33 . . . . 1.6(3) ?
    P1 C31 C32 C33 . . . . -177.50(14) ?
    C31 C32 C33 C34 . . . . -0.4(3) ?
    C32 C33 C34 C35 . . . . -1.1(3) ?
    C33 C34 C35 C36 . . . . 1.5(3) ?
    C34 C35 C36 C31 . . . . -0.3(3) ?
    C32 C31 C36 C35 . . . . -1.2(3) ?
    P1 C31 C36 C35 . . . . 177.89(16) ?
loop_
    _geom_hbond_atom_site_label_D
    _geom_hbond_atom_site_label_H
    _geom_hbond_atom_site_label_A
    _geom_hbond_site_symmetry_A
    _geom_hbond_distance_DH
    _geom_hbond_distance_HA
    _geom_hbond_distance_DA
    _geom_hbond_angle_DHA
    O2 H2A O3 . 0.80 2.02 2.8103(17) 166.5
    O2 H2B O3 2_665 0.88 1.98 2.8684(16) 176.9
    N1 H1 O5 2_665 0.88 2.16 2.8407(19) 133.6
    C22 H22 O4 . 0.95 2.58 3.297(2) 132.6
_shelx_hkl_checksum     82154
_shelx_hkl_file
;
  -1   0   0   20.19    0.76
   1   0   0   23.05    0.70
  -2   0   0   96.05    3.24
  -2   0   0   98.84    3.05
  -2   0   0   96.40    3.21
   2   0   0  103.48    3.17
   2   0   0  101.73    3.06
   2   0   0   97.39    3.12
  -3   0   0   46.06    1.66
  -3   0   0   45.75    1.49
  -3   0   0   45.89    1.66
   3   0   0   46.44    1.50
   3   0   0   41.81    1.58
   3   0   0   45.17    1.62
  -4   0   0   12.64    0.68
  -4   0   0   13.09    0.68
  -4   0   0   12.53    0.53
   4   0   0   12.61    0.66
   4   0   0   12.72    0.66
   4   0   0   13.15    0.55
  -5   0   0   75.30    2.40
  -5   0   0   70.66    2.67
  -5   0   0   73.31    2.69
   5   0   0   70.43    2.60
   5   0   0   73.36    2.64
   5   0   0   76.73    2.42
  -6   0   0  119.78    4.37
  -6   0   0  123.66    3.98
  -6   0   0  126.01    4.40
   6   0   0  124.78    4.29
   6   0   0  132.68    4.02
   6   0   0  124.85    4.28
  -7   0   0   61.57    2.50
  -7   0   0   63.24    2.56
   7   0   0   65.88    2.49
   7   0   0   62.50    2.49
  -8   0   0    5.34    0.64
  -8   0   0    4.31    0.62
   8   0   0    4.58    0.60
   8   0   0    3.18    0.53
  -9   0   0   37.85    1.93
  -9   0   0   38.29    1.85
   9   0   0   35.59    1.85
   9   0   0   38.92    1.83
 -10   0   0    0.19    0.26
 -10   0   0    0.30    0.29
  10   0   0    0.51    0.31
  10   0   0    0.38    0.33
 -11   0   0   36.68    1.91
 -11   0   0   33.50    2.03
  11   0   0   37.13    2.07
  11   0   0   35.74    1.88
 -12   0   0    1.55    0.49
 -12   0   0    1.92    0.63
  12   0   0    2.53    0.59
  12   0   0    1.38    0.57
  12  -1   0    0.16    0.39
  12  -1   0    0.33    0.33
 -12   1   0    0.33    0.43
 -12   1   0    0.34    0.34
  11  -1   0    5.91    0.93
  11  -1   0    4.08    0.71
 -11   1   0    4.84    0.83
 -11   1   0    5.65    0.84
  10  -1   0   26.46    1.53
  10  -1   0   27.69    1.68
 -10   1   0   27.89    1.71
 -10   1   0   28.64    1.59
   9  -1   0    1.67    0.42
   9  -1   0    1.31    0.44
  -9   1   0    1.10    0.37
  -9   1   0    1.56    0.43
   8  -1   0   87.80    3.43
   8  -1   0   90.92    3.49
  -8   1   0   91.75    3.52
  -8   1   0   94.55    3.60
   7  -1   0   27.16    1.34
   7  -1   0   26.18    1.35
  -7   1   0   26.05    1.38
  -7   1   0   26.04    1.35
   6  -1   0   36.88    1.24
   6  -1   0   33.63    1.53
   6  -1   0   33.06    1.53
  -6   1   0   35.25    1.25
  -6   1   0   33.75    1.56
  -6   1   0   35.78    1.59
   5  -1   0   46.84    1.53
   5  -1   0   42.85    1.77
   5  -1   0   43.45    1.80
  -5   1   0   47.77    1.56
  -5   1   0   47.27    1.85
  -5   1   0   44.36    1.85
   4  -1   0  133.56    4.05
   4  -1   0  127.09    4.26
   4  -1   0  125.04    4.32
  -4   1   0  128.02    4.38
  -4   1   0  128.82    4.43
  -4   1   0  140.06    4.08
   3  -1   0   57.38    1.80
   3  -1   0   55.26    1.96
   3  -1   0   55.18    2.00
  -3   1   0   59.53    1.83
  -3   1   0   56.30    2.02
  -3   1   0   56.19    2.06
   2  -1   0    1.54    0.11
   2  -1   0    1.24    0.17
   2  -1   0    1.57    0.20
   2  -1   0    1.46    0.11
  -2   1   0    1.80    0.22
  -2   1   0    1.19    0.17
   1  -1   0  155.86    4.61
   1  -1   0  151.64    4.64
   1  -1   0  153.09    4.74
  -1   1   0  155.44    4.61
  -1   1   0  145.76    4.78
  -1   1   0  150.91    4.86
   0  -1   0   43.17    1.60
   0   1   0   54.29    1.58
   0   1   0   54.50    1.63
  -1  -1   0  397.80   12.77
  -1  -1   0  425.54   13.13
  -1  -1   0  428.84   13.43
   1   1   0  426.98   12.78
   1   1   0  429.55   12.97
  -2  -1   0  414.61   12.87
  -2  -1   0  408.55   13.19
  -2  -1   0  416.80   12.89
  -2  -1   0  423.73   12.60
   2   1   0  404.81   12.66
   2   1   0  417.69   12.64
  -3  -1   0    4.85    0.32
  -3  -1   0    5.04    0.33
  -3  -1   0    5.73    0.36
  -3  -1   0    5.08    0.29
   3   1   0    4.81    0.28
   3   1   0    4.76    0.32
  -4  -1   0   53.29    1.98
  -4  -1   0   53.45    2.00
  -4  -1   0   56.52    1.83
   4   1   0   56.32    1.85
   4   1   0   54.63    1.95
   4   1   0   52.98    1.94
  -5  -1   0   81.82    2.95
  -5  -1   0   84.08    2.98
  -5  -1   0   84.81    2.72
   5   1   0   84.74    2.74
   5   1   0   82.87    2.89
   5   1   0   79.00    2.87
  -6  -1   0    0.15    0.15
  -6  -1   0    0.07    0.13
  -6  -1   0    0.14    0.11
   6   1   0    0.30    0.17
   6   1   0    0.64    0.22
   6   1   0    0.05    0.10
  -7  -1   0   44.66    1.87
  -7  -1   0   43.10    1.91
  -7  -1   0   42.24    1.60
   7   1   0   42.43    1.87
   7   1   0   46.10    1.66
   7   1   0   45.35    1.85
  -8  -1   0   -0.03    0.22
  -8  -1   0    0.17    0.19
   8   1   0    0.01    0.19
   8   1   0    0.15    0.24
  -9  -1   0   21.71    1.26
  -9  -1   0   22.86    1.36
   9   1   0   22.58    1.35
   9   1   0   20.52    1.22
 -10  -1   0   31.37    1.79
 -10  -1   0   32.96    1.70
  10   1   0   29.76    1.75
  10   1   0   32.09    1.64
 -11  -1   0    7.49    0.98
 -11  -1   0    8.26    0.97
  11   1   0    8.64    1.07
  11   1   0    9.88    1.01
 -12  -1   0   22.63    1.64
  12   1   0   23.41    1.67
  12  -2   0   12.92    1.33
 -12   2   0   11.54    1.24
  11  -2   0    0.67    0.44
  11  -2   0    0.51    0.38
 -11   2   0    0.37    0.29
 -11   2   0   -0.11    0.35
  10  -2   0   30.77    1.69
  10  -2   0   28.58    1.74
 -10   2   0   25.50    1.59
 -10   2   0   32.13    1.84
   9  -2   0   49.84    2.28
   9  -2   0   50.63    2.35
  -9   2   0   48.40    2.30
  -9   2   0   51.06    2.40
   8  -2   0   21.35    1.28
   8  -2   0   21.89    1.27
  -8   2   0   22.14    1.33
  -8   2   0   20.79    1.26
   7  -2   0  171.59    5.95
   7  -2   0  180.49    6.04
  -7   2   0  173.54    6.09
  -7   2   0  178.21    6.17
   6  -2   0    0.16    0.16
   6  -2   0   -0.06    0.15
  -6   2   0    0.27    0.19
  -6   2   0    0.15    0.17
   5  -2   0   94.81    3.46
   5  -2   0  101.68    3.09
   5  -2   0   89.16    3.36
  -5   2   0  106.82    3.15
  -5   2   0   97.67    3.56
  -5   2   0   94.40    3.48
   4  -2   0    0.49    0.19
   4  -2   0    1.00    0.24
   4  -2   0    0.79    0.13
  -4   2   0    0.77    0.22
  -4   2   0    0.56    0.18
   3  -2   0  296.01    9.55
   3  -2   0  299.42    9.37
   3  -2   0  312.95    9.22
  -3   2   0  310.25    9.65
  -3   2   0  301.56    9.80
   2  -2   0   55.23    1.93
   2  -2   0   58.17    1.85
   2  -2   0   57.69    2.02
  -2   2   0   59.29    1.85
  -2   2   0   58.74    2.07
  -2   2   0   56.15    1.98
   1  -2   0  129.99    4.01
   1  -2   0  131.43    4.14
   1  -2   0  129.65    4.02
  -1   2   0  128.88    4.13
  -1   2   0  128.82    4.24
  -1   2   0  130.78    4.01
   0  -2   0  659.33   20.41
   0  -2   0  652.68   19.92
   0   2   0  635.07   20.43
   0   2   0  639.65   20.31
   0   2   0  686.35   20.10
  -1  -2   0   59.26    1.93
  -1  -2   0   60.30    1.88
  -1  -2   0   58.97    1.92
   1   2   0   59.89    1.82
   1   2   0   57.47    1.97
   1   2   0   56.46    1.91
  -2  -2   0  286.00    8.86
  -2  -2   0  279.44    8.56
  -2  -2   0  280.99    8.75
  -2  -2   0  279.58    8.64
   2   2   0  272.79    8.55
   2   2   0  280.37    8.51
  -3  -2   0   76.31    2.48
  -3  -2   0   75.49    2.51
  -3  -2   0   77.82    2.58
  -3  -2   0   74.34    2.55
   3   2   0   73.03    2.49
   3   2   0   77.02    2.48
  -4  -2   0  392.08   11.84
  -4  -2   0  397.32   12.22
  -4  -2   0  383.53   12.01
  -4  -2   0  379.50   12.30
   4   2   0  390.41   11.89
   4   2   0  383.65   11.84
  -5  -2   0    1.20    0.24
  -5  -2   0    1.66    0.23
  -5  -2   0    1.66    0.27
  -5  -2   0    1.42    0.25
   5   2   0    1.33    0.26
   5   2   0    1.13    0.21
  -6  -2   0   26.79    1.23
  -6  -2   0   27.33    1.11
  -6  -2   0   25.63    1.26
   6   2   0   26.73    1.24
   6   2   0   28.31    1.13
   6   2   0   26.78    1.21
  -7  -2   0    0.21    0.15
  -7  -2   0    0.47    0.21
  -7  -2   0    0.24    0.17
   7   2   0   -0.07    0.14
   7   2   0    0.16    0.14
   7   2   0    0.05    0.13
  -8  -2   0    2.26    0.41
  -8  -2   0    2.40    0.48
  -8  -2   0    2.08    0.32
   8   2   0    2.79    0.45
   8   2   0    2.49    0.46
   8   2   0    2.80    0.39
  -9  -2   0    0.77    0.34
  -9  -2   0    1.57    0.38
   9   2   0    1.05    0.36
   9   2   0    0.73    0.30
 -10  -2   0   27.17    1.60
 -10  -2   0   28.87    1.53
  10   2   0   26.98    1.61
  10   2   0   26.68    1.47
 -11  -2   0   25.42    1.51
 -11  -2   0   25.89    1.63
  11   2   0   25.62    1.64
  11   2   0   23.48    1.43
 -12  -2   0    2.60    0.65
  12   2   0    3.63    0.75
  12  -3   0    0.43    0.38
 -12   3   0    0.49    0.37
  11  -3   0   19.84    1.43
  11  -3   0   19.94    1.55
 -11   3   0   22.18    1.61
 -11   3   0   20.12    1.42
  10  -3   0    0.35    0.38
  10  -3   0    0.23    0.31
 -10   3   0    0.01    0.35
 -10   3   0    0.52    0.34
   9  -3   0    9.56    1.02
   9  -3   0    8.29    0.99
  -9   3   0    9.84    1.04
  -9   3   0    8.33    0.95
   8  -3   0   20.33    1.27
   8  -3   0   20.80    1.27
  -8   3   0   19.23    1.25
  -8   3   0   18.98    1.23
   7  -3   0   21.29    1.23
   7  -3   0   21.62    1.26
  -7   3   0   22.61    1.30
  -7   3   0   22.80    1.29
   6  -3   0   90.11    3.44
   6  -3   0   97.58    3.40
  -6   3   0   90.43    3.52
  -6   3   0   92.49    3.45
   5  -3   0   -0.04    0.16
   5  -3   0   -0.02    0.15
  -5   3   0    0.26    0.16
  -5   3   0    0.39    0.20
  -5   3   0    0.32    0.10
   4  -3   0   50.56    2.15
   4  -3   0   57.00    2.10
   4  -3   0   58.48    1.89
  -4   3   0   53.69    2.13
  -4   3   0   61.80    1.90
  -4   3   0   57.39    2.25
   3  -3   0    0.17    0.08
   3  -3   0    0.07    0.12
   3  -3   0    0.16    0.13
  -3   3   0    0.10    0.09
  -3   3   0    0.13    0.12
  -3   3   0    0.29    0.15
   2  -3   0  169.25    5.34
   2  -3   0  173.74    5.29
   2  -3   0  166.01    5.50
  -2   3   0  169.68    5.49
  -2   3   0  172.01    5.29
  -2   3   0  172.28    5.65
   1  -3   0  153.87    4.98
   1  -3   0  159.12    4.85
   1  -3   0  162.63    4.82
  -1   3   0  147.70    5.09
  -1   3   0  154.27    4.94
  -1   3   0  154.46    4.84
   0  -3   0  374.04   11.54
   0  -3   0  392.60   11.42
   0  -3   0  366.85   11.71
   0   3   0  379.01   11.54
   0   3   0  381.29   12.01
   0   3   0  382.02   11.74
  -1  -3   0   10.44    0.41
  -1  -3   0    9.62    0.49
  -1  -3   0   10.15    0.50
   1   3   0    9.95    0.51
   1   3   0    9.88    0.38
   1   3   0    9.57    0.49
  -2  -3   0    0.54    0.14
  -2  -3   0    0.53    0.14
  -2  -3   0    0.72    0.13
   2   3   0    0.88    0.13
   2   3   0    0.82    0.17
   2   3   0    0.46    0.14
  -3  -3   0   79.23    2.67
  -3  -3   0   79.10    2.67
  -3  -3   0   80.97    2.68
   3   3   0   80.76    2.61
   3   3   0   79.24    2.66
  -4  -3   0  127.54    4.20
  -4  -3   0  124.49    4.12
  -4  -3   0  124.99    4.09
  -4  -3   0  133.97    4.26
   4   3   0  122.44    4.09
   4   3   0  125.46    4.09
  -5  -3   0   58.01    2.16
  -5  -3   0   56.72    2.16
  -5  -3   0   58.93    2.08
  -5  -3   0   57.08    2.11
   5   3   0   58.88    2.13
   5   3   0   58.65    2.08
  -6  -3   0   21.60    1.06
  -6  -3   0   22.97    1.00
  -6  -3   0   22.31    1.05
  -6  -3   0   19.95    1.06
   6   3   0   22.72    1.09
   6   3   0   21.48    0.99
  -7  -3   0    7.85    0.63
  -7  -3   0    7.33    0.53
  -7  -3   0    7.17    0.58
   7   3   0    7.70    0.74
   7   3   0    8.88    0.56
   7   3   0    6.81    0.56
  -8  -3   0    0.17    0.18
  -8  -3   0   -0.01    0.17
  -8  -3   0   -0.12    0.18
   8   3   0    0.02    0.17
   8   3   0    0.09    0.20
   8   3   0    0.01    0.16
  -9  -3   0   20.71    1.17
  -9  -3   0   18.22    1.17
   9   3   0   19.57    1.21
   9   3   0   17.55    1.09
 -10  -3   0   11.64    0.97
 -10  -3   0   10.76    0.88
  10   3   0   11.47    0.88
  10   3   0    9.66    1.04
 -11  -3   0   38.72    1.95
 -11  -3   0   33.07    1.95
  11   3   0   36.62    1.87
  11   3   0   40.44    2.07
 -12  -3   0    2.58    0.64
  12   3   0    2.02    0.62
 -13  -3   0   15.26    1.58
  13   3   0   15.80    1.62
  11  -4   0    3.54    0.73
 -11   4   0    1.87    0.58
 -11   4   0    2.69    0.64
  10  -4   0   45.36    2.32
  10  -4   0   41.90    2.21
 -10   4   0   43.09    2.28
 -10   4   0   39.25    2.19
   9  -4   0    0.21    0.28
   9  -4   0   -0.10    0.27
  -9   4   0    0.23    0.31
  -9   4   0    0.95    0.36
   8  -4   0   39.01    1.96
   8  -4   0   40.49    1.98
  -8   4   0   38.26    1.98
  -8   4   0   37.98    1.93
   7  -4   0    7.15    0.80
   7  -4   0    7.41    0.84
  -7   4   0    7.36    0.86
  -7   4   0    5.46    0.70
   6  -4   0   57.62    2.30
   6  -4   0   54.72    2.35
  -6   4   0   52.03    2.39
  -6   4   0   58.37    2.34
   5  -4   0   33.99    1.65
   5  -4   0   36.92    1.59
  -5   4   0   36.02    1.71
  -5   4   0   39.22    1.36
  -5   4   0   35.70    1.60
   4  -4   0   57.79    2.18
   4  -4   0   55.79    2.28
   4  -4   0   60.71    1.98
  -4   4   0   55.61    2.34
  -4   4   0   54.68    2.20
  -4   4   0   63.59    2.01
   3  -4   0  104.33    3.50
   3  -4   0  104.74    3.38
   3  -4   0  104.86    3.67
  -3   4   0  100.13    3.73
  -3   4   0  106.24    3.59
  -3   4   0  108.47    3.39
   2  -4   0    0.27    0.11
   2  -4   0    0.24    0.16
   2  -4   0    0.18    0.12
  -2   4   0    0.28    0.17
  -2   4   0    0.43    0.14
  -2   4   0    0.36    0.13
   1  -4   0   30.77    1.12
   1  -4   0   31.07    1.17
   1  -4   0   31.25    1.26
  -1   4   0   28.06    1.26
  -1   4   0   31.07    1.14
  -1   4   0   30.49    1.16
   0  -4   0  228.75    7.48
   0  -4   0  234.31    7.36
   0  -4   0  251.16    7.22
   0   4   0  234.57    7.41
   0   4   0  240.91    7.70
   0   4   0  232.03    7.36
  -1  -4   0   74.02    2.53
  -1  -4   0   77.06    2.38
  -1  -4   0   72.68    2.49
   1   4   0   71.24    2.48
   1   4   0   73.01    2.30
   1   4   0   72.34    2.58
  -2  -4   0    8.42    0.52
  -2  -4   0   10.07    0.45
  -2  -4   0    9.37    0.52
   2   4   0    9.47    0.55
   2   4   0    9.71    0.54
   2   4   0    9.80    0.41
  -3  -4   0  128.00    4.23
  -3  -4   0  127.08    4.24
  -3  -4   0  128.68    4.22
   3   4   0  128.14    4.24
   3   4   0  137.61    4.10
   3   4   0  130.85    4.37
  -4  -4   0  197.12    6.23
  -4  -4   0  195.21    6.26
  -4  -4   0  194.41    6.30
   4   4   0  197.73    6.45
   4   4   0  190.86    6.22
   4   4   0  197.68    6.14
  -5  -4   0   92.91    3.23
  -5  -4   0   88.63    3.12
  -5  -4   0   87.87    3.14
  -5  -4   0   91.89    3.12
   5   4   0   92.21    3.13
   5   4   0   90.78    3.09
  -6  -4   0    3.89    0.46
  -6  -4   0    3.46    0.44
  -6  -4   0    4.53    0.49
  -6  -4   0    4.01    0.46
   6   4   0    3.78    0.44
   6   4   0    4.47    0.49
  -7  -4   0    7.73    0.59
  -7  -4   0    7.76    0.57
  -7  -4   0    7.53    0.61
  -7  -4   0    6.54    0.57
   7   4   0    7.21    0.60
   7   4   0    8.41    0.59
  -8  -4   0    7.54    0.75
  -8  -4   0    7.20    0.62
  -8  -4   0    6.91    0.56
   8   4   0    6.71    0.72
   8   4   0    6.71    0.66
  -9  -4   0    5.70    0.66
  -9  -4   0    4.56    0.54
  -9  -4   0    4.84    0.66
   9   4   0    3.32    0.54
   9   4   0    6.55    0.76
   9   4   0    4.71    0.57
 -10  -4   0   17.48    1.17
 -10  -4   0   17.77    1.14
  10   4   0   16.48    1.09
  10   4   0   16.81    1.18
 -11  -4   0   13.34    1.10
  11   4   0   10.75    1.15
 -12  -4   0   14.56    1.23
  12   4   0   13.73    1.39
 -13  -4   0    0.02    0.41
  13   4   0    0.58    0.47
  10  -5   0    0.56    0.42
  10  -5   0    0.56    0.42
 -10   5   0    0.22    0.40
 -10   5   0   -0.06    0.31
   9  -5   0   12.94    1.28
   9  -5   0   10.49    1.16
  -9   5   0   10.58    1.13
  -9   5   0    9.68    1.15
   8  -5   0   34.96    1.83
   8  -5   0   34.73    1.85
  -8   5   0   32.84    1.85
  -8   5   0   32.87    1.77
   7  -5   0   42.29    1.97
   7  -5   0   40.92    2.04
  -7   5   0   41.53    1.95
  -7   5   0   40.47    2.08
   6  -5   0    0.37    0.25
   6  -5   0    0.17    0.22
  -6   5   0    0.00    0.20
  -6   5   0    0.04    0.17
   5  -5   0   62.20    2.44
   5  -5   0   63.69    2.62
  -5   5   0   63.74    2.48
  -5   5   0   62.84    2.66
   4  -5   0   52.03    2.14
   4  -5   0   50.54    1.98
   4  -5   0   51.74    1.80
  -4   5   0   51.36    1.82
  -4   5   0   48.07    1.99
  -4   5   0   49.06    2.17
   3  -5   0   16.29    0.74
   3  -5   0   15.59    0.80
   3  -5   0   14.34    0.90
  -3   5   0   15.52    0.74
  -3   5   0   15.16    0.93
  -3   5   0   16.07    0.81
   2  -5   0   10.39    0.70
   2  -5   0   10.81    0.58
   2  -5   0   10.90    0.59
  -2   5   0   11.14    0.60
  -2   5   0   11.22    0.73
  -2   5   0   11.03    0.59
   1  -5   0   30.87    1.23
   1  -5   0   30.93    1.33
   1  -5   0   31.65    1.15
  -1   5   0   30.70    1.17
  -1   5   0   29.01    1.35
  -1   5   0   30.71    1.23
   0  -5   0   47.52    1.54
   0  -5   0   44.78    1.68
   0  -5   0   43.96    1.74
   0   5   0   44.91    1.68
   0   5   0   43.69    1.79
   0   5   0   45.30    1.56
  -1  -5   0  107.56    3.73
  -1  -5   0  117.72    3.56
  -1  -5   0  105.89    3.67
   1   5   0  106.79    3.67
   1   5   0  116.59    3.44
   1   5   0  107.60    3.83
  -2  -5   0   14.77    0.76
  -2  -5   0   15.59    0.63
  -2  -5   0   15.04    0.79
   2   5   0   14.92    0.77
   2   5   0   15.58    0.81
   2   5   0   15.57    0.58
  -3  -5   0   47.50    1.86
  -3  -5   0   51.48    1.75
  -3  -5   0   48.33    1.86
   3   5   0   48.53    1.87
   3   5   0   48.81    1.92
   3   5   0   51.19    1.67
  -4  -5   0  117.75    3.90
  -4  -5   0  119.82    3.97
  -4  -5   0  115.72    3.95
   4   5   0  115.87    3.96
   4   5   0  110.87    4.04
   4   5   0  124.45    3.80
  -5  -5   0    0.82    0.23
  -5  -5   0    0.98    0.23
  -5  -5   0    1.09    0.25
   5   5   0    1.49    0.30
   5   5   0    0.80    0.21
   5   5   0    1.39    0.29
  -6  -5   0   76.44    2.81
  -6  -5   0   78.46    2.81
  -6  -5   0   74.48    2.80
   6   5   0   79.88    2.93
   6   5   0   77.41    2.84
   6   5   0   78.05    2.76
  -7  -5   0    4.13    0.51
  -7  -5   0    3.37    0.47
  -7  -5   0    2.85    0.43
  -7  -5   0    3.04    0.43
   7   5   0    3.86    0.48
   7   5   0    3.40    0.47
  -8  -5   0   14.32    0.91
  -8  -5   0   15.02    0.92
  -8  -5   0   13.64    0.90
  -8  -5   0   12.96    0.84
   8   5   0   14.18    0.90
   8   5   0   13.57    0.87
  -9  -5   0    1.33    0.33
  -9  -5   0    1.11    0.34
  -9  -5   0    1.20    0.36
   9   5   0    1.13    0.32
   9   5   0    1.78    0.43
 -10  -5   0   16.22    1.08
 -10  -5   0   16.74    1.13
  10   5   0   14.83    1.05
  10   5   0   15.01    1.08
 -11  -5   0   17.46    1.23
  11   5   0   15.75    1.19
 -12  -5   0    7.04    0.97
  12   5   0    5.60    0.87
  13   5   0    8.07    1.12
  10  -6   0    4.60    0.85
  10  -6   0    4.48    0.88
 -10   6   0    4.21    0.82
 -10   6   0    3.12    0.68
   9  -6   0    1.89    0.57
   9  -6   0    2.66    0.66
  -9   6   0    2.33    0.61
  -9   6   0    2.55    0.60
   8  -6   0    2.91    0.64
   8  -6   0    2.91    0.63
  -8   6   0    2.76    0.57
  -8   6   0    4.33    0.76
   7  -6   0   55.39    2.37
   7  -6   0   55.21    2.50
  -7   6   0   49.49    2.27
  -7   6   0   46.25    2.44
   6  -6   0   29.26    1.49
   6  -6   0   27.82    1.60
  -6   6   0   28.92    1.65
  -6   6   0   27.19    1.44
   5  -6   0    6.97    0.82
   5  -6   0    8.84    0.69
  -5   6   0    6.82    0.82
  -5   6   0    7.04    0.70
   4  -6   0   90.90    3.17
   4  -6   0   87.63    3.38
  -4   6   0   93.30    3.03
  -4   6   0   85.15    3.20
  -4   6   0   82.07    3.43
   3  -6   0    0.55    0.21
   3  -6   0    0.34    0.17
   3  -6   0    0.61    0.26
  -3   6   0    0.30    0.18
  -3   6   0    0.49    0.18
  -3   6   0    0.40    0.23
   2  -6   0   46.59    2.00
   2  -6   0   48.42    1.83
   2  -6   0   50.09    1.81
  -2   6   0   46.28    2.07
  -2   6   0   49.83    1.85
  -2   6   0   50.48    1.85
   1  -6   0    1.43    0.23
   1  -6   0    0.69    0.22
   1  -6   0    1.17    0.30
  -1   6   0    1.12    0.24
  -1   6   0    0.87    0.27
  -1   6   0    1.41    0.21
   0  -6   0   60.37    2.35
   0  -6   0   60.25    2.26
   0  -6   0   67.00    2.09
   0   6   0   61.98    2.28
   0   6   0   61.25    2.42
   0   6   0   61.95    2.12
  -1  -6   0   12.47    0.73
  -1  -6   0   11.62    0.69
  -1  -6   0   11.35    0.49
  -1  -6   0   12.45    0.53
   1   6   0   10.52    0.67
   1   6   0   10.24    0.71
  -2  -6   0   70.86    2.60
  -2  -6   0   70.07    2.61
  -2  -6   0   76.94    2.41
   2   6   0   70.08    2.60
   2   6   0   70.32    2.69
  -3  -6   0   20.52    1.03
  -3  -6   0   20.82    1.06
  -3  -6   0   23.12    0.89
   3   6   0   21.31    1.06
   3   6   0   21.27    1.08
  -4  -6   0   60.31    2.31
  -4  -6   0   61.24    2.15
  -4  -6   0   62.05    2.31
   4   6   0   61.25    2.38
   4   6   0   60.22    2.33
  -5  -6   0   68.95    2.61
  -5  -6   0   73.12    2.52
  -5  -6   0   69.02    2.63
   5   6   0   68.21    2.68
   5   6   0   72.14    2.66
  -6  -6   0    0.19    0.17
  -6  -6   0   -0.12    0.17
  -6  -6   0    0.08    0.18
   6   6   0    0.23    0.17
   6   6   0   -0.01    0.17
   6   6   0    0.21    0.19
  -7  -6   0   76.92    2.86
  -7  -6   0   76.59    2.89
  -7  -6   0   74.15    2.88
   7   6   0   75.13    2.96
   7   6   0   76.53    2.78
   7   6   0   78.89    2.93
  -8  -6   0   -0.19    0.17
  -8  -6   0   -0.14    0.17
  -8  -6   0   -0.01    0.18
   8   6   0    0.23    0.21
   8   6   0   -0.33    0.16
   8   6   0   -0.03    0.19
  -9  -6   0    8.44    0.84
  -9  -6   0    8.34    0.84
  -9  -6   0    8.11    0.83
   9   6   0    7.86    0.84
   9   6   0   10.32    0.81
   9   6   0    8.83    0.87
 -10  -6   0    2.07    0.51
  10   6   0    2.30    0.50
  10   6   0    2.33    0.50
   9  -7   0   -0.24    0.32
   9  -7   0    0.28    0.40
  -9   7   0    0.08    0.34
  -9   7   0   -0.36    0.30
   8  -7   0   14.57    1.46
   8  -7   0   15.80    1.23
  -8   7   0   13.54    1.09
  -8   7   0   14.84    1.27
   7  -7   0    0.57    0.37
   7  -7   0    0.68    0.37
  -7   7   0    0.48    0.33
  -7   7   0    0.21    0.30
   6  -7   0   30.83    1.83
   6  -7   0   35.51    1.74
  -6   7   0   37.28    1.99
  -6   7   0   36.41    1.74
   5  -7   0    8.49    0.72
   5  -7   0    8.35    0.95
  -5   7   0   10.09    0.76
  -5   7   0    9.84    1.04
   4  -7   0   21.23    1.13
   4  -7   0   23.73    1.37
  -4   7   0   22.30    1.15
  -4   7   0   23.33    1.40
   3  -7   0   48.58    1.90
   3  -7   0   51.37    1.94
   3  -7   0   48.41    2.17
  -3   7   0   45.78    2.20
  -3   7   0   50.31    1.93
  -3   7   0   50.08    1.97
   2  -7   0    3.31    0.51
   2  -7   0    1.95    0.33
   2  -7   0    2.28    0.33
  -2   7   0    2.38    0.37
  -2   7   0    2.46    0.33
   1  -7   0   34.50    1.55
   1  -7   0   28.93    1.36
   1  -7   0   34.69    1.28
  -1   7   0   32.62    1.27
  -1   7   0   32.58    1.42
  -1   7   0   29.60    1.54
   0  -7   0    1.85    0.25
   0  -7   0    1.10    0.28
   0  -7   0    0.99    0.28
   0   7   0    1.10    0.26
   0   7   0    1.51    0.21
   0   7   0    1.20    0.32
  -1  -7   0   39.78    1.75
  -1  -7   0   41.90    1.72
   1   7   0   42.81    1.74
   1   7   0   41.72    1.83
  -2  -7   0    0.33    0.20
  -2  -7   0    0.47    0.21
   2   7   0    0.49    0.21
   2   7   0    0.57    0.23
  -3  -7   0   76.07    2.83
  -3  -7   0   75.47    2.82
   3   7   0   77.40    2.92
   3   7   0   75.90    2.84
  -4  -7   0    3.47    0.48
  -4  -7   0    4.15    0.51
   4   7   0    3.33    0.49
   4   7   0    3.29    0.49
  -5  -7   0   59.65    2.37
  -5  -7   0   59.18    2.33
   5   7   0   57.13    2.38
   5   7   0   58.79    2.37
  -6  -7   0   44.00    1.92
  -6  -7   0   45.85    1.90
   6   7   0   41.88    1.91
   6   7   0   43.10    1.92
  -7  -7   0    4.27    0.57
  -7  -7   0    4.48    0.60
   7   7   0    5.94    0.72
   7   7   0    4.37    0.59
  -8  -7   0   68.74    2.61
  -8  -7   0   62.84    2.57
   8   7   0   58.50    2.56
   8   7   0   58.35    2.57
  -9  -7   0    3.60    0.61
  -9  -7   0    4.12    0.63
   9   7   0    4.66    0.68
   9   7   0    4.78    0.68
 -10  -7   0    3.49    0.62
  10   7   0    2.58    0.54
   8  -8   0   10.42    1.27
  -8   8   0   11.19    1.36
   7  -8   0   24.52    1.68
  -7   8   0   26.40    1.77
   6  -8   0   -0.07    0.27
  -6   8   0    0.07    0.34
   5  -8   0   38.54    2.03
  -5   8   0   37.32    2.09
   4  -8   0    9.77    1.05
  -4   8   0    8.88    1.04
   3  -8   0   31.41    1.40
   3  -8   0   30.29    1.64
  -3   8   0   28.96    1.67
  -3   8   0   31.81    1.43
   2  -8   0   18.56    1.17
   2  -8   0   19.13    1.02
  -2   8   0   19.44    1.03
  -2   8   0   17.09    1.19
   1  -8   0   14.00    0.85
   1  -8   0   13.84    0.94
  -1   8   0   13.96    0.84
  -1   8   0   12.38    0.95
   0  -8   0   47.61    2.09
   0  -8   0   49.34    2.01
   0   8   0   48.53    2.18
   0   8   0   50.66    2.03
  -1  -8   0    5.72    0.61
  -1  -8   0    6.75    0.70
   1   8   0    6.50    0.69
   1   8   0    5.53    0.68
  -2  -8   0   17.21    1.00
  -2  -8   0   16.26    0.99
   2   8   0   18.83    1.11
   2   8   0   17.75    1.02
  -3  -8   0    7.77    0.77
  -3  -8   0    8.33    0.67
   3   8   0    8.09    0.68
   3   8   0    7.22    0.76
  -4  -8   0   42.33    1.91
  -4  -8   0   44.89    1.92
   4   8   0   44.72    1.96
   4   8   0   43.03    1.96
  -5  -8   0    0.63    0.30
  -5  -8   0    1.07    0.31
   5   8   0    1.06    0.34
   5   8   0    1.04    0.34
  -6  -8   0   45.11    2.04
  -6  -8   0   49.83    2.04
   6   8   0   42.18    2.01
   6   8   0   44.83    2.06
  -7  -8   0   15.13    1.07
  -7  -8   0   18.89    1.11
   7   8   0   15.28    1.06
   7   8   0   17.33    1.15
  -8  -8   0   27.19    1.52
  -8  -8   0   29.77    1.54
   8   8   0   26.14    1.49
   8   8   0   27.41    1.54
  -9  -8   0   20.62    1.26
  -9  -8   0   15.48    1.15
   9   8   0   20.62    1.31
   9   8   0   17.73    1.19
 -10  -8   0    1.15    0.43
  10   8   0    1.65    0.51
   7  -9   0   14.75    1.56
  -7   9   0   11.67    1.42
   6  -9   0    8.49    1.16
  -6   9   0   11.70    1.35
   5  -9   0   10.02    1.19
  -5   9   0    8.48    1.15
   4  -9   0   60.64    2.80
  -4   9   0   60.05    2.87
   3  -9   0    2.17    0.53
  -3   9   0    1.45    0.50
   2  -9   0   35.10    1.87
   2  -9   0   39.84    1.73
  -2   9   0   38.58    1.74
  -2   9   0   37.26    1.99
   1  -9   0   21.37    1.31
   1  -9   0   21.10    1.17
  -1   9   0   23.45    1.42
  -1   9   0   22.31    1.21
   0  -9   0   15.80    0.98
   0  -9   0   13.83    1.03
   0   9   0   16.96    1.03
   0   9   0   17.32    1.16
  -1  -9   0   40.45    1.90
  -1  -9   0   41.68    1.87
   1   9   0   41.15    1.88
   1   9   0   44.90    2.06
  -2  -9   0    8.99    0.87
  -2  -9   0   10.09    0.80
   2   9   0    9.24    0.91
   2   9   0    9.46    0.97
  -3  -9   0    5.99    0.70
  -3  -9   0    7.89    0.84
   3   9   0    9.14    0.90
   3   9   0    7.29    0.84
  -4  -9   0   17.23    1.08
  -4  -9   0   15.49    1.05
   4   9   0   17.88    1.15
   4   9   0   18.15    1.15
  -5  -9   0   28.63    1.49
  -5  -9   0   26.51    1.50
   5   9   0   29.13    1.55
   5   9   0   28.91    1.55
  -6  -9   0    1.95    0.44
  -6  -9   0    2.38    0.51
   6   9   0    2.22    0.47
   6   9   0    3.08    0.58
  -7  -9   0   29.65    1.55
  -7  -9   0   26.19    1.54
   7   9   0   29.78    1.65
   7   9   0   26.51    1.54
  -8  -9   0    6.44    0.88
  -8  -9   0    7.09    0.87
   8   9   0    7.42    0.92
   8   9   0    7.20    0.88
  -9  -9   0    5.93    0.87
   9   9   0    8.05    0.98
 -10  -9   0    2.40    0.62
  10   9   0    2.68    0.63
 -11  -9   0    6.32    0.94
  -6  10   0    4.72    0.94
   5 -10   0    1.23    0.57
  -5  10   0    1.07    0.55
   4 -10   0   10.81    1.22
  -4  10   0   13.14    1.42
   3 -10   0   25.39    1.61
  -3  10   0   22.82    1.61
   2 -10   0    8.91    0.75
   2 -10   0    8.57    1.05
  -2  10   0    9.59    0.92
  -2  10   0    8.19    1.05
   1 -10   0   36.55    1.71
   1 -10   0   36.22    1.88
  -1  10   0   35.55    1.73
  -1  10   0   34.50    1.96
   0 -10   0    7.50    0.88
   0 -10   0    7.28    0.79
   0  10   0    7.48    0.96
   0  10   0    7.85    0.84
  -1 -10   0    9.77    0.92
  -1 -10   0    9.39    0.98
   1  10   0   10.33    0.85
   1  10   0   10.19    1.06
  -2 -10   0    3.35    0.57
  -2 -10   0    2.75    0.51
   2  10   0    2.86    0.56
   2  10   0    2.22    0.52
  -3 -10   0   14.96    1.04
  -3 -10   0   17.26    1.11
   3  10   0   13.92    1.09
   3  10   0   17.20    1.15
  -4 -10   0    0.85    0.36
  -4 -10   0    1.44    0.44
   4  10   0    1.50    0.46
   4  10   0    1.59    0.46
  -5 -10   0   40.60    1.90
  -5 -10   0   32.84    1.81
   5  10   0   39.39    1.96
   5  10   0   36.16    1.89
  -6 -10   0   13.23    1.07
  -6 -10   0   15.37    1.07
   6  10   0   13.45    1.08
   6  10   0   11.75    1.01
  -7 -10   0    8.99    0.98
  -7 -10   0   11.12    1.12
   7  10   0    9.94    1.12
   7  10   0   10.07    1.05
  -8 -10   0   11.57    1.19
  -8 -10   0    9.51    1.04
   8  10   0   11.16    1.13
   8  10   0   10.65    1.17
  -9 -10   0    0.80    0.43
   9  10   0    0.76    0.46
 -10 -10   0    5.17    0.85
  10  10   0    3.86    0.78
   4 -11   0    6.42    1.00
  -4  11   0    3.24    0.76
   3 -11   0   12.33    1.35
  -3  11   0   13.73    1.46
   2 -11   0   20.08    1.43
  -2  11   0   19.19    1.51
   1 -11   0    8.23    1.01
   1 -11   0    7.38    0.82
  -1  11   0    6.28    0.81
  -1  11   0    5.95    0.95
   0 -11   0   27.17    1.49
   0 -11   0   25.03    1.56
   0  11   0   25.80    1.51
   0  11   0   26.68    1.72
  -1 -11   0    2.78    0.58
  -1 -11   0    3.83    0.62
   1  11   0    3.77    0.69
   1  11   0    5.07    0.74
  -2 -11   0    6.00    0.77
  -2 -11   0    6.72    0.84
   2  11   0    9.22    1.06
   2  11   0    6.57    0.85
  -3 -11   0    2.75    0.54
  -3 -11   0    3.58    0.64
   3  11   0    3.47    0.67
   3  11   0    3.21    0.64
  -4 -11   0    5.19    0.75
  -4 -11   0    5.82    0.80
   4  11   0    5.41    0.79
   4  11   0    5.16    0.83
  -5 -11   0    0.02    0.28
  -5 -11   0    0.05    0.28
   5  11   0    0.29    0.36
   5  11   0    0.00    0.31
  -6 -11   0   22.18    1.47
  -6 -11   0   22.90    1.43
   6  11   0   20.90    1.46
   6  11   0   24.49    1.56
  -7 -11   0    0.10    0.31
  -7 -11   0    0.44    0.36
   7  11   0   -0.34    0.31
   7  11   0    0.24    0.37
  -8 -11   0   10.79    1.22
   8  11   0    8.01    1.10
  -9 -11   0    3.46    0.72
   9  11   0    4.44    0.85
   2 -12   0   30.42    1.92
  -2  12   0   28.07    1.95
   1 -12   0    1.28    0.54
  -1  12   0    1.50    0.62
   0 -12   0   23.17    1.55
   0 -12   0   22.92    1.43
   0  12   0   27.22    1.59
   0  12   0   25.04    1.75
  -1 -12   0   10.04    1.04
  -1 -12   0    8.27    1.02
   1  12   0    6.54    1.01
   1  12   0    8.52    1.03
  -2 -12   0    1.84    0.52
  -2 -12   0    2.04    0.55
   2  12   0    1.51    0.56
   2  12   0    2.19    0.57
  -3 -12   0    5.07    0.77
  -3 -12   0    5.37    0.80
   3  12   0    6.40    0.94
   3  12   0    3.87    0.79
  -4 -12   0    0.80    0.41
  -4 -12   0    0.68    0.40
   4  12   0    1.04    0.48
   4  12   0    1.19    0.50
  -5 -12   0   11.08    1.18
  -5 -12   0   11.53    1.24
   5  12   0   12.58    1.32
   5  12   0   10.78    1.22
  -6 -12   0   -0.29    0.32
  -6 -12   0    0.39    0.36
   6  12   0    0.37    0.37
   6  12   0    0.41    0.36
  -7 -12   0   15.32    1.56
  -7 -12   0   17.94    1.39
   7  12   0   15.89    1.61
   7  12   0   14.95    1.50
   0  13   0    0.42    0.42
  -1 -13   0    8.05    1.09
  -1 -13   0    7.44    0.95
   1  13   0    6.91    1.11
   1  13   0    9.71    1.16
  -2 -13   0    2.85    0.62
  -2 -13   0    2.95    0.67
   2  13   0    2.54    0.66
   2  13   0    3.59    0.81
  -3 -13   0    3.12    0.69
  -3 -13   0    3.67    0.71
   3  13   0    4.88    0.90
   3  13   0    3.98    0.76
  -4 -13   0    1.76    0.54
   4  13   0    0.81    0.50
  -5 -13   0    1.70    0.56
   5  13   0    1.00    0.55
  -6 -13   0    1.39    0.51
   6  13   0    0.71    0.50
   5  13  -1    1.95    0.66
  -5 -13   1    2.67    0.63
   4  13  -1    0.60    0.48
  -4 -13   1    1.30    0.51
   3  13  -1   14.83    1.56
  -3 -13   1   15.55    1.50
  -3 -13   1   16.87    1.29
   2  13  -1    1.74    0.65
   2  13  -1    2.39    0.65
  -2 -13   1    1.28    0.45
  -2 -13   1    0.78    0.45
   1  13  -1    4.63    0.86
  -1 -13   1    5.35    0.82
   6  12  -1    6.95    1.03
   6  12  -1    7.08    1.08
  -6 -12   1    6.70    0.96
   5  12  -1    0.81    0.44
   5  12  -1    0.63    0.40
  -5 -12   1    0.70    0.42
  -5 -12   1    0.40    0.38
   4  12  -1    7.07    1.01
   4  12  -1    4.30    0.78
  -4 -12   1    5.04    0.80
  -4 -12   1    5.38    0.81
   3  12  -1    2.06    0.60
   3  12  -1    1.76    0.56
  -3 -12   1    1.50    0.48
  -3 -12   1    1.86    0.49
   2  12  -1   26.20    1.63
   2  12  -1   24.84    1.70
  -2 -12   1   24.14    1.51
  -2 -12   1   24.34    1.54
   1  12  -1    7.04    0.95
   1  12  -1    7.55    1.05
  -1 -12   1    7.11    0.94
  -1 -12   1    6.84    0.87
   0  12  -1    7.40    1.07
   0  12  -1    7.07    0.93
   0 -12   1    6.12    0.80
   0 -12   1    6.22    0.90
  -1  12  -1    7.55    1.12
   1 -12   1    8.04    1.07
  -2  12  -1    4.30    0.92
   2 -12   1    3.23    0.76
   8  11  -1    7.81    1.07
  -8 -11   1    7.37    1.02
   7  11  -1    4.70    0.84
  -7 -11   1    5.11    0.83
   6  11  -1    1.47    0.55
   6  11  -1    1.54    0.54
  -6 -11   1    1.26    0.44
  -6 -11   1    1.02    0.45
   5  11  -1    1.01    0.47
   5  11  -1    1.18    0.48
  -5 -11   1    1.18    0.41
  -5 -11   1    1.14    0.43
   4  11  -1   12.81    1.29
   4  11  -1   13.59    1.32
  -4 -11   1   11.81    0.96
  -4 -11   1   11.77    1.16
   3  11  -1    1.49    0.49
   3  11  -1    2.42    0.57
  -3 -11   1    2.25    0.52
  -3 -11   1    1.64    0.44
   2  11  -1    5.78    0.89
   2  11  -1    5.71    0.78
  -2 -11   1    5.96    0.80
  -2 -11   1    5.84    0.78
   1  11  -1   18.07    1.38
   1  11  -1   21.51    1.33
  -1 -11   1   18.22    1.25
  -1 -11   1   16.00    1.15
   0  11  -1    1.83    0.51
   0 -11   1    1.00    0.39
   0 -11   1    0.90    0.41
  -1  11  -1   32.04    1.68
  -1  11  -1   27.99    1.82
   1 -11   1   26.84    1.51
   1 -11   1   29.84    1.77
  -2  11  -1    0.06    0.36
   2 -11   1    1.48    0.53
  -3  11  -1   11.38    1.38
   3 -11   1   15.95    1.30
  -4  11  -1    6.51    1.08
   4 -11   1    6.72    1.06
  10  10  -1    9.59    1.16
 -10 -10   1    8.01    1.08
   9  10  -1   18.36    1.40
  -9 -10   1   18.23    1.38
   8  10  -1   -0.07    0.36
  -8 -10   1    0.35    0.39
   7  10  -1    7.39    0.92
   7  10  -1    8.85    1.07
  -7 -10   1    7.17    0.97
  -7 -10   1    9.09    0.96
   6  10  -1    4.40    0.69
   6  10  -1    2.81    0.64
  -6 -10   1    3.95    0.70
  -6 -10   1    3.76    0.64
   5  10  -1    6.23    0.84
   5  10  -1    6.78    0.89
  -5 -10   1    5.02    0.74
  -5 -10   1    5.37    0.72
   4  10  -1    1.17    0.41
   4  10  -1    1.32    0.46
  -4 -10   1    0.98    0.39
  -4 -10   1    1.09    0.39
   3  10  -1   14.89    1.11
   3  10  -1   12.26    1.03
  -3 -10   1   14.95    1.04
  -3 -10   1   13.38    0.97
   2  10  -1    0.71    0.33
   2  10  -1    0.79    0.38
  -2 -10   1    0.81    0.32
  -2 -10   1    1.02    0.35
   1  10  -1   14.57    1.12
   1  10  -1   14.51    1.03
  -1 -10   1   14.83    1.04
  -1 -10   1   14.07    0.99
   0  10  -1   20.47    1.37
   0  10  -1   20.52    1.23
   0 -10   1   15.70    1.16
   0 -10   1   20.04    1.18
  -1  10  -1   14.89    1.20
  -1  10  -1   14.94    1.04
   1 -10   1   15.36    1.01
   1 -10   1   16.45    1.18
  -2  10  -1   30.22    1.80
   2 -10   1   23.88    1.56
  -3  10  -1    0.51    0.41
   3 -10   1    0.85    0.45
  -4  10  -1   18.41    1.45
   4 -10   1   16.66    1.33
  -5  10  -1    2.59    0.76
   5 -10   1    3.80    0.80
  11   9  -1    5.83    0.94
 -11  -9   1    5.56    0.89
  10   9  -1   -0.04    0.31
 -10  -9   1    0.03    0.33
   9   9  -1    4.03    0.75
  -9  -9   1    3.60    0.70
   8   9  -1    8.78    1.02
  -8  -9   1    6.10    0.86
   7   9  -1    4.85    0.75
   7   9  -1    4.20    0.65
  -7  -9   1    3.91    0.68
  -7  -9   1    2.78    0.54
   6   9  -1   16.53    1.17
   6   9  -1   14.05    1.04
  -6  -9   1   15.59    1.04
  -6  -9   1   18.32    1.19
   5   9  -1    2.89    0.54
   5   9  -1    3.10    0.54
  -5  -9   1    1.99    0.44
  -5  -9   1    2.95    0.54
   4   9  -1    9.15    0.94
   4   9  -1   10.70    0.87
  -4  -9   1    9.60    0.78
  -4  -9   1    9.82    0.82
   3   9  -1    0.81    0.36
   3   9  -1    1.64    0.44
  -3  -9   1    0.58    0.29
  -3  -9   1    0.74    0.31
   2   9  -1    8.66    0.87
   2   9  -1    9.04    0.94
  -2  -9   1    8.28    0.85
  -2  -9   1    9.61    0.77
   1   9  -1    1.93    0.48
   1   9  -1    2.49    0.46
  -1  -9   1    2.03    0.43
  -1  -9   1    2.40    0.44
   0   9  -1   44.34    1.99
   0   9  -1   47.78    2.22
   0  -9   1   43.21    1.94
   0  -9   1   48.28    2.12
  -1   9  -1    4.98    0.63
  -1   9  -1    2.73    0.55
   1  -9   1    3.57    0.60
   1  -9   1    3.93    0.54
  -2   9  -1   57.99    2.33
  -2   9  -1   52.52    2.59
   2  -9   1   58.76    2.55
   2  -9   1   55.75    2.27
  -3   9  -1   29.19    1.76
   3  -9   1   28.48    1.65
  -4   9  -1    0.09    0.33
   4  -9   1    0.19    0.28
  -5   9  -1   15.25    1.31
   5  -9   1   13.29    1.39
  -6   9  -1    2.03    0.63
   6  -9   1    2.13    0.61
  -7   9  -1   14.00    1.58
   7  -9   1   14.86    1.54
  10   8  -1   18.68    1.34
 -10  -8   1   20.04    1.35
   9   8  -1    4.40    0.72
  -9  -8   1    3.48    0.66
   8   8  -1   35.77    1.84
   8   8  -1   35.61    1.77
  -8  -8   1   34.55    1.81
  -8  -8   1   35.89    1.74
   7   8  -1    7.94    0.82
   7   8  -1    5.38    0.74
  -7  -8   1    8.53    0.90
  -7  -8   1    7.07    0.77
   6   8  -1   29.06    1.58
   6   8  -1   29.78    1.55
  -6  -8   1   32.81    1.54
  -6  -8   1   31.70    1.62
   5   8  -1   29.54    1.57
   5   8  -1   32.46    1.58
  -5  -8   1   31.36    1.59
  -5  -8   1   30.69    1.49
   4   8  -1    2.58    0.48
   4   8  -1    2.06    0.43
  -4  -8   1    2.86    0.50
  -4  -8   1    2.18    0.39
   3   8  -1   32.88    1.56
   3   8  -1   30.55    1.55
  -3  -8   1   30.56    1.48
  -3  -8   1   32.14    1.53
   2   8  -1    6.29    0.72
   2   8  -1    6.51    0.70
  -2  -8   1    6.70    0.69
  -2  -8   1    7.65    0.74
   1   8  -1   49.70    2.17
   1   8  -1   49.64    2.05
  -1  -8   1   47.73    2.00
  -1  -8   1   47.72    2.05
   0   8  -1    0.85    0.31
   0   8  -1    1.18    0.37
   0  -8   1    0.81    0.28
   0  -8   1    0.66    0.27
  -1   8  -1   92.64    3.30
  -1   8  -1   87.77    3.56
   1  -8   1   91.10    3.26
   1  -8   1   90.65    3.46
  -2   8  -1    1.60    0.35
  -2   8  -1    1.67    0.44
   2  -8   1    1.44    0.31
   2  -8   1    1.30    0.39
  -3   8  -1   43.97    2.20
   3  -8   1   45.32    2.13
  -4   8  -1   13.06    1.09
   4  -8   1   14.50    1.11
  -5   8  -1    6.15    0.90
   5  -8   1    8.26    1.00
  -6   8  -1   21.40    1.53
   6  -8   1   21.36    1.50
  -7   8  -1    0.81    0.49
   7  -8   1    0.62    0.46
  -8   8  -1   10.47    1.30
   8  -8   1    8.31    1.17
  10   7  -1    5.70    0.80
 -10  -7   1    3.78    0.65
   9   7  -1   11.43    0.95
  -9  -7   1   14.35    1.02
   8   7  -1    7.71    0.85
   8   7  -1    7.58    0.79
  -8  -7   1    8.05    0.86
  -8  -7   1    8.78    0.84
   7   7  -1   30.81    1.57
   7   7  -1   35.04    1.69
  -7  -7   1   34.36    1.66
  -7  -7   1   32.59    1.56
   6   7  -1    9.32    0.73
   6   7  -1    8.37    0.87
  -6  -7   1   10.50    0.79
  -6  -7   1   11.17    0.75
   5   7  -1    5.48    0.62
   5   7  -1    4.89    0.63
  -5  -7   1    5.09    0.63
  -5  -7   1    5.01    0.57
   4   7  -1    0.73    0.27
   4   7  -1   -0.07    0.15
  -4  -7   1    0.66    0.25
  -4  -7   1    0.61    0.24
   3   7  -1   33.31    1.55
   3   7  -1   31.10    1.52
  -3  -7   1   36.56    1.53
  -3  -7   1   34.28    1.54
   2   7  -1    1.43    0.32
   2   7  -1    1.20    0.30
  -2  -7   1    2.02    0.37
  -2  -7   1    1.70    0.34
   1   7  -1   17.53    1.00
   1   7  -1   18.78    1.08
  -1  -7   1   19.71    1.05
  -1  -7   1   19.24    1.02
  -1  -7   1   20.93    0.85
  -1  -7   1   20.48    0.85
   0   7  -1   30.51    1.36
   0   7  -1   29.36    1.46
   0   7  -1   32.45    1.20
   0  -7   1   27.92    1.31
   0  -7   1   29.71    1.16
   0  -7   1   27.42    1.38
  -1   7  -1    9.40    0.55
  -1   7  -1    9.13    0.74
  -1   7  -1    8.24    0.61
   1  -7   1    9.51    0.56
   1  -7   1    8.88    0.71
   1  -7   1    9.66    0.64
  -2   7  -1   85.83    3.44
  -2   7  -1   86.85    3.10
  -2   7  -1   90.88    3.13
   2  -7   1   90.41    3.05
   2  -7   1   85.90    3.08
   2  -7   1   88.32    3.35
  -3   7  -1   15.37    1.11
  -3   7  -1   17.24    0.89
  -3   7  -1   17.04    0.93
   3  -7   1   17.58    0.93
   3  -7   1   17.00    1.10
   3  -7   1   17.24    0.89
  -4   7  -1   98.94    3.54
  -4   7  -1   90.67    3.81
   4  -7   1   98.94    3.47
   4  -7   1   95.36    3.75
  -5   7  -1    7.51    0.77
  -5   7  -1    8.43    0.99
   5  -7   1    8.77    1.00
   5  -7   1    8.33    0.81
  -6   7  -1   16.89    1.11
  -6   7  -1   17.74    1.34
   6  -7   1   19.42    1.19
   6  -7   1   20.16    1.35
  -7   7  -1    6.68    0.98
  -7   7  -1    6.94    0.84
   7  -7   1    5.88    0.91
   7  -7   1    6.54    0.85
  -8   7  -1    1.22    0.55
  -8   7  -1    0.77    0.41
   8  -7   1    0.93    0.51
   8  -7   1    0.57    0.40
  -9   7  -1    4.93    0.78
  -9   7  -1    3.20    0.75
   9  -7   1    4.10    0.78
   9  -7   1    5.64    0.98
  10   6  -1    3.17    0.57
  10   6  -1    3.91    0.63
 -10  -6   1    3.96    0.66
 -10  -6   1    3.84    0.62
   9   6  -1   39.02    1.82
   9   6  -1   38.32    1.75
   9   6  -1   34.96    1.76
  -9  -6   1   36.86    1.77
  -9  -6   1   36.41    1.79
  -9  -6   1   37.02    1.75
   8   6  -1   32.85    1.50
   8   6  -1   32.57    1.56
   8   6  -1   31.36    1.57
  -8  -6   1   29.97    1.53
  -8  -6   1   29.14    1.50
  -8  -6   1   32.85    1.53
   7   6  -1   21.07    1.18
   7   6  -1   21.11    1.08
   7   6  -1   20.19    1.12
  -7  -6   1   22.05    1.18
  -7  -6   1   20.73    1.10
  -7  -6   1   19.90    1.09
   6   6  -1   99.76    3.39
   6   6  -1   95.84    3.56
   6   6  -1   94.61    3.56
  -6  -6   1   96.72    3.54
  -6  -6   1  103.05    3.52
  -6  -6   1   98.96    3.49
   5   6  -1    5.22    0.42
   5   6  -1    5.62    0.59
   5   6  -1    5.58    0.62
  -5  -6   1    6.01    0.64
  -5  -6   1    5.31    0.45
  -5  -6   1    5.97    0.50
   4   6  -1  139.88    4.91
   4   6  -1  140.16    4.81
   4   6  -1  150.36    4.56
  -4  -6   1  140.55    4.77
  -4  -6   1  145.57    4.73
  -4  -6   1  137.19    4.79
   3   6  -1   52.21    2.08
   3   6  -1   51.29    2.10
  -3  -6   1   57.48    1.94
  -3  -6   1   51.63    2.03
  -3  -6   1   53.55    2.08
   2   6  -1   62.16    2.48
   2   6  -1   62.54    2.41
  -2  -6   1   62.75    2.41
  -2  -6   1   73.26    2.28
  -2  -6   1   65.52    2.42
   1   6  -1    0.43    0.18
   1   6  -1    0.67    0.22
  -1  -6   1    0.78    0.21
  -1  -6   1    0.62    0.20
  -1  -6   1    0.75    0.16
   0   6  -1    8.73    0.64
   0   6  -1    7.90    0.54
   0   6  -1    8.23    0.45
   0  -6   1    7.77    0.44
   0  -6   1    7.57    0.53
   0  -6   1    6.97    0.56
  -1   6  -1   41.35    1.55
  -1   6  -1   40.36    1.61
  -1   6  -1   39.57    1.79
   1  -6   1   40.41    1.61
   1  -6   1   41.63    1.74
   1  -6   1   43.32    1.54
  -2   6  -1   59.82    2.13
  -2   6  -1   57.07    2.14
  -2   6  -1   61.96    2.44
   2  -6   1   59.66    2.12
   2  -6   1   56.87    2.09
   2  -6   1   52.60    2.28
  -3   6  -1  106.79    4.20
  -3   6  -1  113.34    3.95
  -3   6  -1  117.92    3.81
   3  -6   1  110.96    4.11
   3  -6   1  117.46    3.88
   3  -6   1  115.58    3.79
  -4   6  -1    4.39    0.65
  -4   6  -1    4.36    0.52
   4  -6   1    3.75    0.58
   4  -6   1    6.05    0.60
  -5   6  -1   35.62    1.87
  -5   6  -1   37.37    1.70
   5  -6   1   35.68    1.82
   5  -6   1   38.76    1.70
  -6   6  -1    0.30    0.23
  -6   6  -1    0.02    0.20
   6  -6   1    0.03    0.23
   6  -6   1    0.00    0.21
  -7   6  -1   22.81    1.32
  -7   6  -1   17.14    1.33
   7  -6   1   19.26    1.37
   7  -6   1   20.80    1.30
  -8   6  -1    4.79    0.71
  -8   6  -1    4.96    0.84
   8  -6   1    5.38    0.80
   8  -6   1    4.73    0.79
  -9   6  -1    6.90    1.03
  -9   6  -1    4.60    0.77
   9  -6   1    8.37    1.10
   9  -6   1    4.64    0.81
 -10   6  -1    6.17    0.93
 -10   6  -1    5.91    1.04
  10  -6   1    6.13    0.99
  13   5  -1   -0.13    0.46
 -13  -5   1   -0.36    0.37
  12   5  -1    2.37    0.60
 -12  -5   1    1.55    0.55
  11   5  -1    0.08    0.28
 -11  -5   1    0.91    0.40
  10   5  -1    7.07    0.86
 -10  -5   1    6.12    0.79
   9   5  -1    0.41    0.31
   9   5  -1    0.46    0.28
   9   5  -1    0.40    0.25
  -9  -5   1    0.42    0.27
  -9  -5   1    0.17    0.24
  -9  -5   1    0.47    0.25
   8   5  -1   21.11    1.15
   8   5  -1   22.24    1.17
  -8  -5   1   20.45    1.13
  -8  -5   1   18.92    1.14
  -8  -5   1   21.05    1.14
  -8  -5   1   20.47    1.12
   7   5  -1   10.15    0.70
   7   5  -1    9.31    0.68
   7   5  -1    8.92    0.69
  -7  -5   1    9.74    0.71
  -7  -5   1   10.06    0.69
  -7  -5   1    8.44    0.68
   6   5  -1   45.02    1.78
   6   5  -1   45.67    1.87
   6   5  -1   44.95    1.86
  -6  -5   1   43.06    1.83
  -6  -5   1   45.19    1.86
  -6  -5   1   46.18    1.81
   5   5  -1   47.96    1.95
   5   5  -1   49.54    1.96
   5   5  -1   50.06    1.84
  -5  -5   1   49.71    1.91
  -5  -5   1   48.52    1.88
  -5  -5   1   48.74    1.94
   4   5  -1   37.45    1.35
   4   5  -1   34.29    1.48
   4   5  -1   36.19    1.49
  -4  -5   1   33.71    1.41
  -4  -5   1   35.35    1.48
  -4  -5   1   33.56    1.39
   3   5  -1  230.06    7.38
   3   5  -1  224.57    7.58
   3   5  -1  240.21    7.15
  -3  -5   1  221.84    7.35
  -3  -5   1  241.17    7.41
  -3  -5   1  231.87    7.39
   2   5  -1    3.86    0.41
   2   5  -1    3.52    0.24
   2   5  -1    3.43    0.40
  -2  -5   1    3.15    0.36
  -2  -5   1    3.42    0.28
  -2  -5   1    2.73    0.36
   1   5  -1   55.11    2.06
   1   5  -1   58.76    1.88
   1   5  -1   53.85    2.14
  -1  -5   1   56.55    2.08
  -1  -5   1   55.97    2.06
  -1  -5   1   60.33    1.96
   0   5  -1    4.33    0.30
   0   5  -1    4.14    0.46
   0   5  -1    4.16    0.35
   0  -5   1    4.87    0.38
   0  -5   1    4.78    0.30
   0  -5   1    3.17    0.38
  -1   5  -1    0.75    0.23
  -1   5  -1    0.74    0.16
  -1   5  -1    0.43    0.16
   1  -5   1    0.83    0.18
   1  -5   1    0.67    0.18
   1  -5   1    0.45    0.18
  -2   5  -1    2.27    0.39
  -2   5  -1    1.77    0.26
  -2   5  -1    1.72    0.26
   2  -5   1    1.64    0.32
   2  -5   1    2.60    0.31
   2  -5   1    1.88    0.26
  -3   5  -1  118.29    3.74
  -3   5  -1  112.04    3.92
  -3   5  -1  113.75    4.15
   3  -5   1  120.46    3.74
   3  -5   1  113.27    3.83
   3  -5   1  107.12    4.01
  -4   5  -1   65.43    2.73
  -4   5  -1   64.21    2.53
  -4   5  -1   72.37    2.32
   4  -5   1   69.93    2.30
   4  -5   1   65.15    2.48
   4  -5   1   63.56    2.64
  -5   5  -1   16.19    0.94
  -5   5  -1   15.92    1.07
   5  -5   1   14.80    0.92
   5  -5   1   16.58    1.05
  -6   5  -1   60.51    2.63
  -6   5  -1   53.84    2.38
   6  -5   1   61.80    2.43
   6  -5   1   58.42    2.54
  -7   5  -1    2.34    0.54
  -7   5  -1    2.72    0.50
   7  -5   1    1.69    0.47
   7  -5   1    2.08    0.48
  -8   5  -1   16.30    1.26
  -8   5  -1   18.56    1.22
   8  -5   1   16.26    1.19
   8  -5   1   16.19    1.24
  -9   5  -1    1.30    0.46
  -9   5  -1    1.39    0.50
   9  -5   1    0.96    0.43
   9  -5   1    1.67    0.55
 -10   5  -1    9.56    1.18
 -10   5  -1   10.15    1.17
  10  -5   1    9.71    1.17
  10  -5   1    9.54    1.19
  13   4  -1   17.51    1.69
  12   4  -1    1.86    0.58
 -12  -4   1    0.38    0.39
  11   4  -1   29.59    1.74
 -11  -4   1   30.51    1.75
  10   4  -1    1.97    0.50
  10   4  -1    1.12    0.37
 -10  -4   1    1.48    0.44
   9   4  -1   22.50    1.16
   9   4  -1   20.06    1.23
   9   4  -1   19.78    1.15
  -9  -4   1   20.47    1.16
  -9  -4   1   19.61    1.23
  -9  -4   1   20.33    1.10
   8   4  -1    0.46    0.23
   8   4  -1    0.15    0.20
  -8  -4   1    0.19    0.22
  -8  -4   1    0.45    0.22
   7   4  -1   26.35    1.27
   7   4  -1   24.45    1.20
  -7  -4   1   24.24    1.20
  -7  -4   1   24.77    1.20
  -7  -4   1   25.74    1.28
  -7  -4   1   27.06    1.24
   6   4  -1    8.51    0.60
   6   4  -1    7.64    0.56
  -6  -4   1    7.95    0.58
  -6  -4   1    8.38    0.61
  -6  -4   1    8.41    0.57
  -6  -4   1    7.39    0.55
   5   4  -1  106.24    3.63
   5   4  -1  106.47    3.58
  -5  -4   1  108.78    3.60
  -5  -4   1  107.12    3.68
  -5  -4   1  102.92    3.61
   4   4  -1   46.56    1.65
   4   4  -1   44.35    1.71
   4   4  -1   46.00    1.72
  -4  -4   1   42.10    1.70
  -4  -4   1   43.19    1.65
  -4  -4   1   44.18    1.69
   3   4  -1    9.68    0.58
   3   4  -1    9.95    0.49
   3   4  -1    9.91    0.56
  -3  -4   1   10.51    0.54
  -3  -4   1    9.76    0.54
  -3  -4   1    8.66    0.56
   2   4  -1  183.16    6.13
   2   4  -1  197.09    5.97
   2   4  -1  193.63    6.34
  -2  -4   1  194.73    6.15
  -2  -4   1  197.69    6.18
  -2  -4   1  199.68    6.17
   1   4  -1    0.02    0.11
   1   4  -1    0.24    0.13
   1   4  -1    0.19    0.08
  -1  -4   1   -0.05    0.07
  -1  -4   1    0.08    0.10
  -1  -4   1    0.10    0.09
   0   4  -1   72.96    2.49
   0   4  -1   74.18    2.46
   0   4  -1   74.38    2.64
   0   4  -1   77.70    2.39
   0  -4   1   71.94    2.49
   0  -4   1   73.50    2.56
  -1   4  -1    1.34    0.21
  -1   4  -1    1.13    0.25
  -1   4  -1    0.85    0.17
   1  -4   1    0.99    0.18
   1  -4   1    1.02    0.23
   1  -4   1    1.01    0.19
  -2   4  -1   86.88    3.20
  -2   4  -1   89.06    3.03
  -2   4  -1   88.71    2.90
   2  -4   1   91.89    2.91
   2  -4   1   87.06    3.10
   2  -4   1   89.06    2.96
  -3   4  -1    1.91    0.34
  -3   4  -1    1.79    0.28
  -3   4  -1    1.88    0.23
   3  -4   1    2.22    0.31
   3  -4   1    1.85    0.34
   3  -4   1    1.89    0.22
  -4   4  -1   76.65    2.95
  -4   4  -1   81.42    2.51
  -4   4  -1   72.20    2.76
   4  -4   1   74.71    2.47
   4  -4   1   73.30    2.85
   4  -4   1   75.87    2.72
  -5   4  -1   12.15    0.78
  -5   4  -1   11.44    0.84
   5  -4   1   12.19    0.84
   5  -4   1   11.13    0.75
  -6   4  -1   55.51    2.49
  -6   4  -1   58.48    2.38
   6  -4   1   58.39    2.35
   6  -4   1   57.29    2.44
  -7   4  -1   43.88    2.02
  -7   4  -1   43.36    2.12
   7  -4   1   43.28    1.99
   7  -4   1   44.21    2.08
  -8   4  -1    4.68    0.71
  -8   4  -1    6.70    0.81
   8  -4   1    5.32    0.75
   8  -4   1    5.26    0.75
  -9   4  -1   10.87    1.13
  -9   4  -1   12.58    1.25
   9  -4   1   11.27    1.16
   9  -4   1   10.28    1.13
 -10   4  -1    0.54    0.38
 -10   4  -1    1.44    0.53
  10  -4   1    1.51    0.50
  10  -4   1    2.06    0.59
 -11   4  -1    6.17    0.95
 -11   4  -1    6.38    1.00
  11  -4   1    4.79    0.86
  11  -4   1    5.02    0.92
  12   3  -1   14.46    1.43
 -12  -3   1   12.58    1.35
  11   3  -1    6.36    0.90
 -11  -3   1    5.16    0.81
  10   3  -1   15.08    1.16
  10   3  -1   17.83    1.10
 -10  -3   1   16.15    1.08
 -10  -3   1   18.78    1.25
   9   3  -1    9.56    0.74
   9   3  -1    8.01    0.88
  -9  -3   1    9.18    0.93
  -9  -3   1   10.33    0.77
   8   3  -1    3.20    0.47
   8   3  -1    2.63    0.41
   8   3  -1    3.15    0.51
  -8  -3   1    3.00    0.52
  -8  -3   1    3.15    0.45
  -8  -3   1    2.84    0.41
   7   3  -1    3.19    0.42
   7   3  -1    4.01    0.47
   7   3  -1    2.82    0.44
  -7  -3   1    2.80    0.47
  -7  -3   1    2.75    0.40
  -7  -3   1    3.66    0.44
   6   3  -1   94.11    3.30
   6   3  -1   99.36    3.41
  -6  -3   1   95.37    3.32
  -6  -3   1   96.87    3.40
  -6  -3   1   94.28    3.45
  -6  -3   1   98.28    3.31
   5   3  -1    2.93    0.35
   5   3  -1    3.45    0.41
  -5  -3   1    3.28    0.36
  -5  -3   1    3.04    0.35
  -5  -3   1    3.62    0.40
  -5  -3   1    2.97    0.39
   4   3  -1  128.85    4.22
   4   3  -1  131.42    4.21
  -4  -3   1  130.15    4.22
  -4  -3   1  132.02    4.33
  -4  -3   1  126.38    4.32
  -4  -3   1  128.75    4.20
   3   3  -1   15.12    0.67
   3   3  -1   13.38    0.69
   3   3  -1   16.27    0.71
  -3  -3   1   15.55    0.72
  -3  -3   1   14.52    0.69
  -3  -3   1   14.22    0.66
   2   3  -1   42.40    1.53
   2   3  -1   39.17    1.50
   2   3  -1   45.49    1.44
  -2  -3   1   40.78    1.51
  -2  -3   1   43.48    1.48
  -2  -3   1   40.00    1.47
   1   3  -1   34.43    1.30
   1   3  -1   35.73    1.17
   1   3  -1   31.49    1.25
  -1  -3   1   35.63    1.22
  -1  -3   1   35.89    1.28
  -1  -3   1   35.87    1.28
   0   3  -1   55.85    1.85
   0   3  -1   52.27    1.85
   0   3  -1   54.41    1.97
   0   3  -1   56.89    1.80
   0  -3   1   58.27    1.88
   0  -3   1   55.19    1.92
  -1   3  -1   76.08    2.54
  -1   3  -1   78.07    2.48
  -1   3  -1   77.17    2.67
   1  -3   1   75.07    2.60
   1  -3   1   75.52    2.47
   1  -3   1   75.98    2.48
  -2   3  -1   56.20    2.07
  -2   3  -1   59.70    1.95
  -2   3  -1   60.80    2.21
   2  -3   1   59.55    2.04
   2  -3   1   61.58    1.96
   2  -3   1   58.50    2.14
  -3   3  -1    3.67    0.39
  -3   3  -1    4.74    0.51
  -3   3  -1    4.76    0.28
   3  -3   1    5.05    0.27
   3  -3   1    4.66    0.47
   3  -3   1    3.95    0.40
  -4   3  -1   30.71    1.45
  -4   3  -1   35.81    1.14
  -4   3  -1   31.37    1.37
   4  -3   1   30.04    1.33
   4  -3   1   31.16    1.42
  -5   3  -1   49.27    1.56
  -5   3  -1   44.95    1.91
  -5   3  -1   45.86    2.02
   5  -3   1   45.17    1.96
   5  -3   1   47.57    1.89
  -6   3  -1    2.91    0.47
  -6   3  -1    3.74    0.55
   6  -3   1    3.35    0.50
   6  -3   1    2.74    0.47
  -7   3  -1   99.87    3.89
  -7   3  -1  100.57    3.81
   7  -3   1  103.38    3.83
   7  -3   1   99.16    3.72
  -8   3  -1   19.89    1.33
  -8   3  -1   24.13    1.41
   8  -3   1   25.79    1.46
   8  -3   1   25.34    1.42
  -9   3  -1   17.63    1.24
  -9   3  -1   16.81    1.22
   9  -3   1   16.78    1.22
   9  -3   1   17.12    1.24
 -10   3  -1    6.04    0.89
 -10   3  -1    6.21    0.92
  10  -3   1    6.92    0.94
  10  -3   1    6.23    0.88
 -11   3  -1    5.21    0.90
 -11   3  -1    6.51    0.94
  11  -3   1    4.73    0.86
  11  -3   1    4.99    0.84
  12   2  -1   18.01    1.45
 -12  -2   1   18.37    1.45
  11   2  -1    4.68    0.81
 -11  -2   1    4.13    0.75
  10   2  -1   10.14    0.83
  10   2  -1   11.87    1.15
 -10  -2   1   12.29    1.03
 -10  -2   1   11.05    0.87
   9   2  -1    3.40    0.60
   9   2  -1    3.91    0.55
  -9  -2   1    3.46    0.59
  -9  -2   1    4.25    0.56
   8   2  -1   22.13    1.14
   8   2  -1   22.76    1.08
   8   2  -1   22.41    1.25
  -8  -2   1   20.42    1.22
  -8  -2   1   21.91    1.15
  -8  -2   1   21.04    1.02
   7   2  -1   23.75    1.26
   7   2  -1   24.55    1.18
   7   2  -1   25.35    1.13
  -7  -2   1   24.60    1.30
  -7  -2   1   23.41    1.17
  -7  -2   1   26.88    1.13
   6   2  -1   31.59    1.42
   6   2  -1   30.87    1.29
   6   2  -1   31.99    1.34
  -6  -2   1   32.91    1.29
  -6  -2   1   31.81    1.35
  -6  -2   1   29.88    1.41
   5   2  -1   18.96    0.84
   5   2  -1   18.85    0.92
  -5  -2   1   17.19    0.90
  -5  -2   1   18.50    0.86
  -5  -2   1   16.97    0.83
  -5  -2   1   18.51    0.83
   4   2  -1  182.66    5.78
   4   2  -1  183.96    5.74
  -4  -2   1  184.10    5.92
  -4  -2   1  179.05    5.76
  -4  -2   1  175.57    5.93
  -4  -2   1  185.87    5.74
   3   2  -1  310.02    9.54
   3   2  -1  311.96    9.54
  -3  -2   1  313.31    9.60
  -3  -2   1  306.26    9.53
  -3  -2   1  304.07    9.80
  -3  -2   1  318.46    9.84
   2   2  -1    0.55    0.15
   2   2  -1    0.89    0.16
   2   2  -1    1.15    0.18
  -2  -2   1    0.61    0.15
  -2  -2   1    0.88    0.15
  -2  -2   1    0.72    0.17
   1   2  -1   78.21    2.56
   1   2  -1   81.48    2.62
   1   2  -1   80.79    2.49
  -1  -2   1   77.07    2.56
  -1  -2   1   80.47    2.56
  -1  -2   1   79.23    2.57
   0   2  -1  301.85    9.57
   0   2  -1  309.59    9.15
   0   2  -1  306.68    9.42
   0   2  -1  297.05    9.20
   0  -2   1  302.02    9.34
   0  -2   1  302.35    9.21
  -1   2  -1   15.41    0.72
  -1   2  -1   16.41    0.67
  -1   2  -1   16.56    0.62
   1  -2   1   17.49    0.66
   1  -2   1   16.57    0.70
   1  -2   1   17.81    0.63
  -2   2  -1   54.82    1.99
  -2   2  -1   60.44    1.84
  -2   2  -1   56.25    2.08
   2  -2   1   61.37    1.84
   2  -2   1   54.97    1.94
   2  -2   1   56.98    2.03
  -3   2  -1  358.33   11.33
  -3   2  -1  374.38   10.64
  -3   2  -1  344.61   11.13
   3  -2   1  358.03   10.64
   3  -2   1  336.82   11.02
   3  -2   1  342.74   10.82
  -4   2  -1   85.31    3.09
  -4   2  -1   84.05    2.98
  -4   2  -1   93.50    2.64
   4  -2   1   77.24    2.96
   4  -2   1   78.66    2.88
  -5   2  -1   30.33    1.46
  -5   2  -1   34.98    1.10
  -5   2  -1   29.91    1.39
  -5   2  -1   32.78    1.06
   5  -2   1   28.08    1.34
   5  -2   1   30.83    1.42
  -6   2  -1   73.97    2.84
  -6   2  -1   70.98    2.88
   6  -2   1   76.02    2.78
   6  -2   1   74.41    2.84
  -7   2  -1    6.59    0.73
  -7   2  -1    4.95    0.65
   7  -2   1    6.69    0.75
   7  -2   1    6.15    0.69
  -8   2  -1   94.33    3.64
  -8   2  -1   95.65    3.65
   8  -2   1   87.91    3.50
   8  -2   1   89.37    3.54
  -9   2  -1    0.38    0.31
  -9   2  -1   -0.29    0.21
   9  -2   1    1.10    0.36
   9  -2   1    0.39    0.32
 -10   2  -1   35.52    2.00
 -10   2  -1   34.26    1.90
  10  -2   1   36.88    1.98
  10  -2   1   36.05    1.91
 -11   2  -1    9.21    1.15
 -11   2  -1    8.89    1.07
  11  -2   1   10.87    1.24
  11  -2   1   10.07    1.15
 -12   2  -1    3.93    0.72
  12  -2   1    3.75    0.76
  12   1  -1    3.23    0.76
 -12  -1   1    5.01    0.86
  11   1  -1   43.01    2.31
  11   1  -1   43.09    2.12
 -11  -1   1   47.69    2.37
 -11  -1   1   44.12    2.33
  10   1  -1    0.03    0.30
  10   1  -1   -0.42    0.16
 -10  -1   1    0.52    0.34
 -10  -1   1    0.28    0.27
   9   1  -1    4.40    0.67
   9   1  -1    4.60    0.61
  -9  -1   1    4.58    0.70
  -9  -1   1    5.71    0.68
   8   1  -1    6.54    0.76
   8   1  -1    6.51    0.68
  -8  -1   1    7.34    0.62
  -8  -1   1    6.81    0.76
   7   1  -1    2.50    0.33
   7   1  -1    1.72    0.33
   7   1  -1    2.17    0.41
  -7  -1   1    1.83    0.29
  -7  -1   1    1.98    0.40
  -7  -1   1    1.46    0.30
   6   1  -1    2.61    0.40
   6   1  -1    2.51    0.36
   6   1  -1    2.53    0.33
  -6  -1   1    2.95    0.44
  -6  -1   1    3.22    0.35
  -6  -1   1    2.34    0.35
   5   1  -1   87.45    2.99
   5   1  -1   80.93    3.01
   5   1  -1   89.02    2.91
  -5  -1   1   88.27    3.11
  -5  -1   1   86.46    2.88
  -5  -1   1   88.06    3.04
   4   1  -1   12.22    0.60
   4   1  -1   11.91    0.58
   4   1  -1   11.72    0.64
  -4  -1   1   11.21    0.64
  -4  -1   1   12.73    0.58
  -4  -1   1   11.73    0.60
   3   1  -1   15.43    0.67
   3   1  -1   17.16    0.75
  -3  -1   1   16.65    0.69
  -3  -1   1   16.02    0.74
  -3  -1   1   16.83    0.69
  -3  -1   1   16.04    0.67
   2   1  -1  351.86   10.82
   2   1  -1  340.67   10.82
  -2  -1   1  376.37   11.34
  -2  -1   1  350.61   10.98
  -2  -1   1  376.96   10.83
  -2  -1   1  343.08   11.13
   1   1  -1   33.12    1.09
   1   1  -1   33.31    1.11
   1   1  -1   33.18    1.10
  -1  -1   1   32.29    1.06
  -1  -1   1   31.94    1.10
  -1  -1   1   32.58    1.12
   0   1  -1   55.93    1.78
   0   1  -1   57.94    1.84
   0  -1   1   56.24    1.82
   0  -1   1   57.87    1.80
  -1   1  -1    3.48    0.25
  -1   1  -1    2.88    0.21
  -1   1  -1    3.04    0.16
   1  -1   1    3.50    0.24
   1  -1   1    3.07    0.21
   1  -1   1    3.59    0.17
  -2   1  -1  158.69    5.07
  -2   1  -1  152.46    4.97
  -2   1  -1  163.51    4.69
   2  -1   1  148.54    4.82
   2  -1   1  157.45    4.69
   2  -1   1  151.04    4.93
  -3   1  -1   20.18    0.95
  -3   1  -1   23.40    0.74
  -3   1  -1   20.03    0.90
   3  -1   1   21.61    0.70
   3  -1   1   20.87    0.89
   3  -1   1   20.29    0.92
  -4   1  -1  168.35    5.82
  -4   1  -1  164.95    5.71
  -4   1  -1  187.70    5.32
   4  -1   1  180.86    5.30
   4  -1   1  168.57    5.68
   4  -1   1  174.89    5.58
  -5   1  -1    0.19    0.14
  -5   1  -1    0.23    0.17
  -5   1  -1    0.12    0.06
   5  -1   1    0.15    0.14
   5  -1   1    0.17    0.06
   5  -1   1   -0.03    0.11
  -6   1  -1   51.18    2.18
  -6   1  -1   53.25    2.15
   6  -1   1   52.46    2.10
   6  -1   1   56.62    2.19
  -7   1  -1   22.69    1.25
  -7   1  -1   23.65    1.26
   7  -1   1   23.04    1.24
   7  -1   1   22.94    1.22
  -8   1  -1   27.22    1.44
  -8   1  -1   27.65    1.47
   8  -1   1   25.17    1.41
   8  -1   1   24.74    1.38
  -9   1  -1   89.34    3.52
  -9   1  -1   84.03    3.42
   9  -1   1   82.25    3.37
   9  -1   1   83.23    3.36
 -10   1  -1    7.26    0.88
 -10   1  -1    6.26    0.88
  10  -1   1    6.82    0.87
  10  -1   1    5.81    0.81
 -11   1  -1   17.77    1.40
 -11   1  -1   15.69    1.23
  11  -1   1   17.34    1.25
  11  -1   1   17.28    1.34
 -12   1  -1    0.21    0.33
 -12   1  -1    0.75    0.53
  12  -1   1   -0.02    0.29
  12  -1   1    0.46    0.44
  12   0  -1    3.75    0.81
 -12   0   1    3.40    0.75
  11   0  -1   25.65    1.52
  11   0  -1   26.77    1.73
 -11   0   1   24.94    1.52
 -11   0   1   28.69    1.78
  10   0  -1   22.49    1.35
  10   0  -1   23.73    1.52
 -10   0   1   24.98    1.41
 -10   0   1   23.39    1.54
   9   0  -1    2.51    0.55
   9   0  -1    2.27    0.45
  -9   0   1    1.69    0.41
  -9   0   1    1.47    0.44
   8   0  -1   23.74    1.23
   8   0  -1   21.42    1.28
  -8   0   1   21.92    1.30
  -8   0   1   22.23    1.21
   7   0  -1    4.78    0.38
   7   0  -1    3.28    0.50
   7   0  -1    4.65    0.54
  -7   0   1    3.70    0.54
  -7   0   1    3.93    0.40
  -7   0   1    4.02    0.50
   6   0  -1   57.46    2.30
   6   0  -1   62.08    2.11
   6   0  -1   59.18    2.26
  -6   0   1   60.51    2.31
  -6   0   1   58.89    2.38
  -6   0   1   60.72    2.09
   5   0  -1   23.58    1.14
   5   0  -1   26.46    1.03
   5   0  -1   25.12    1.12
  -5   0   1   27.19    1.03
  -5   0   1   26.78    1.16
  -5   0   1   24.93    1.20
   4   0  -1   84.45    3.00
   4   0  -1   90.36    3.01
   4   0  -1   89.97    2.90
  -4   0   1   89.65    3.07
  -4   0   1   88.49    3.10
  -4   0   1   90.79    2.89
   3   0  -1   90.74    2.99
   3   0  -1   91.64    2.92
   3   0  -1   86.41    2.98
  -3   0   1   91.90    3.06
  -3   0   1   90.62    3.08
  -3   0   1   95.16    2.93
   2   0  -1  342.82   10.31
   2   0  -1  332.35   10.21
   2   0  -1  329.93   10.18
  -2   0   1  338.99   10.51
  -2   0   1  336.51   10.56
  -2   0   1  335.32   10.18
   1   0  -1  258.54    7.99
   1   0  -1  262.39    8.06
  -1   0   1  278.77    8.37
  -1   0   1  257.79    8.22
   0   0  -1   -0.06    0.01
   0   0  -1   -0.06    0.01
   1   0   1  104.89    3.42
   1   0   1  114.26    3.37
  -2   0  -1    2.94    0.24
  -2   0  -1    3.59    0.24
   2   0   1    2.95    0.21
   2   0   1    3.19    0.14
   2   0   1    3.39    0.25
  -3   0  -1  282.76    9.38
  -3   0  -1  289.76    9.27
  -3   0  -1  299.70    8.85
   3   0   1  292.25    9.01
   3   0   1  307.74    8.87
   3   0   1  289.60    9.17
  -4   0  -1   34.23    1.13
  -4   0  -1   33.72    1.37
  -4   0  -1   33.87    1.40
   4   0   1   33.90    1.37
   4   0   1   31.94    1.32
   4   0   1   36.42    1.16
  -5   0  -1  150.45    5.16
  -5   0  -1  152.35    5.11
  -5   0  -1  153.78    4.69
   5   0   1  158.60    4.72
   5   0   1  145.37    4.95
   5   0   1  150.92    5.05
  -6   0  -1    2.80    0.22
  -6   0  -1    3.25    0.45
  -6   0  -1    2.42    0.39
   6   0   1    2.12    0.36
   6   0   1    2.73    0.40
   6   0   1    3.12    0.23
  -7   0  -1  112.76    4.08
  -7   0  -1  112.37    4.07
   7   0   1  110.62    3.96
   7   0   1  110.98    3.98
  -8   0  -1   46.13    2.08
  -8   0  -1   46.08    2.10
   8   0   1   47.98    2.09
   8   0   1   46.31    2.05
  -9   0  -1   29.91    1.61
  -9   0  -1   31.75    1.68
   9   0   1   30.56    1.65
   9   0   1   31.22    1.60
 -10   0  -1   56.16    2.59
 -10   0  -1   54.17    2.48
  10   0   1   51.46    2.40
  10   0   1   54.95    2.53
 -11   0  -1    5.55    0.79
 -11   0  -1    7.18    1.00
  11   0   1    7.01    0.97
  11   0   1    5.63    0.81
 -12   0  -1    0.59    0.41
 -12   0  -1    1.02    0.48
  12   0   1    1.00    0.53
  12   0   1    0.40    0.36
  12  -1  -1   13.80    1.49
 -12   1   1   14.66    1.56
  11  -1  -1    1.43    0.43
  11  -1  -1    1.62    0.54
 -11   1   1    0.86    0.50
 -11   1   1    1.62    0.50
  10  -1  -1   29.85    1.61
  10  -1  -1   27.48    1.72
 -10   1   1   30.58    1.76
 -10   1   1   27.88    1.59
   9  -1  -1   15.41    1.05
   9  -1  -1   15.60    1.15
  -9   1   1   16.39    1.08
  -9   1   1   15.23    1.16
   8  -1  -1   21.27    1.25
   8  -1  -1   20.66    1.17
  -8   1   1   19.01    1.14
  -8   1   1   19.19    1.23
   7  -1  -1   46.30    1.87
   7  -1  -1   40.11    1.86
  -7   1   1   41.85    1.93
  -7   1   1   42.82    1.88
   6  -1  -1   24.26    1.24
   6  -1  -1   26.29    1.02
   6  -1  -1   25.94    1.23
  -6   1   1   28.81    1.07
  -6   1   1   25.55    1.25
  -6   1   1   23.50    1.25
   5  -1  -1    1.18    0.27
   5  -1  -1    1.75    0.30
   5  -1  -1    1.99    0.23
  -5   1   1    2.03    0.25
  -5   1   1    1.39    0.27
  -5   1   1    0.99    0.25
   4  -1  -1   20.40    0.81
   4  -1  -1   19.95    0.93
   4  -1  -1   21.63    0.97
  -4   1   1   19.29    0.96
  -4   1   1   22.30    0.85
  -4   1   1   21.30    0.97
   3  -1  -1   77.05    2.44
   3  -1  -1   73.85    2.55
   3  -1  -1   73.34    2.57
  -3   1   1   73.89    2.63
  -3   1   1   80.76    2.66
  -3   1   1   79.00    2.46
   2  -1  -1   88.89    2.98
   2  -1  -1   90.80    2.95
   2  -1  -1   93.37    2.88
   2  -1  -1   92.35    2.88
  -2   1   1   92.88    3.04
  -2   1   1   94.96    3.07
   1  -1  -1  368.24   11.44
   1  -1  -1  382.19   11.62
   1  -1  -1  366.64   11.43
   1  -1  -1  361.84   11.27
  -1   1   1  387.73   11.79
  -1   1   1  377.38   11.88
   0   1   1   80.28    2.90
   0   1   1  101.84    2.84
  -1  -1  -1  144.20    4.52
  -1  -1  -1  151.09    4.64
   1   1   1  144.52    4.41
   1   1   1  144.79    4.44
  -2  -1  -1  603.23   17.57
  -2  -1  -1  570.83   17.73
  -2  -1  -1  564.50   18.07
  -2  -1  -1  576.70   18.19
   2   1   1  558.39   17.50
   2   1   1  594.20   17.66
  -3  -1  -1  111.83    3.67
  -3  -1  -1  117.74    3.49
  -3  -1  -1  109.86    3.64
  -3  -1  -1  111.43    3.72
   3   1   1  105.05    3.56
   3   1   1  116.99    3.49
  -4  -1  -1   73.72    2.59
  -4  -1  -1   77.08    2.38
  -4  -1  -1   71.56    2.61
   4   1   1   72.36    2.51
   4   1   1   73.59    2.38
   4   1   1   75.36    2.57
  -5  -1  -1   27.40    1.20
  -5  -1  -1   26.12    1.19
  -5  -1  -1   26.46    0.98
   5   1   1   27.50    1.01
   5   1   1   26.86    1.18
   5   1   1   25.59    1.15
  -6  -1  -1   68.26    2.58
  -6  -1  -1   66.10    2.58
  -6  -1  -1   68.39    2.26
   6   1   1   64.43    2.49
   6   1   1   72.14    2.31
   6   1   1   68.64    2.55
  -7  -1  -1   44.83    1.99
  -7  -1  -1   47.34    1.66
  -7  -1  -1   47.59    2.01
   7   1   1   49.32    1.99
   7   1   1   44.51    1.95
   7   1   1   50.22    1.72
  -8  -1  -1   81.21    3.23
  -8  -1  -1   81.76    3.19
   8   1   1   84.73    3.17
   8   1   1   82.17    3.16
  -9  -1  -1   13.39    0.96
  -9  -1  -1   14.79    1.05
   9   1   1   11.78    0.94
   9   1   1   13.97    0.97
 -10  -1  -1   46.93    2.25
 -10  -1  -1   44.05    2.14
  10   1   1   44.86    2.21
  10   1   1   44.78    2.11
 -11  -1  -1   20.37    1.38
 -11  -1  -1   25.48    1.61
  11   1   1   21.30    1.38
  11   1   1   23.76    1.56
 -12  -1  -1   10.64    1.14
 -12  -1  -1    8.46    1.13
  12   1   1   10.10    1.26
  12   1   1    9.81    1.08
  11  -2  -1   17.08    1.44
  11  -2  -1   18.98    1.34
 -11   2   1   18.14    1.29
 -11   2   1   19.82    1.50
  10  -2  -1    0.17    0.30
  10  -2  -1    0.00    0.27
 -10   2   1    0.25    0.26
 -10   2   1    0.10    0.28
   9  -2  -1    4.76    0.68
   9  -2  -1    5.59    0.78
  -9   2   1    6.19    0.82
  -9   2   1    5.86    0.75
   8  -2  -1    7.85    0.86
   8  -2  -1    7.43    0.78
  -8   2   1    6.85    0.83
  -8   2   1    7.57    0.81
   7  -2  -1   53.49    2.14
   7  -2  -1   48.63    2.12
  -7   2   1   48.11    2.17
  -7   2   1   48.28    2.13
   6  -2  -1   23.86    0.93
   6  -2  -1   25.99    1.25
   6  -2  -1   22.23    1.17
  -6   2   1   25.63    1.00
  -6   2   1   23.68    1.23
  -6   2   1   22.20    1.21
   5  -2  -1   55.20    1.83
   5  -2  -1   54.10    2.09
   5  -2  -1   50.46    2.07
  -5   2   1   54.16    2.16
  -5   2   1   56.26    1.88
  -5   2   1   54.56    2.15
   4  -2  -1   24.41    0.92
   4  -2  -1   25.42    1.12
   4  -2  -1   24.66    1.10
  -4   2   1   26.22    0.95
  -4   2   1   25.13    1.14
  -4   2   1   23.27    1.10
   3  -2  -1    0.51    0.17
   3  -2  -1    0.59    0.17
   3  -2  -1    0.68    0.12
   3  -2  -1    0.64    0.12
  -3   2   1    0.58    0.16
  -3   2   1    0.46    0.16
   2  -2  -1  424.67   12.66
   2  -2  -1  411.26   12.70
   2  -2  -1  434.07   12.66
   2  -2  -1  411.63   12.91
  -2   2   1  422.78   13.07
  -2   2   1  407.86   13.23
   1  -2  -1  417.96   12.58
   1  -2  -1  404.48   12.36
   1  -2  -1  404.98   12.42
  -1   2   1  416.42   12.37
  -1   2   1  398.63   12.87
  -1   2   1  412.23   12.69
   0  -2  -1  431.74   13.52
   0  -2  -1  440.78   13.35
   0  -2  -1  446.00   13.35
   0   2   1  454.54   13.71
   0   2   1  438.38   13.86
   0   2   1  439.75   13.35
  -1  -2  -1  286.37    8.91
  -1  -2  -1  292.72    9.07
  -1  -2  -1  291.31    9.02
   1   2   1  293.78    9.25
   1   2   1  302.74    8.86
   1   2   1  290.94    8.90
  -2  -2  -1  380.04   12.09
  -2  -2  -1  372.78   11.79
  -2  -2  -1  386.03   11.64
  -2  -2  -1  385.42   11.98
   2   2   1  392.74   11.64
   2   2   1  387.03   11.57
  -3  -2  -1  283.37    8.77
  -3  -2  -1  279.68    8.92
  -3  -2  -1  303.01    9.17
  -3  -2  -1  286.76    9.02
   3   2   1  287.07    8.78
   3   2   1  284.21    8.77
  -4  -2  -1   86.88    2.81
  -4  -2  -1   87.37    2.94
  -4  -2  -1   86.99    3.01
  -4  -2  -1   87.50    2.96
   4   2   1   84.67    2.88
   4   2   1   87.12    2.81
  -5  -2  -1    1.33    0.24
  -5  -2  -1    0.86    0.20
  -5  -2  -1    1.05    0.19
  -5  -2  -1    1.36    0.25
   5   2   1    1.18    0.19
   5   2   1    1.17    0.24
  -6  -2  -1    5.48    0.47
  -6  -2  -1    5.39    0.47
  -6  -2  -1    6.06    0.39
   6   2   1    5.12    0.53
   6   2   1    5.62    0.38
   6   2   1    5.85    0.49
  -7  -2  -1   35.95    1.36
  -7  -2  -1   34.17    1.59
  -7  -2  -1   38.07    1.64
   7   2   1   32.94    1.56
   7   2   1   35.50    1.38
   7   2   1   36.60    1.59
  -8  -2  -1   36.96    1.75
  -8  -2  -1   37.38    1.77
   8   2   1   39.06    1.77
   8   2   1   38.64    1.74
  -9  -2  -1   28.50    1.48
  -9  -2  -1   26.78    1.50
   9   2   1   26.33    1.42
   9   2   1   26.13    1.46
 -10  -2  -1    1.87    0.46
 -10  -2  -1    1.79    0.48
  10   2   1    2.71    0.56
  10   2   1    0.97    0.38
 -11  -2  -1   29.63    1.78
 -11  -2  -1   31.52    1.72
  11   2   1   31.54    1.83
  11   2   1   29.71    1.65
 -12  -2  -1    3.39    0.65
 -12  -2  -1    3.38    0.71
  12   2   1    3.87    0.69
  12   2   1    3.87    0.78
  11  -3  -1   20.77    1.57
  11  -3  -1   17.69    1.31
 -11   3   1   16.96    1.30
 -11   3   1   20.52    1.54
  10  -3  -1   20.48    1.49
  10  -3  -1   22.24    1.42
 -10   3   1   20.52    1.38
 -10   3   1   21.31    1.51
   9  -3  -1    2.66    0.60
   9  -3  -1    2.80    0.53
  -9   3   1    3.02    0.61
  -9   3   1    2.38    0.51
   8  -3  -1   69.22    2.86
   8  -3  -1   68.36    2.87
  -8   3   1   69.70    2.91
  -8   3   1   68.06    2.91
   7  -3  -1   70.30    2.83
   7  -3  -1   73.24    2.88
  -7   3   1   68.61    2.85
  -7   3   1   73.90    2.93
   6  -3  -1   59.54    2.39
   6  -3  -1   62.45    2.45
  -6   3   1   59.23    2.42
  -6   3   1   58.98    2.46
   5  -3  -1    0.50    0.21
   5  -3  -1    1.03    0.26
   5  -3  -1    1.62    0.21
  -5   3   1    0.86    0.27
  -5   3   1    1.05    0.28
   4  -3  -1   13.60    0.76
   4  -3  -1   14.44    0.62
   4  -3  -1   15.24    0.82
  -4   3   1   13.94    0.81
  -4   3   1   13.39    0.76
   3  -3  -1   30.63    1.11
   3  -3  -1   29.79    1.21
   3  -3  -1   31.28    1.29
  -3   3   1   29.98    1.30
  -3   3   1   30.40    1.25
  -3   3   1   30.69    1.12
   2  -3  -1  106.38    3.61
   2  -3  -1  108.35    3.45
   2  -3  -1  107.46    3.49
  -2   3   1  106.18    3.70
  -2   3   1  114.38    3.47
  -2   3   1  109.53    3.58
   1  -3  -1  160.82    4.80
   1  -3  -1  150.90    4.97
   1  -3  -1  156.63    4.85
  -1   3   1  156.95    4.86
  -1   3   1  149.22    5.09
  -1   3   1  158.04    4.94
   0  -3  -1   46.09    1.66
   0  -3  -1   46.95    1.62
   0  -3  -1   47.81    1.49
   0   3   1   47.00    1.62
   0   3   1   47.20    1.71
   0   3   1   47.89    1.53
  -1  -3  -1   12.20    0.58
  -1  -3  -1   11.78    0.56
  -1  -3  -1   12.89    0.44
   1   3   1   11.46    0.56
   1   3   1   12.62    0.60
   1   3   1   13.04    0.42
  -2  -3  -1  187.94    5.90
  -2  -3  -1  194.04    5.92
  -2  -3  -1  183.20    5.96
   2   3   1  184.25    5.90
   2   3   1  187.98    6.12
   2   3   1  198.65    5.77
  -3  -3  -1  633.21   18.83
  -3  -3  -1  634.09   19.25
  -3  -3  -1  641.91   19.55
  -3  -3  -1  598.86   19.05
   3   3   1  627.27   18.73
   3   3   1  593.14   18.81
  -4  -3  -1    0.72    0.18
  -4  -3  -1    0.51    0.15
  -4  -3  -1    0.72    0.17
  -4  -3  -1    0.74    0.19
   4   3   1    0.91    0.18
   4   3   1    0.89    0.18
  -5  -3  -1   67.54    2.40
  -5  -3  -1   62.94    2.32
  -5  -3  -1   65.51    2.34
  -5  -3  -1   62.91    2.22
   5   3   1   61.07    2.22
   5   3   1   66.30    2.30
  -6  -3  -1    7.12    0.54
  -6  -3  -1    6.63    0.52
  -6  -3  -1    7.48    0.54
  -6  -3  -1    8.25    0.49
   6   3   1    6.31    0.45
   6   3   1    6.41    0.51
  -7  -3  -1   20.81    0.94
  -7  -3  -1   20.95    1.09
  -7  -3  -1   19.87    1.07
   7   3   1   20.34    0.94
   7   3   1   18.59    1.04
  -8  -3  -1   27.50    1.21
  -8  -3  -1   26.57    1.40
  -8  -3  -1   28.35    1.42
   8   3   1   28.64    1.24
   8   3   1   29.61    1.42
   8   3   1   30.03    1.45
  -9  -3  -1   37.40    1.75
  -9  -3  -1   33.27    1.71
   9   3   1   34.27    1.68
   9   3   1   35.39    1.75
 -10  -3  -1    2.93    0.55
 -10  -3  -1    3.00    0.59
  10   3   1    2.38    0.49
  10   3   1    3.18    0.61
 -11  -3  -1    2.87    0.58
 -11  -3  -1    3.50    0.64
  11   3   1    3.58    0.71
  11   3   1    3.40    0.61
 -12  -3  -1   16.36    1.30
 -12  -3  -1   16.65    1.26
  12   3   1   14.71    1.16
  12   3   1   14.38    1.44
 -13  -3  -1    4.21    0.80
  13   3   1    5.73    0.98
  11  -4  -1    0.34    0.40
  11  -4  -1    0.80    0.42
 -11   4   1    0.39    0.37
 -11   4   1    0.93    0.51
  10  -4  -1   59.78    2.78
  10  -4  -1   61.08    2.89
 -10   4   1   61.48    2.89
 -10   4   1   55.90    2.74
   9  -4  -1    3.78    0.67
   9  -4  -1    4.57    0.76
  -9   4   1    4.04    0.68
  -9   4   1    2.94    0.61
   8  -4  -1   27.67    1.57
   8  -4  -1   30.47    1.61
  -8   4   1   24.45    1.51
  -8   4   1   26.63    1.55
   7  -4  -1   46.87    2.05
   7  -4  -1   41.99    2.02
  -7   4   1   42.93    2.07
  -7   4   1   44.26    2.03
   6  -4  -1   10.79    0.82
   6  -4  -1   11.18    0.79
  -6   4   1   10.80    0.78
  -6   4   1   10.07    0.81
   5  -4  -1   60.18    2.35
   5  -4  -1   62.55    2.11
   5  -4  -1   57.66    2.42
  -5   4   1   59.45    2.39
  -5   4   1   65.20    2.12
  -5   4   1   61.54    2.50
   4  -4  -1    0.93    0.28
   4  -4  -1    1.17    0.19
   4  -4  -1    1.49    0.29
  -4   4   1    1.07    0.28
  -4   4   1    1.25    0.21
  -4   4   1    1.19    0.27
   3  -4  -1   84.01    2.77
   3  -4  -1   83.68    3.00
   3  -4  -1   83.03    2.85
  -3   4   1   84.16    3.08
  -3   4   1   82.80    2.92
  -3   4   1   85.08    2.78
   2  -4  -1   46.14    1.62
   2  -4  -1   44.92    1.60
   2  -4  -1   46.70    1.76
  -2   4   1   46.56    1.62
  -2   4   1   43.34    1.78
  -2   4   1   43.86    1.65
   1  -4  -1  315.57   10.24
   1  -4  -1  327.13   10.05
   1  -4  -1  336.58    9.95
  -1   4   1  326.09   10.05
  -1   4   1  335.57   10.23
  -1   4   1  321.68   10.51
   0  -4  -1   45.82    1.71
   0  -4  -1   49.72    1.51
   0  -4  -1   45.51    1.66
   0   4   1   45.19    1.66
   0   4   1   46.22    1.76
   0   4   1   46.89    1.54
  -1  -4  -1   76.03    2.58
  -1  -4  -1   74.78    2.61
  -1  -4  -1   82.32    2.43
   1   4   1   74.79    2.57
   1   4   1   74.98    2.68
  -2  -4  -1  107.73    3.37
  -2  -4  -1  102.77    3.51
  -2  -4  -1  103.28    3.48
   2   4   1  104.82    3.49
   2   4   1  112.55    3.27
   2   4   1  105.53    3.61
  -3  -4  -1   32.73    1.28
  -3  -4  -1   31.38    1.28
  -3  -4  -1   33.96    1.18
   3   4   1   32.59    1.33
   3   4   1   30.11    1.26
   3   4   1   33.99    1.15
  -4  -4  -1  150.91    5.09
  -4  -4  -1  156.84    5.04
  -4  -4  -1  156.96    5.06
   4   4   1  156.90    5.04
   4   4   1  160.75    4.95
  -5  -4  -1    8.59    0.59
  -5  -4  -1    8.53    0.53
  -5  -4  -1    9.29    0.58
  -5  -4  -1    8.90    0.55
   5   4   1    8.46    0.54
   5   4   1    8.10    0.53
  -6  -4  -1   12.22    0.68
  -6  -4  -1   11.05    0.72
  -6  -4  -1   11.45    0.72
  -6  -4  -1   11.42    0.69
   6   4   1   11.22    0.69
   6   4   1   12.16    0.69
  -7  -4  -1    1.19    0.28
  -7  -4  -1    0.63    0.22
  -7  -4  -1    0.90    0.23
  -7  -4  -1    0.73    0.26
   7   4   1    1.05    0.28
   7   4   1    0.90    0.23
  -8  -4  -1   48.09    1.85
  -8  -4  -1   45.77    1.99
  -8  -4  -1   44.84    2.02
   8   4   1   46.37    1.99
   8   4   1   46.97    1.86
  -9  -4  -1   -0.06    0.19
  -9  -4  -1   -0.09    0.14
   9   4   1   -0.08    0.21
   9   4   1    0.20    0.21
 -10  -4  -1   74.18    3.02
 -10  -4  -1   72.11    2.99
  10   4   1   68.49    2.90
  10   4   1   69.65    2.95
 -11  -4  -1    0.10    0.31
 -11  -4  -1    0.29    0.32
  11   4   1   -0.05    0.27
  11   4   1    0.23    0.31
 -12  -4  -1    5.69    0.87
  12   4   1    6.80    0.97
 -13  -4  -1    9.94    1.22
  13   4   1   13.42    1.41
  11  -5  -1    7.93    1.12
 -11   5   1    6.80    1.01
  10  -5  -1    4.87    0.83
  10  -5  -1    4.38    0.84
 -10   5   1    4.56    0.79
 -10   5   1    3.74    0.72
   9  -5  -1   24.31    1.58
   9  -5  -1   24.74    1.58
  -9   5   1   25.95    1.61
  -9   5   1   21.91    1.49
   8  -5  -1    4.03    0.67
   8  -5  -1    3.86    0.66
  -8   5   1    2.76    0.57
  -8   5   1    3.26    0.64
   7  -5  -1    7.10    0.82
   7  -5  -1    6.71    0.85
  -7   5   1    6.44    0.85
  -7   5   1    6.04    0.74
   6  -5  -1   37.11    1.82
   6  -5  -1   38.73    1.76
  -6   5   1   34.94    1.82
  -6   5   1   38.08    1.75
   5  -5  -1    2.37    0.41
   5  -5  -1    3.11    0.50
  -5   5   1    2.51    0.46
  -5   5   1    1.76    0.36
   4  -5  -1   72.86    2.49
   4  -5  -1   72.76    2.81
   4  -5  -1   70.59    2.64
  -4   5   1   72.60    2.88
  -4   5   1   76.10    2.52
  -4   5   1   71.71    2.69
   3  -5  -1    0.39    0.17
   3  -5  -1    0.25    0.12
   3  -5  -1    0.31    0.18
  -3   5   1    0.36    0.15
  -3   5   1    0.05    0.18
  -3   5   1    0.18    0.12
   2  -5  -1   20.95    0.89
   2  -5  -1   18.26    0.98
   2  -5  -1   19.02    0.85
  -2   5   1   18.81    0.86
  -2   5   1   19.67    0.87
  -2   5   1   19.77    1.02
   1  -5  -1    0.88    0.17
   1  -5  -1    0.69    0.18
   1  -5  -1    0.81    0.22
  -1   5   1    0.97    0.24
  -1   5   1    0.89    0.20
  -1   5   1    1.00    0.16
   0  -5  -1   59.16    2.16
   0  -5  -1   62.01    1.90
   0  -5  -1   58.11    2.09
   0   5   1   54.19    2.19
   0   5   1   57.42    2.08
   0   5   1   58.41    1.93
  -1  -5  -1    0.56    0.09
  -1  -5  -1    0.62    0.10
  -1  -5  -1    0.79    0.20
  -1  -5  -1    0.28    0.17
   1   5   1    0.69    0.22
   1   5   1    0.62    0.18
  -2  -5  -1  191.78    6.13
  -2  -5  -1  183.59    6.18
  -2  -5  -1  192.88    6.00
   2   5   1  188.55    6.12
   2   5   1  200.31    6.38
   2   5   1  194.90    5.80
  -3  -5  -1   27.51    1.00
  -3  -5  -1   27.46    1.18
  -3  -5  -1   27.24    1.18
   3   5   1   25.35    1.19
   3   5   1   24.55    1.14
   3   5   1   29.92    0.98
  -4  -5  -1   21.23    1.00
  -4  -5  -1   20.03    0.99
  -4  -5  -1   21.83    0.88
   4   5   1   20.04    1.02
   4   5   1   21.02    0.86
   4   5   1   23.12    1.03
  -5  -5  -1   14.68    0.83
  -5  -5  -1   15.91    0.78
  -5  -5  -1   16.00    0.85
   5   5   1   16.81    0.91
   5   5   1   17.26    0.79
   5   5   1   16.87    0.87
  -6  -5  -1    1.17    0.28
  -6  -5  -1    1.19    0.28
   6   5   1    1.27    0.27
   6   5   1    1.42    0.27
  -7  -5  -1   14.16    0.81
  -7  -5  -1   12.82    0.84
  -7  -5  -1   13.47    0.84
  -7  -5  -1   11.88    0.76
   7   5   1   12.99    0.80
   7   5   1   12.71    0.79
  -8  -5  -1    3.90    0.50
  -8  -5  -1    4.11    0.57
  -8  -5  -1    4.07    0.57
  -8  -5  -1    4.58    0.56
   8   5   1    4.81    0.59
   8   5   1    4.83    0.55
  -9  -5  -1   22.72    1.15
  -9  -5  -1   21.74    1.23
  -9  -5  -1   19.28    1.21
   9   5   1   23.43    1.19
   9   5   1   21.16    1.23
 -10  -5  -1    3.72    0.60
 -10  -5  -1    3.10    0.56
  10   5   1    3.01    0.56
  10   5   1    3.53    0.59
 -11  -5  -1   34.65    1.84
 -11  -5  -1   35.54    1.85
  11   5   1   34.60    1.86
  11   5   1   32.33    1.78
 -12  -5  -1   -0.05    0.34
  12   5   1    0.09    0.35
 -13  -5  -1    6.34    1.07
  13   5   1    6.62    1.09
  10  -6  -1   19.21    1.49
  10  -6  -1   20.20    1.55
 -10   6   1   16.81    1.39
 -10   6   1   19.61    1.44
   9  -6  -1    0.71    0.46
   9  -6  -1    1.39    0.50
  -9   6   1    0.11    0.32
  -9   6   1    0.84    0.45
   8  -6  -1   63.84    2.75
   8  -6  -1   60.05    2.78
  -8   6   1   56.49    2.63
  -8   6   1   57.76    2.80
   7  -6  -1    0.38    0.30
   7  -6  -1   -0.01    0.27
  -7   6   1    0.35    0.29
  -7   6   1    0.18    0.26
   6  -6  -1   30.60    1.67
   6  -6  -1   31.64    1.57
  -6   6   1   28.32    1.65
  -6   6   1   32.28    1.56
   5  -6  -1    8.53    0.68
   5  -6  -1    8.39    0.90
  -5   6   1    8.06    0.65
  -5   6   1    9.35    0.96
   4  -6  -1   33.73    1.34
   4  -6  -1   33.43    1.64
   4  -6  -1   31.59    1.43
  -4   6   1   32.20    1.45
  -4   6   1   35.64    1.38
  -4   6   1   29.58    1.61
   3  -6  -1   70.25    2.77
   3  -6  -1   72.94    2.54
   3  -6  -1   72.02    2.51
  -3   6   1   72.27    2.52
  -3   6   1   70.42    2.57
  -3   6   1   66.27    2.80
   2  -6  -1    7.46    0.53
   2  -6  -1    9.70    0.54
   2  -6  -1    7.17    0.60
  -2   6   1    7.40    0.63
  -2   6   1    8.29    0.51
  -2   6   1    9.14    0.56
   1  -6  -1   12.36    0.59
   1  -6  -1   10.21    0.71
   1  -6  -1   12.75    0.70
  -1   6   1   12.54    0.59
  -1   6   1   11.41    0.68
  -1   6   1   13.64    0.82
   0  -6  -1    5.78    0.32
   0  -6  -1    4.76    0.54
   0  -6  -1    4.38    0.46
   0   6   1    6.18    0.62
   0   6   1    6.65    0.48
   0   6   1    5.15    0.30
  -1  -6  -1  109.03    3.79
  -1  -6  -1  119.11    3.48
  -1  -6  -1  121.15    3.59
  -1  -6  -1  107.66    3.86
   1   6   1  106.00    3.78
   1   6   1  109.15    3.97
  -2  -6  -1    6.75    0.52
  -2  -6  -1    6.44    0.50
  -2  -6  -1    7.07    0.32
   2   6   1    4.82    0.51
   2   6   1    6.48    0.54
   2   6   1    7.07    0.29
  -3  -6  -1  277.06    8.91
  -3  -6  -1  276.37    8.98
  -3  -6  -1  299.01    8.81
   3   6   1  277.63    9.23
   3   6   1  277.11    8.91
  -4  -6  -1   -0.09    0.11
  -4  -6  -1    0.12    0.17
  -4  -6  -1    0.11    0.10
   4   6   1   -0.05    0.13
   4   6   1    0.04    0.16
  -5  -6  -1   19.76    0.84
  -5  -6  -1   18.26    0.97
  -5  -6  -1   16.39    0.94
   5   6   1   17.07    0.98
   5   6   1   17.03    0.96
  -6  -6  -1   38.15    1.67
  -6  -6  -1   40.78    1.58
  -6  -6  -1   38.55    1.69
   6   6   1   38.39    1.74
   6   6   1   41.06    1.72
   6   6   1   37.72    1.53
  -7  -6  -1    5.40    0.62
  -7  -6  -1    5.80    0.57
  -7  -6  -1    5.27    0.62
   7   6   1    6.66    0.72
   7   6   1    5.22    0.55
   7   6   1    4.50    0.58
  -8  -6  -1   18.21    1.10
  -8  -6  -1   17.87    1.05
  -8  -6  -1   18.36    1.03
   8   6   1   18.34    1.03
   8   6   1   18.45    1.13
   8   6   1   18.81    1.08
  -9  -6  -1    9.29    0.92
  -9  -6  -1    7.22    0.77
  -9  -6  -1    8.61    0.71
   9   6   1    8.88    0.85
   9   6   1   10.69    0.79
 -10  -6  -1    6.10    0.79
 -11  -6  -1   11.73    1.17
  11   6   1   12.93    1.07
   9  -7  -1    0.63    0.43
   9  -7  -1    0.70    0.45
  -9   7   1    1.81    0.61
  -9   7   1    1.65    0.51
   8  -7  -1    2.04    0.54
   8  -7  -1    2.45    0.63
  -8   7   1    2.34    0.63
  -8   7   1    1.71    0.48
   7  -7  -1   26.01    1.66
   7  -7  -1   27.59    1.55
  -7   7   1   27.34    1.71
  -7   7   1   25.37    1.46
   6  -7  -1    0.49    0.35
   6  -7  -1    0.83    0.34
  -6   7   1    0.25    0.33
  -6   7   1    0.31    0.26
   5  -7  -1   33.75    1.81
   5  -7  -1   34.66    1.64
  -5   7   1   36.35    1.90
  -5   7   1   35.20    1.63
   4  -7  -1    0.34    0.22
   4  -7  -1    0.00    0.23
  -4   7   1   -0.06    0.15
  -4   7   1    0.13    0.20
  -4   7   1    0.27    0.27
   3  -7  -1   21.61    1.26
   3  -7  -1   21.21    1.05
   3  -7  -1   22.36    1.07
  -3   7   1   24.11    1.10
  -3   7   1   21.97    1.31
  -3   7   1   22.16    1.07
   2  -7  -1   16.89    0.90
   2  -7  -1   16.70    0.82
   2  -7  -1   16.98    1.05
  -2   7   1   17.98    0.84
  -2   7   1   17.38    0.91
  -2   7   1   15.08    1.02
   1  -7  -1   13.83    0.64
   1  -7  -1   11.58    0.73
   1  -7  -1   11.38    0.80
  -1   7   1   12.02    0.85
  -1   7   1   12.23    0.75
  -1   7   1   13.20    0.62
   0  -7  -1    0.00    0.14
   0  -7  -1    0.15    0.18
   0   7   1    0.07    0.15
   0   7   1    0.23    0.17
  -1  -7  -1   21.21    1.15
  -1  -7  -1   26.41    1.19
   1   7   1   23.86    1.17
   1   7   1   25.11    1.26
  -2  -7  -1   33.33    1.49
  -2  -7  -1   32.84    1.47
   2   7   1   33.66    1.55
   2   7   1   33.72    1.48
  -3  -7  -1   73.14    2.76
  -3  -7  -1   74.20    2.77
   3   7   1   74.48    2.87
   3   7   1   75.77    2.78
  -4  -7  -1  138.11    4.64
  -4  -7  -1  135.18    4.62
   4   7   1  128.72    4.59
   4   7   1  136.41    4.77
  -5  -7  -1    0.00    0.17
  -5  -7  -1    0.36    0.21
   5   7   1   -0.05    0.14
   5   7   1   -0.08    0.15
  -6  -7  -1   27.22    1.32
  -6  -7  -1   24.99    1.28
   6   7   1   24.97    1.31
   6   7   1   23.52    1.30
  -7  -7  -1    5.32    0.63
  -7  -7  -1    4.47    0.60
   7   7   1    5.68    0.69
   7   7   1    4.58    0.61
  -8  -7  -1   27.77    1.46
  -8  -7  -1   28.72    1.44
   8   7   1   23.98    1.41
   8   7   1   30.04    1.50
  -9  -7  -1    1.99    0.47
  -9  -7  -1    2.40    0.48
   9   7   1    1.99    0.49
   9   7   1    2.10    0.46
 -10  -7  -1   11.76    0.97
 -10  -7  -1   10.86    0.88
  10   7   1   10.28    1.08
  10   7   1   11.22    0.91
   8  -8  -1    0.87    0.52
  -8   8   1    1.05    0.53
   7  -8  -1    9.66    1.17
  -7   8   1   10.29    1.22
   6  -8  -1   42.89    2.22
  -6   8   1   39.84    2.23
   5  -8  -1   20.43    1.39
  -5   8   1   19.88    1.41
   4  -8  -1   57.60    2.61
  -4   8   1   58.99    2.70
   3  -8  -1   -0.41    0.16
   3  -8  -1   -0.07    0.15
  -3   8   1    0.16    0.28
  -3   8   1   -0.01    0.15
   2  -8  -1   13.80    0.84
   2  -8  -1   14.07    0.99
  -2   8   1   13.62    0.84
  -2   8   1   14.40    1.03
   1  -8  -1    3.83    0.58
   1  -8  -1    4.96    0.55
  -1   8   1    5.49    0.60
  -1   8   1    4.76    0.67
   0  -8  -1   44.21    1.88
   0  -8  -1   40.08    1.74
   0   8   1   40.00    1.75
   0   8   1   39.27    1.89
  -1  -8  -1    0.23    0.19
  -1  -8  -1    0.20    0.18
   1   8   1    0.10    0.17
   1   8   1   -0.13    0.15
  -2  -8  -1   45.27    1.90
  -2  -8  -1   42.89    1.84
   2   8   1   41.47    1.93
   2   8   1   42.32    1.85
  -3  -8  -1   19.24    1.10
  -3  -8  -1   21.24    1.14
   3   8   1   18.69    1.09
   3   8   1   21.13    1.18
  -4  -8  -1    5.13    0.64
  -4  -8  -1    5.67    0.64
   4   8   1    5.69    0.68
   4   8   1    6.07    0.69
  -5  -8  -1   35.67    1.71
  -5  -8  -1   36.36    1.70
   5   8   1   36.97    1.76
   5   8   1   37.98    1.76
  -6  -8  -1    5.76    0.69
  -6  -8  -1    5.38    0.65
   6   8   1    5.66    0.70
   6   8   1    7.07    0.78
  -7  -8  -1   32.73    1.65
  -7  -8  -1   33.41    1.66
   7   8   1   33.86    1.69
   7   8   1   34.34    1.71
  -8  -8  -1   -0.23    0.17
  -8  -8  -1    0.32    0.29
   8   8   1   -0.21    0.22
   8   8   1    0.23    0.26
  -9  -8  -1   10.08    1.00
  -9  -8  -1   10.16    1.02
   9   8   1    8.24    0.94
   9   8   1    8.62    0.95
 -10  -8  -1    0.34    0.35
 -10  -8  -1    1.20    0.45
  10   8   1    0.28    0.31
  10   8   1    0.98    0.45
   7  -9  -1    0.19    0.39
  -7   9   1    1.46    0.55
   6  -9  -1   17.78    1.42
  -6   9   1   15.91    1.36
   5  -9  -1   18.23    1.39
  -5   9   1   18.78    1.41
   4  -9  -1   36.57    1.98
  -4   9   1   35.74    2.02
   3  -9  -1   25.94    1.55
  -3   9   1   26.31    1.61
   2  -9  -1    0.47    0.28
   2  -9  -1    0.28    0.24
  -2   9   1    0.30    0.21
  -2   9   1    0.39    0.31
   1  -9  -1   10.63    0.89
   1  -9  -1   10.31    0.77
  -1   9   1   11.96    0.82
  -1   9   1   10.87    1.10
   0  -9  -1    0.83    0.29
   0  -9  -1    1.23    0.35
   0   9   1    0.95    0.31
   0   9   1    0.60    0.33
  -1  -9  -1   57.44    2.34
  -1  -9  -1   57.27    2.42
   1   9   1   55.91    2.50
   1   9   1   58.27    2.37
  -2  -9  -1    2.86    0.48
  -2  -9  -1    2.88    0.50
   2   9   1    3.30    0.58
   2   9   1    2.88    0.50
  -3  -9  -1   26.59    1.41
  -3  -9  -1   26.66    1.42
   3   9   1   28.70    1.53
   3   9   1   29.61    1.49
  -4  -9  -1    9.38    0.77
  -4  -9  -1    7.25    0.78
   4   9   1    7.99    0.85
   4   9   1    7.81    0.86
  -5  -9  -1   12.85    0.96
  -5  -9  -1   12.69    0.92
   5   9   1   14.32    1.02
   5   9   1   12.89    0.96
  -6  -9  -1   62.74    2.55
  -6  -9  -1   60.16    2.54
   6   9   1   57.89    2.58
   6   9   1   54.82    2.51
  -7  -9  -1   31.76    1.69
  -7  -9  -1   32.21    1.66
   7   9   1   31.38    1.68
   7   9   1   30.69    1.67
  -8  -9  -1   32.67    1.74
  -8  -9  -1   32.46    1.73
   8   9   1   32.20    1.76
   8   9   1   30.62    1.72
  -9  -9  -1    2.03    0.50
  -9  -9  -1    2.41    0.55
   9   9   1    2.11    0.52
   9   9   1    1.93    0.56
 -10  -9  -1    4.40    0.74
  10   9   1    6.41    0.90
   6 -10  -1    0.45    0.46
  -6  10   1    1.18    0.58
   5 -10  -1   22.24    1.60
  -5  10   1   20.17    1.57
   4 -10  -1    2.02    0.62
  -4  10   1    1.38    0.51
   3 -10  -1   30.42    1.84
  -3  10   1   34.16    1.98
   2 -10  -1   20.34    1.35
   2 -10  -1   16.32    1.05
  -2  10   1   16.49    1.29
  -2  10   1   17.20    1.08
   1 -10  -1    0.31    0.26
   1 -10  -1    0.21    0.25
  -1  10   1    0.63    0.29
  -1  10   1    0.57    0.36
   0 -10  -1   13.59    1.05
   0 -10  -1   13.29    0.95
   0  10   1   15.22    1.13
   0  10   1   11.91    0.93
  -1 -10  -1    0.28    0.23
  -1 -10  -1    0.39    0.29
   1  10   1    1.07    0.38
   1  10   1    0.18    0.32
  -2 -10  -1   17.83    1.15
  -2 -10  -1   19.66    1.22
   2  10   1   17.83    1.18
   2  10   1   18.42    1.25
  -3 -10  -1   14.76    1.05
  -3 -10  -1   15.80    1.08
   3  10   1   17.64    1.16
   3  10   1   14.22    1.09
  -4 -10  -1   16.75    1.11
  -4 -10  -1   15.57    1.08
   4  10   1   14.60    1.11
   4  10   1   15.08    1.13
  -5 -10  -1    0.78    0.34
  -5 -10  -1    0.41    0.31
   5  10   1    0.32    0.33
   5  10   1    0.29    0.28
  -6 -10  -1   26.30    1.54
  -6 -10  -1   23.49    1.45
   6  10   1   25.58    1.54
   6  10   1   30.44    1.65
  -7 -10  -1    3.07    0.62
  -7 -10  -1    3.94    0.65
   7  10   1    3.64    0.65
  -8 -10  -1   28.15    1.61
  -8 -10  -1   27.25    1.62
   8  10   1   23.25    1.54
   8  10   1   27.10    1.66
  -9 -10  -1    5.74    0.84
  -9 -10  -1    6.56    0.92
   9  10   1    7.28    0.95
   9  10   1    5.79    0.88
 -10 -10  -1    0.36    0.37
  10  10   1    0.64    0.44
   4 -11  -1   15.95    1.62
  -4  11   1   13.85    1.51
   3 -11  -1    0.65    0.41
  -3  11   1    0.12    0.41
   2 -11  -1   30.96    1.82
  -2  11   1   29.40    1.89
   1 -11  -1    6.81    0.81
   1 -11  -1    6.79    0.93
  -1  11   1    8.37    0.93
  -1  11   1    5.96    0.92
   0 -11  -1   13.52    1.09
   0 -11  -1    9.99    1.01
   0  11   1   11.28    0.94
   0  11   1   13.31    1.34
  -1 -11  -1   22.56    1.34
  -1 -11  -1   20.95    1.39
   1  11   1   21.25    1.35
   1  11   1   21.58    1.48
  -2 -11  -1    1.02    0.41
  -2 -11  -1    1.45    0.42
   2  11   1    1.00    0.44
   2  11   1    1.38    0.45
  -3 -11  -1    2.26    0.54
  -3 -11  -1    1.50    0.42
   3  11   1    2.12    0.53
   3  11   1    1.65    0.48
  -4 -11  -1   13.01    1.04
  -4 -11  -1   12.63    1.22
   4  11   1   14.32    1.15
   4  11   1   14.91    1.18
  -5 -11  -1   11.21    1.09
  -5 -11  -1    9.26    1.04
   5  11   1    9.75    1.12
   5  11   1   12.03    1.20
  -6 -11  -1    1.52    0.50
  -6 -11  -1    0.91    0.41
   6  11   1    1.83    0.52
   6  11   1    1.50    0.51
  -7 -11  -1   36.59    2.00
  -7 -11  -1   41.28    2.05
   7  11   1   37.58    2.05
   7  11   1   34.88    1.99
  -8 -11  -1    8.96    1.09
  -8 -11  -1    7.80    0.97
   8  11   1    7.31    1.02
   8  11   1    8.34    1.03
  -9 -11  -1    1.22    0.50
   9  11   1    2.03    0.64
   2 -12  -1    0.69    0.42
  -2  12   1    0.01    0.45
   1 -12  -1   20.67    1.49
   1 -12  -1   22.16    1.35
  -1  12   1   22.59    1.42
  -1  12   1   20.07    1.61
   0 -12  -1    1.44    0.51
   0 -12  -1    2.55    0.56
   0  12   1    1.02    0.53
   0  12   1    1.10    0.46
  -1 -12  -1    5.78    0.79
  -1 -12  -1    4.19    0.74
   1  12   1    4.23    0.81
   1  12   1    4.12    0.71
  -2 -12  -1    1.78    0.52
  -2 -12  -1    2.10    0.51
   2  12   1    2.03    0.54
   2  12   1    2.32    0.65
  -3 -12  -1    4.52    0.75
  -3 -12  -1    4.68    0.75
   3  12   1    5.25    0.85
   3  12   1    5.32    0.83
  -4 -12  -1    6.64    0.90
  -4 -12  -1    6.80    0.92
   4  12   1    7.82    1.05
   4  12   1    8.51    1.05
  -5 -12  -1    9.05    1.03
  -5 -12  -1    8.97    1.05
   5  12   1    6.65    0.96
   5  12   1    8.43    1.10
  -6 -12  -1    4.07    0.70
  -6 -12  -1    3.31    0.71
   6  12   1    4.12    0.80
   6  12   1    3.96    0.76
  -7 -12  -1   10.88    1.24
  -7 -12  -1   12.94    1.28
   7  12   1   12.23    1.29
   7  12   1   10.74    1.23
   8  12   1   12.36    1.33
   0 -13  -1    8.23    0.98
   0  13   1    8.36    1.08
  -1 -13  -1    2.53    0.62
  -1 -13  -1    2.93    0.63
   1  13   1    2.20    0.61
   1  13   1    2.11    0.61
  -2 -13  -1    6.65    0.92
  -2 -13  -1    6.88    0.95
   2  13   1    7.93    1.03
   2  13   1    7.48    1.10
  -3 -13  -1    0.03    0.38
  -3 -13  -1    0.20    0.38
   3  13   1   -0.09    0.34
   3  13   1    0.11    0.37
  -4 -13  -1    4.96    0.80
  -4 -13  -1    5.88    0.90
   4  13   1    6.48    1.03
   4  13   1    5.98    0.97
  -5 -13  -1    1.11    0.48
   5  13   1    1.45    0.56
  -6 -13  -1    5.75    0.88
   6  13   1    5.68    0.99
   4  13  -2    5.82    0.99
  -4 -13   2    2.80    0.71
   3  13  -2    8.63    1.21
  -3 -13   2    7.18    0.96
  -2 -13   2   10.27    1.17
   1  13  -2    0.08    0.37
  -1 -13   2   -0.08    0.34
  -6 -12   2   11.58    1.47
   5  12  -2    0.72    0.44
  -5 -12   2    1.40    0.47
   4  12  -2   16.53    1.33
   4  12  -2   12.45    1.35
  -4 -12   2   11.65    1.16
  -4 -12   2   11.74    1.23
   3  12  -2    3.77    0.75
   3  12  -2    4.25    0.80
  -3 -12   2    4.73    0.76
  -3 -12   2    4.02    0.68
   2  12  -2    3.14    0.77
   2  12  -2    4.15    0.78
  -2 -12   2    2.46    0.56
  -2 -12   2    2.90    0.60
   1  12  -2   19.43    1.36
   1  12  -2   16.01    1.36
  -1 -12   2   16.55    1.27
  -1 -12   2   16.27    1.19
   0  12  -2    1.89    0.54
   0  12  -2    0.91    0.46
   0 -12   2    0.92    0.40
   0 -12   2    1.94    0.53
  -1  12  -2   11.23    1.39
   1 -12   2    9.84    1.20
   8  11  -2    0.76    0.51
  -8 -11   2    0.06    0.36
   7  11  -2    2.76    0.72
  -7 -11   2    3.15    0.70
   6  11  -2    1.42    0.53
  -6 -11   2    2.26    0.58
   5  11  -2    5.61    0.90
   5  11  -2    5.67    0.85
  -5 -11   2    6.46    0.90
  -5 -11   2    4.87    0.70
   4  11  -2    1.70    0.53
   4  11  -2    1.71    0.53
  -4 -11   2    2.07    0.52
  -4 -11   2    1.58    0.47
   3  11  -2   11.74    1.21
   3  11  -2   13.30    1.31
  -3 -11   2   11.89    1.18
  -3 -11   2   12.66    1.00
   2  11  -2    1.41    0.49
   2  11  -2    1.14    0.45
  -2 -11   2    1.55    0.44
  -2 -11   2    0.77    0.33
   1  11  -2   27.08    1.57
   1  11  -2   22.80    1.59
  -1 -11   2   25.47    1.50
  -1 -11   2   24.61    1.44
   0  11  -2   15.87    1.34
   0  11  -2   18.59    1.23
   0 -11   2   15.57    1.09
   0 -11   2   16.10    1.22
  -1  11  -2    1.77    0.58
   1 -11   2    2.45    0.61
  -2  11  -2    5.76    0.94
   2 -11   2    5.68    0.88
  -3  11  -2    0.12    0.39
   3 -11   2    0.44    0.38
   9  10  -2   20.05    1.52
  -9 -10   2   21.44    1.53
   8  10  -2   25.58    1.65
  -8 -10   2   22.38    1.53
   7  10  -2    5.96    0.92
  -7 -10   2    4.70    0.79
   6  10  -2    5.73    0.80
   6  10  -2    5.71    0.87
  -6 -10   2    6.12    0.77
  -6 -10   2    6.98    0.92
   5  10  -2    1.06    0.44
   5  10  -2    1.84    0.48
  -5 -10   2    1.94    0.53
  -5 -10   2    1.84    0.46
   4  10  -2    0.85    0.38
   4  10  -2    0.90    0.39
  -4 -10   2    0.27    0.30
  -4 -10   2    0.56    0.31
   3  10  -2    6.79    0.86
   3  10  -2    6.18    0.84
  -3 -10   2    6.98    0.84
  -3 -10   2    7.30    0.81
   2  10  -2   47.58    2.29
   2  10  -2   44.12    2.15
  -2 -10   2   47.38    2.15
  -2 -10   2   46.80    2.14
   1  10  -2    5.70    0.76
   1  10  -2    5.35    0.80
  -1 -10   2    4.79    0.67
  -1 -10   2    4.93    0.68
   0  10  -2   19.35    1.21
   0  10  -2   18.24    1.33
   0 -10   2   17.77    1.12
   0 -10   2   18.94    1.23
  -1  10  -2    6.00    0.75
  -1  10  -2    3.89    0.74
   1 -10   2    5.28    0.77
   1 -10   2    6.18    0.71
  -2  10  -2    2.15    0.57
   2 -10   2    1.86    0.54
  -3  10  -2    6.99    1.05
   3 -10   2    8.45    1.06
  -4  10  -2    8.16    1.16
   4 -10   2    9.50    1.18
  -5  10  -2   13.45    1.53
   5 -10   2   10.28    1.28
  11   9  -2    5.02    0.90
 -11  -9   2    4.30    0.82
  10   9  -2   10.42    1.22
 -10  -9   2   10.15    1.16
   9   9  -2    2.68    0.66
  -9  -9   2    1.99    0.57
   8   9  -2    5.06    0.79
  -8  -9   2    5.78    0.86
   7   9  -2    0.18    0.28
  -7  -9   2    0.31    0.31
   6   9  -2   15.03    1.14
   6   9  -2   12.94    0.99
  -6  -9   2   13.70    1.06
  -6  -9   2   15.38    1.01
   5   9  -2    2.31    0.51
   5   9  -2    1.98    0.44
  -5  -9   2    1.77    0.46
  -5  -9   2    2.42    0.47
   4   9  -2    3.14    0.58
   4   9  -2    4.24    0.67
  -4  -9   2    2.19    0.48
  -4  -9   2    4.90    0.64
   3   9  -2    2.91    0.55
   3   9  -2    3.18    0.56
  -3  -9   2    2.50    0.47
  -3  -9   2    3.07    0.53
   2   9  -2   10.22    1.02
   2   9  -2   10.69    0.88
  -2  -9   2   11.34    0.85
  -2  -9   2   11.40    0.84
   1   9  -2   21.61    1.23
   1   9  -2   20.72    1.29
  -1  -9   2   20.78    1.22
  -1  -9   2   21.00    1.18
   0   9  -2   25.87    1.54
   0   9  -2   28.93    1.45
   0  -9   2   27.06    1.37
   0  -9   2   25.65    1.42
  -1   9  -2   27.96    1.57
  -1   9  -2   23.76    1.30
   1  -9   2   22.96    1.40
   1  -9   2   23.93    1.26
  -2   9  -2    2.20    0.59
  -2   9  -2    2.75    0.48
   2  -9   2    2.37    0.52
   2  -9   2    2.74    0.47
  -3   9  -2   13.58    1.17
   3  -9   2   13.68    1.10
  -4   9  -2    6.63    0.96
   4  -9   2    6.44    0.92
  -5   9  -2   13.44    1.46
   5  -9   2   12.57    1.34
  -6   9  -2    0.78    0.50
   6  -9   2    0.00    0.38
  11   8  -2    5.74    0.92
 -11  -8   2    5.80    0.88
  10   8  -2   16.53    1.27
 -10  -8   2   16.09    1.23
   9   8  -2   27.74    1.62
  -9  -8   2   22.58    1.48
   8   8  -2    0.32    0.31
  -8  -8   2    0.82    0.37
   7   8  -2   28.52    1.63
   7   8  -2   28.60    1.52
  -7  -8   2   30.03    1.49
  -7  -8   2   31.53    1.65
   6   8  -2    0.01    0.23
   6   8  -2    0.36    0.25
  -6  -8   2    0.13    0.23
  -6  -8   2    0.18    0.23
   5   8  -2   24.44    1.34
   5   8  -2   24.38    1.39
  -5  -8   2   24.78    1.29
  -5  -8   2   26.73    1.40
   4   8  -2    2.58    0.48
   4   8  -2    1.63    0.39
  -4  -8   2    2.48    0.43
  -4  -8   2    2.07    0.43
   3   8  -2   -0.01    0.22
   3   8  -2    0.18    0.25
  -3  -8   2    0.30    0.22
  -3  -8   2    0.13    0.18
   2   8  -2   10.14    0.79
   2   8  -2   10.60    0.81
  -2  -8   2    9.89    0.74
  -2  -8   2    9.94    0.73
   1   8  -2   38.34    1.73
   1   8  -2   40.62    1.85
  -1  -8   2   36.84    1.69
  -1  -8   2   37.86    1.73
   0   8  -2   15.04    0.94
   0   8  -2   15.70    1.07
   0  -8   2   15.87    1.00
   0  -8   2   16.18    0.94
  -1   8  -2   31.11    1.67
  -1   8  -2   32.23    1.50
   1  -8   2   33.28    1.48
   1  -8   2   32.20    1.61
  -2   8  -2   51.40    2.37
  -2   8  -2   50.31    2.05
   2  -8   2   49.27    2.25
   2  -8   2   49.88    2.00
  -3   8  -2    8.70    0.98
   3  -8   2    7.81    0.90
  -4   8  -2   30.40    1.80
   4  -8   2   31.99    1.76
  -5   8  -2    0.56    0.36
   5  -8   2    0.55    0.37
  -6   8  -2    8.56    1.14
   6  -8   2    9.20    1.15
  -7   8  -2   -0.06    0.28
   7  -8   2   -0.36    0.32
  10   7  -2    0.29    0.34
 -10  -7   2   -0.58    0.21
   9   7  -2   23.41    1.42
  -9  -7   2   22.05    1.38
   8   7  -2    1.53    0.44
  -8  -7   2    1.65    0.43
   7   7  -2   10.70    0.86
   7   7  -2   10.58    0.79
  -7  -7   2   11.57    0.87
  -7  -7   2    9.21    0.73
   6   7  -2   12.93    0.94
   6   7  -2   13.14    0.87
  -6  -7   2   15.49    0.90
  -6  -7   2   13.07    0.92
   5   7  -2    9.83    0.81
   5   7  -2   10.50    0.76
  -5  -7   2   10.26    0.71
  -5  -7   2   12.14    0.85
   4   7  -2   13.81    0.93
   4   7  -2   15.51    0.91
  -4  -7   2   14.75    0.87
  -4  -7   2   13.56    0.90
   3   7  -2    3.16    0.47
   3   7  -2    2.65    0.43
  -3  -7   2    2.72    0.43
  -3  -7   2    2.81    0.35
  -3  -7   2    2.69    0.41
   2   7  -2   13.71    0.86
   2   7  -2   14.52    0.90
  -2  -7   2   12.68    0.80
  -2  -7   2   14.36    0.71
  -2  -7   2   13.44    0.84
   1   7  -2   -0.04    0.13
   1   7  -2    0.30    0.21
  -1  -7   2    0.20    0.19
  -1  -7   2    0.13    0.12
  -1  -7   2    0.20    0.16
   0   7  -2  125.64    4.45
   0   7  -2  120.94    4.19
   0   7  -2  122.65    4.08
   0  -7   2  120.00    4.28
   0  -7   2  117.21    4.15
   0  -7   2  127.26    3.99
  -1   7  -2    1.06    0.23
  -1   7  -2    1.00    0.27
  -1   7  -2    1.38    0.35
   1  -7   2    0.72    0.26
   1  -7   2    1.12    0.26
   1  -7   2    1.10    0.25
  -2   7  -2   93.44    3.72
  -2   7  -2   98.35    3.41
  -2   7  -2   96.88    3.37
   2  -7   2   93.80    3.59
   2  -7   2  100.91    3.34
   2  -7   2   94.98    3.34
  -3   7  -2   53.56    2.53
  -3   7  -2   59.10    2.30
  -3   7  -2   59.05    2.20
   3  -7   2   61.04    2.20
   3  -7   2   55.95    2.47
   3  -7   2   60.00    2.26
  -4   7  -2   11.55    0.96
  -4   7  -2   11.35    0.80
   4  -7   2   10.32    0.75
   4  -7   2    9.72    0.99
  -5   7  -2   28.53    1.46
  -5   7  -2   28.55    1.69
   5  -7   2   28.17    1.63
   5  -7   2   28.51    1.46
  -6   7  -2    0.89    0.42
  -6   7  -2    1.22    0.38
   6  -7   2    1.71    0.51
   6  -7   2    1.57    0.42
  -7   7  -2   12.29    0.99
  -7   7  -2   13.26    1.41
   7  -7   2   12.32    1.01
   7  -7   2   12.57    1.34
  -8   7  -2   -0.16    0.33
  -8   7  -2   -0.45    0.24
   8  -7   2    0.09    0.30
   8  -7   2    0.12    0.39
  -9   7  -2   30.37    1.82
   9  -7   2   30.04    1.86
  10   6  -2    5.14    0.72
  10   6  -2    6.33    0.81
 -10  -6   2    5.38    0.75
 -10  -6   2    5.69    0.77
   9   6  -2    0.20    0.27
   9   6  -2   -0.04    0.24
  -9  -6   2    0.78    0.32
  -9  -6   2    0.13    0.26
   8   6  -2   54.23    2.24
   8   6  -2   57.21    2.39
   8   6  -2   56.32    2.30
  -8  -6   2   55.45    2.34
  -8  -6   2   53.72    2.23
  -8  -6   2   53.41    2.34
   7   6  -2    2.78    0.43
   7   6  -2    3.04    0.44
   7   6  -2    3.22    0.52
  -7  -6   2    2.92    0.49
  -7  -6   2    3.23    0.46
  -7  -6   2    2.30    0.42
   6   6  -2   39.52    1.83
   6   6  -2   43.16    1.79
   6   6  -2   41.52    1.68
  -6  -6   2   39.77    1.70
  -6  -6   2   39.82    1.81
  -6  -6   2   42.20    1.76
   5   6  -2  122.09    4.33
   5   6  -2  121.41    4.31
   5   6  -2  127.84    4.11
  -5  -6   2  122.81    4.30
  -5  -6   2  122.53    4.20
  -5  -6   2  122.84    4.25
   4   6  -2    0.23    0.18
   4   6  -2    0.08    0.16
   4   6  -2    0.30    0.15
  -4  -6   2    0.27    0.18
  -4  -6   2    0.28    0.22
  -4  -6   2    0.01    0.13
   3   6  -2    0.67    0.16
   3   6  -2    0.32    0.20
  -3  -6   2    0.37    0.20
  -3  -6   2    0.34    0.18
  -3  -6   2    0.47    0.17
   2   6  -2   29.68    1.39
   2   6  -2   32.64    1.19
   2   6  -2   32.64    1.44
  -2  -6   2   32.93    1.27
  -2  -6   2   31.55    1.40
  -2  -6   2   32.54    1.38
   1   6  -2   23.06    1.13
   1   6  -2   22.17    0.90
   1   6  -2   21.89    1.07
  -1  -6   2   23.50    0.96
  -1  -6   2   21.75    1.06
  -1  -6   2   22.70    1.08
   0   6  -2    0.75    0.18
   0   6  -2    0.34    0.21
   0   6  -2    0.54    0.18
   0  -6   2    0.75    0.21
   0  -6   2    0.67    0.18
   0  -6   2    0.76    0.24
  -1   6  -2  101.93    3.79
  -1   6  -2  105.86    3.53
  -1   6  -2  100.17    3.51
   1  -6   2  103.54    3.51
   1  -6   2  106.35    3.45
   1  -6   2  103.80    3.68
  -2   6  -2   30.54    1.30
  -2   6  -2   29.67    1.49
  -2   6  -2   29.90    1.26
   2  -6   2   32.01    1.29
   2  -6   2   29.27    1.43
   2  -6   2   29.65    1.26
  -3   6  -2   27.68    1.43
  -3   6  -2   24.41    1.09
  -3   6  -2   25.84    1.20
   3  -6   2   25.43    1.17
   3  -6   2   24.31    1.32
   3  -6   2   24.55    1.08
  -4   6  -2    5.66    0.60
  -4   6  -2    6.14    0.77
   4  -6   2    6.45    0.75
   4  -6   2    5.49    0.60
  -5   6  -2   44.25    2.17
  -5   6  -2   47.16    1.99
   5  -6   2   46.82    1.97
   5  -6   2   39.97    2.04
  -6   6  -2   19.77    1.35
  -6   6  -2   19.79    1.18
   6  -6   2   19.88    1.19
   6  -6   2   18.82    1.29
  -7   6  -2    2.26    0.57
  -7   6  -2    2.25    0.49
   7  -6   2    3.01    0.58
  -8   6  -2    8.63    0.96
  -8   6  -2    7.27    1.02
   8  -6   2    6.77    0.89
   8  -6   2    6.15    0.91
  -9   6  -2    2.93    0.71
  -9   6  -2    3.23    0.66
   9  -6   2    3.62    0.71
   9  -6   2    2.85    0.72
 -10   6  -2    5.58    0.92
  10  -6   2    6.01    0.99
  12   5  -2    5.00    0.81
 -12  -5   2    3.09    0.71
  11   5  -2    0.46    0.34
 -11  -5   2    0.17    0.32
  10   5  -2   13.10    0.98
  10   5  -2   12.84    1.01
 -10  -5   2   15.19    1.12
 -10  -5   2   14.04    1.04
   9   5  -2    8.39    0.87
   9   5  -2    9.24    0.90
  -9  -5   2    9.46    0.95
  -9  -5   2    9.27    0.77
   8   5  -2   17.21    1.07
   8   5  -2   18.44    1.05
   8   5  -2   17.78    1.06
  -8  -5   2   18.28    1.12
  -8  -5   2   18.73    1.03
  -8  -5   2   18.81    1.10
   7   5  -2   61.90    2.46
   7   5  -2   61.12    2.52
   7   5  -2   64.24    2.50
  -7  -5   2   65.51    2.57
  -7  -5   2   66.41    2.45
  -7  -5   2   67.16    2.56
   6   5  -2    1.20    0.28
   6   5  -2    1.32    0.28
   6   5  -2    0.96    0.28
  -6  -5   2    1.24    0.27
  -6  -5   2    1.23    0.32
  -6  -5   2    1.24    0.30
   5   5  -2   36.26    1.54
   5   5  -2   35.07    1.59
   5   5  -2   37.59    1.50
  -5  -5   2   36.21    1.60
  -5  -5   2   38.04    1.57
  -5  -5   2   38.18    1.50
   4   5  -2   43.12    1.76
   4   5  -2   44.67    1.62
   4   5  -2   41.96    1.72
  -4  -5   2   42.15    1.65
  -4  -5   2   42.59    1.75
  -4  -5   2   43.46    1.69
   3   5  -2   80.30    2.83
   3   5  -2   79.51    2.62
   3   5  -2   77.05    2.82
  -3  -5   2   75.80    2.79
  -3  -5   2   80.99    2.75
  -3  -5   2   77.53    2.74
   2   5  -2    6.47    0.49
   2   5  -2    5.73    0.35
   2   5  -2    5.15    0.44
  -2  -5   2    5.66    0.38
  -2  -5   2    4.92    0.49
  -2  -5   2    6.10    0.43
   1   5  -2   73.24    2.58
   1   5  -2   73.74    2.40
   1   5  -2   69.51    2.66
  -1  -5   2   75.38    2.59
  -1  -5   2   73.89    2.59
   0   5  -2   68.45    2.32
   0   5  -2   66.87    2.51
   0   5  -2   64.50    2.36
   0   5  -2   70.57    2.25
   0  -5   2   65.85    2.42
   0  -5   2   66.17    2.36
  -1   5  -2   20.00    0.90
  -1   5  -2   19.99    1.03
  -1   5  -2   19.52    0.88
   1  -5   2   19.58    0.89
   1  -5   2   20.73    0.88
   1  -5   2   20.08    0.99
  -2   5  -2  185.63    5.91
  -2   5  -2  186.26    6.11
  -2   5  -2  182.23    6.36
   2  -5   2  187.74    5.95
   2  -5   2  193.92    5.93
   2  -5   2  185.76    6.19
  -3   5  -2    3.57    0.35
  -3   5  -2    2.46    0.36
  -3   5  -2    2.29    0.43
   3  -5   2    3.13    0.33
   3  -5   2    3.44    0.40
   3  -5   2    2.53    0.41
  -4   5  -2  159.72    4.97
  -4   5  -2  155.05    5.25
  -4   5  -2  148.00    5.47
   4  -5   2  150.67    5.34
   4  -5   2  154.07    5.12
  -5   5  -2    7.92    0.64
  -5   5  -2    7.76    0.84
   5  -5   2    9.34    0.70
   5  -5   2    8.00    0.86
  -6   5  -2   26.27    1.52
  -6   5  -2   24.43    1.33
   6  -5   2   23.05    1.40
   6  -5   2   25.51    1.34
  -7   5  -2   14.88    1.17
  -7   5  -2   16.65    1.10
   7  -5   2   17.62    1.13
   7  -5   2   17.15    1.20
  -8   5  -2    2.33    0.56
  -8   5  -2    2.80    0.56
   8  -5   2    2.13    0.55
   8  -5   2    3.12    0.60
  -9   5  -2    2.93    0.64
  -9   5  -2    3.64    0.72
   9  -5   2    2.49    0.64
   9  -5   2    2.61    0.60
 -10   5  -2    0.22    0.37
 -10   5  -2    0.41    0.39
  10  -5   2    1.43    0.55
  10  -5   2    0.66    0.44
  12   4  -2    0.88    0.47
 -12  -4   2    0.52    0.43
  11   4  -2   24.04    1.52
 -11  -4   2   22.63    1.49
  10   4  -2    0.18    0.26
 -10  -4   2   -0.07    0.26
   9   4  -2   28.65    1.47
   9   4  -2   30.73    1.50
   9   4  -2   33.61    1.65
  -9  -4   2   31.14    1.51
  -9  -4   2   30.01    1.63
   8   4  -2   14.69    0.94
   8   4  -2   16.34    0.92
   8   4  -2   18.15    1.06
  -8  -4   2   15.43    0.95
  -8  -4   2   16.27    1.04
  -8  -4   2   15.78    0.92
   7   4  -2   10.70    0.77
   7   4  -2   11.51    0.77
  -7  -4   2   11.52    0.81
  -7  -4   2   11.06    0.71
  -7  -4   2   11.52    0.71
  -7  -4   2   13.57    0.82
   6   4  -2   54.27    2.07
   6   4  -2   51.84    2.07
  -6  -4   2   51.82    1.98
  -6  -4   2   53.11    2.13
  -6  -4   2   52.42    2.07
   5   4  -2    0.79    0.22
   5   4  -2    1.12    0.24
   5   4  -2    0.97    0.23
  -5  -4   2    1.25    0.23
  -5  -4   2    1.02    0.25
  -5  -4   2    1.02    0.27
   4   4  -2  191.21    6.09
   4   4  -2  188.92    5.88
   4   4  -2  180.77    5.97
  -4  -4   2  184.03    6.07
  -4  -4   2  182.16    5.90
  -4  -4   2  182.51    5.97
   3   4  -2   34.85    1.48
   3   4  -2   38.78    1.41
   3   4  -2   39.37    1.49
  -3  -4   2   37.45    1.51
  -3  -4   2   38.45    1.47
  -3  -4   2   38.97    1.44
   2   4  -2  113.79    3.93
   2   4  -2  113.76    3.86
   2   4  -2  118.36    3.72
  -2  -4   2  121.45    3.85
  -2  -4   2  115.23    3.86
  -2  -4   2  119.74    3.86
   1   4  -2   10.83    0.49
   1   4  -2   10.71    0.60
   1   4  -2   11.03    0.60
  -1  -4   2   10.76    0.57
  -1  -4   2   10.47    0.58
  -1  -4   2   11.11    0.54
   0   4  -2   65.52    2.11
   0   4  -2   63.99    2.18
   0   4  -2   63.66    2.32
   0   4  -2   63.69    2.20
   0  -4   2   60.89    2.24
   0  -4   2   64.91    2.21
  -1   4  -2   35.16    1.44
  -1   4  -2   33.22    1.30
  -1   4  -2   32.62    1.27
   1  -4   2   34.38    1.27
   1  -4   2   35.80    1.29
   1  -4   2   34.21    1.39
  -2   4  -2   66.69    2.28
  -2   4  -2   70.03    2.59
  -2   4  -2   65.18    2.40
   2  -4   2   68.54    2.50
   2  -4   2   70.25    2.29
   2  -4   2   68.75    2.36
  -3   4  -2   35.11    1.26
  -3   4  -2   34.48    1.44
  -3   4  -2   33.41    1.55
   3  -4   2   34.70    1.52
   3  -4   2   35.79    1.26
   3  -4   2   34.64    1.41
  -4   4  -2   15.69    0.96
  -4   4  -2   16.58    0.66
  -4   4  -2   14.19    0.83
   4  -4   2   15.26    0.92
   4  -4   2   14.46    0.83
  -5   4  -2  133.59    4.62
  -5   4  -2  131.95    4.81
   5  -4   2  131.97    4.51
   5  -4   2  130.86    4.68
  -6   4  -2    1.44    0.39
  -6   4  -2    1.19    0.33
   6  -4   2    1.16    0.36
   6  -4   2    1.74    0.37
  -7   4  -2   26.86    1.46
  -7   4  -2   28.44    1.59
   7  -4   2   26.32    1.44
   7  -4   2   26.97    1.54
  -8   4  -2    1.82    0.45
  -8   4  -2    1.82    0.48
   8  -4   2    1.66    0.48
  -9   4  -2   25.45    1.61
  -9   4  -2   23.32    1.49
   9  -4   2   25.05    1.56
   9  -4   2   26.44    1.62
 -10   4  -2   -0.10    0.27
 -10   4  -2    0.30    0.33
  10  -4   2   -0.22    0.35
  10  -4   2    0.19    0.34
 -11   4  -2   11.32    1.32
 -11   4  -2   13.61    1.42
  11  -4   2   15.62    1.53
  11  -4   2   15.30    1.54
  12   3  -2    7.03    1.01
 -12  -3   2    6.53    0.96
  11   3  -2    4.06    0.73
 -11  -3   2    4.26    0.76
  10   3  -2   15.17    1.14
 -10  -3   2   13.91    1.10
   9   3  -2    0.09    0.18
   9   3  -2   -0.26    0.17
   9   3  -2    0.04    0.23
  -9  -3   2    0.05    0.20
  -9  -3   2   -0.08    0.19
  -9  -3   2   -0.11    0.15
   8   3  -2   58.04    2.31
   8   3  -2   58.65    2.44
   8   3  -2   59.12    2.30
  -8  -3   2   58.95    2.34
  -8  -3   2   57.81    2.29
  -8  -3   2   62.14    2.53
   7   3  -2    0.86    0.24
   7   3  -2    0.57    0.25
   7   3  -2    0.76    0.23
  -7  -3   2    0.38    0.23
  -7  -3   2    0.41    0.17
  -7  -3   2    0.72    0.24
   6   3  -2   62.92    2.40
   6   3  -2   60.57    2.32
  -6  -3   2   64.68    2.30
  -6  -3   2   65.85    2.36
  -6  -3   2   65.45    2.48
  -6  -3   2   59.16    2.31
   5   3  -2   90.25    3.09
   5   3  -2   84.67    3.05
  -5  -3   2   89.27    3.07
  -5  -3   2   91.38    3.19
  -5  -3   2   87.66    2.99
  -5  -3   2   87.06    3.05
   4   3  -2    2.20    0.30
   4   3  -2    2.34    0.32
  -4  -3   2    1.61    0.28
  -4  -3   2    2.18    0.32
  -4  -3   2    2.08    0.25
   3   3  -2   97.02    3.28
   3   3  -2  101.31    3.31
   3   3  -2  100.43    3.23
  -3  -3   2   95.58    3.20
  -3  -3   2   99.84    3.34
  -3  -3   2   96.91    3.28
   2   3  -2    0.69    0.16
   2   3  -2    1.12    0.20
   2   3  -2    0.98    0.16
  -2  -3   2    0.70    0.16
  -2  -3   2    0.56    0.16
  -2  -3   2    0.60    0.14
   1   3  -2  215.62    6.80
   1   3  -2  208.35    6.59
   1   3  -2  212.29    6.49
  -1  -3   2  212.03    6.69
  -1  -3   2  213.14    6.62
  -1  -3   2  207.29    6.59
   0   3  -2  109.15    3.75
   0   3  -2  111.60    3.53
   0   3  -2  110.02    3.60
   0   3  -2  114.63    3.65
   0  -3   2  115.69    3.66
   0  -3   2  114.09    3.60
  -1   3  -2  105.11    3.55
  -1   3  -2  106.28    3.44
  -1   3  -2  110.09    3.69
   1  -3   2  110.55    3.47
   1  -3   2  111.62    3.45
   1  -3   2  106.35    3.58
  -2   3  -2    3.10    0.39
  -2   3  -2    3.71    0.31
  -2   3  -2    4.11    0.25
   2  -3   2    3.09    0.32
   2  -3   2    3.35    0.24
   2  -3   2    3.46    0.38
  -3   3  -2    0.18    0.16
  -3   3  -2    0.21    0.13
  -3   3  -2    0.27    0.09
   3  -3   2    0.16    0.15
   3  -3   2    0.25    0.09
   3  -3   2    0.08    0.14
  -4   3  -2   22.43    0.77
  -4   3  -2   21.75    1.04
  -4   3  -2   20.29    1.10
   4  -3   2   20.57    1.00
   4  -3   2   20.14    1.07
  -5   3  -2   49.58    2.13
  -5   3  -2   48.71    1.99
   5  -3   2   50.29    1.96
   5  -3   2   46.83    2.03
  -6   3  -2   91.39    3.41
  -6   3  -2   90.08    3.54
   6  -3   2   90.59    3.45
   6  -3   2   91.99    3.33
  -7   3  -2   -0.03    0.19
  -7   3  -2    0.14    0.19
   7  -3   2   -0.08    0.17
   7  -3   2   -0.02    0.22
  -8   3  -2   11.32    0.93
  -8   3  -2   12.02    0.97
   8  -3   2   12.42    0.98
   8  -3   2   12.12    0.97
  -9   3  -2    0.84    0.36
  -9   3  -2    0.53    0.35
   9  -3   2    0.81    0.36
   9  -3   2    1.35    0.46
 -10   3  -2    2.82    0.63
 -10   3  -2    3.09    0.65
  10  -3   2    2.46    0.60
  10  -3   2    2.61    0.62
 -11   3  -2    3.99    0.78
 -11   3  -2    5.26    0.85
  11  -3   2    4.14    0.80
  11  -3   2    5.16    0.86
  12   2  -2    7.11    1.04
 -12  -2   2    6.96    1.02
  11   2  -2   13.90    1.36
 -11  -2   2   16.76    1.30
  10   2  -2   -0.05    0.26
 -10  -2   2   -0.24    0.23
   9   2  -2   40.47    1.81
   9   2  -2   41.03    2.00
  -9  -2   2   39.62    1.82
  -9  -2   2   41.78    2.02
   8   2  -2    1.17    0.30
   8   2  -2    1.61    0.33
   8   2  -2    0.90    0.32
  -8  -2   2    0.89    0.33
  -8  -2   2    1.39    0.32
  -8  -2   2    0.97    0.26
   7   2  -2   67.73    2.48
   7   2  -2   64.31    2.60
   7   2  -2   67.47    2.49
  -7  -2   2   69.19    2.46
  -7  -2   2   62.96    2.64
  -7  -2   2   68.64    2.53
   6   2  -2   19.98    0.97
   6   2  -2   19.94    0.95
   6   2  -2   20.66    1.08
  -6  -2   2   19.73    0.95
  -6  -2   2   19.96    0.96
  -6  -2   2   20.46    1.08
   5   2  -2   74.48    2.57
   5   2  -2   72.56    2.64
  -5  -2   2   74.45    2.56
  -5  -2   2   70.53    2.69
  -5  -2   2   73.07    2.57
   4   2  -2  108.24    3.60
   4   2  -2  109.66    3.56
  -4  -2   2  107.67    3.55
  -4  -2   2  107.17    3.58
  -4  -2   2  104.10    3.67
  -4  -2   2  108.83    3.50
   3   2  -2   47.26    1.70
   3   2  -2   46.00    1.69
  -3  -2   2   48.75    1.66
  -3  -2   2   47.05    1.61
  -3  -2   2   49.53    1.71
  -3  -2   2   45.90    1.74
   2   2  -2  108.10    3.64
   2   2  -2  116.16    3.61
   2   2  -2  118.99    3.68
  -2  -2   2  114.40    3.58
  -2  -2   2  113.17    3.72
  -2  -2   2  110.90    3.64
   1   2  -2    1.83    0.18
   1   2  -2    1.82    0.18
   1   2  -2    1.61    0.20
  -1  -2   2    1.61    0.16
  -1  -2   2    1.60    0.20
  -1  -2   2    1.21    0.16
   0   2  -2  317.66    9.97
   0   2  -2  305.72    9.61
   0   2  -2  314.90    9.85
   0   2  -2  316.45    9.56
   0  -2   2  322.43    9.73
   0  -2   2  317.70    9.61
  -1   2  -2  199.41    6.05
  -1   2  -2  201.27    6.36
  -1   2  -2  190.88    6.23
  -1   2  -2  193.73    6.02
   1  -2   2  193.38    6.18
   1  -2   2  200.88    6.02
  -2   2  -2  256.83    8.02
  -2   2  -2  254.41    8.17
  -2   2  -2  249.44    7.66
   2  -2   2  244.65    7.95
   2  -2   2  243.86    7.78
   2  -2   2  266.01    7.66
  -3   2  -2   78.25    2.43
  -3   2  -2   79.27    2.84
  -3   2  -2   78.86    2.73
   3  -2   2   81.32    2.43
   3  -2   2   76.06    2.65
   3  -2   2   75.44    2.74
  -4   2  -2   36.03    1.56
  -4   2  -2   36.20    1.12
  -4   2  -2   35.55    1.46
   4  -2   2   36.09    1.51
   4  -2   2   32.20    1.40
  -5   2  -2    9.35    0.63
  -5   2  -2    8.78    0.67
   5  -2   2    9.02    0.67
   5  -2   2    8.14    0.59
  -6   2  -2   87.30    3.39
  -6   2  -2   89.64    3.31
   6  -2   2   88.18    3.32
   6  -2   2   90.07    3.23
  -7   2  -2   37.27    1.83
  -7   2  -2   38.00    1.79
   7  -2   2   38.91    1.76
   7  -2   2   37.32    1.79
  -8   2  -2    6.06    0.76
  -8   2  -2    6.61    0.82
   8  -2   2    6.04    0.76
   8  -2   2    7.28    0.83
  -9   2  -2   26.10    1.55
  -9   2  -2   24.69    1.50
   9  -2   2   27.72    1.55
   9  -2   2   25.79    1.53
 -10   2  -2   -0.02    0.27
 -10   2  -2   -0.02    0.33
  10  -2   2    0.14    0.28
  10  -2   2   -0.01    0.31
 -11   2  -2   27.76    1.77
 -11   2  -2   24.67    1.63
  11  -2   2   25.68    1.65
  11  -2   2   26.36    1.73
 -12   2  -2    3.93    0.78
  12  -2   2    4.98    0.86
  12   1  -2    4.43    0.87
 -12  -1   2    4.08    0.84
  11   1  -2    4.34    0.78
 -11  -1   2    4.45    0.77
  10   1  -2    5.48    0.82
  10   1  -2    4.45    0.63
 -10  -1   2    5.61    0.84
 -10  -1   2    5.94    0.74
   9   1  -2    8.36    0.93
   9   1  -2    7.88    0.67
  -9  -1   2    8.50    0.95
  -9  -1   2    8.81    0.72
   8   1  -2   34.26    1.73
   8   1  -2   37.51    1.52
   8   1  -2   37.75    1.62
  -8  -1   2   38.10    1.64
  -8  -1   2   30.83    1.70
  -8  -1   2   34.31    1.48
   7   1  -2   30.31    1.33
   7   1  -2   25.79    1.38
   7   1  -2   30.06    1.27
  -7  -1   2   28.60    1.31
  -7  -1   2   29.02    1.23
  -7  -1   2   26.56    1.42
   6   1  -2   81.82    3.08
   6   1  -2   85.99    2.95
   6   1  -2   85.77    2.99
  -6  -1   2   86.35    2.93
  -6  -1   2   83.25    3.16
  -6  -1   2   86.14    3.03
   5   1  -2   28.81    1.31
   5   1  -2   31.55    1.23
   5   1  -2   29.97    1.21
  -5  -1   2   28.71    1.21
  -5  -1   2   29.11    1.33
  -5  -1   2   29.47    1.20
   4   1  -2  112.13    3.70
   4   1  -2  109.49    3.62
   4   1  -2  116.78    3.62
  -4  -1   2  109.71    3.68
  -4  -1   2  106.85    3.78
  -4  -1   2  108.93    3.61
   3   1  -2    5.79    0.41
   3   1  -2    5.83    0.37
  -3  -1   2    4.97    0.38
  -3  -1   2    5.45    0.37
  -3  -1   2    5.69    0.32
   2   1  -2  132.04    4.18
   2   1  -2  130.92    4.18
  -2  -1   2  137.20    4.22
  -2  -1   2  133.31    4.18
  -2  -1   2  133.36    4.30
  -2  -1   2  129.41    4.11
   1   1  -2    1.25    0.17
   1   1  -2    1.60    0.11
   1   1  -2    1.78    0.18
  -1  -1   2    1.57    0.17
  -1  -1   2    1.29    0.17
  -1  -1   2    1.44    0.11
   0   1  -2   18.75    0.68
   0   1  -2   18.40    0.69
   0   1  -2   18.65    0.67
   0   1  -2   19.23    0.68
   0  -1   2   18.20    0.66
   0  -1   2   18.28    0.67
  -1   1  -2   11.05    0.41
  -1   1  -2   10.21    0.47
  -1   1  -2   11.91    0.52
  -1   1  -2   11.26    0.47
   1  -1   2   11.65    0.50
   1  -1   2   10.44    0.40
  -2   1  -2   54.77    1.60
  -2   1  -2   47.40    1.78
  -2   1  -2   49.24    1.86
   2  -1   2   55.04    1.59
   2  -1   2   49.29    1.75
   2  -1   2   52.55    1.82
  -3   1  -2   18.20    0.87
  -3   1  -2   19.15    0.83
   3  -1   2   17.80    0.79
   3  -1   2   17.04    0.83
  -4   1  -2   36.58    1.50
  -4   1  -2   38.82    1.58
   4  -1   2   37.37    1.46
   4  -1   2   37.45    1.53
  -5   1  -2  124.44    4.29
  -5   1  -2  126.23    4.39
   5  -1   2  122.42    4.17
   5  -1   2  124.67    4.27
  -6   1  -2    4.18    0.53
  -6   1  -2    3.69    0.48
   6  -1   2    3.71    0.52
   6  -1   2    3.99    0.49
  -7   1  -2   57.54    2.48
  -7   1  -2   59.68    2.47
   7  -1   2   60.92    2.47
   7  -1   2   61.07    2.42
  -8   1  -2    2.08    0.44
  -8   1  -2    1.06    0.37
   8  -1   2    2.40    0.49
   8  -1   2    2.15    0.46
  -9   1  -2   18.90    1.23
  -9   1  -2   18.95    1.25
   9  -1   2   18.47    1.23
   9  -1   2   17.53    1.17
 -10   1  -2   12.91    1.04
 -10   1  -2   13.60    1.12
  10  -1   2   13.59    1.08
  10  -1   2   13.42    1.12
 -11   1  -2    3.58    0.68
 -11   1  -2    2.92    0.70
  11  -1   2    4.08    0.73
  11  -1   2    3.83    0.75
 -12   1  -2   10.37    1.27
 -12   1  -2   11.16    1.20
  12  -1   2    9.93    1.25
  12  -1   2    9.74    1.15
  12   0  -2   36.26    2.23
 -12   0   2   40.08    2.28
  11   0  -2    4.05    0.73
 -11   0   2    2.07    0.62
  10   0  -2   15.76    1.22
  10   0  -2   17.12    1.10
 -10   0   2   16.40    1.27
 -10   0   2   16.06    1.08
   9   0  -2    2.55    0.45
   9   0  -2    2.73    0.57
  -9   0   2    2.76    0.48
  -9   0   2    3.27    0.60
   8   0  -2   11.37    0.90
   8   0  -2   11.40    0.78
  -8   0   2   12.08    0.91
  -8   0   2    9.91    0.75
   7   0  -2   14.67    0.85
   7   0  -2   13.03    0.91
   7   0  -2   15.36    0.78
  -7   0   2   14.68    0.96
  -7   0   2   14.96    0.77
  -7   0   2   13.16    0.83
   6   0  -2  109.43    3.54
   6   0  -2  108.79    3.67
   6   0  -2  101.34    3.73
  -6   0   2  106.07    3.73
  -6   0   2  100.60    3.81
  -6   0   2  108.66    3.54
   5   0  -2   34.18    1.51
   5   0  -2   37.30    1.39
   5   0  -2   36.63    1.44
  -5   0   2   35.57    1.56
  -5   0   2   36.22    1.39
  -5   0   2   36.93    1.46
   4   0  -2   56.18    2.07
   4   0  -2   57.95    1.99
   4   0  -2   55.93    1.97
  -4   0   2   54.79    1.96
  -4   0   2   57.74    2.03
  -4   0   2   55.69    2.12
   3   0  -2  173.73    5.18
   3   0  -2  165.61    5.15
   3   0  -2  156.57    5.20
  -3   0   2  161.23    5.14
  -3   0   2  157.05    5.34
  -3   0   2  168.62    5.29
   2   0  -2   12.09    0.57
   2   0  -2   12.29    0.55
   2   0  -2   12.44    0.49
  -2   0   2   12.80    0.50
  -2   0   2   12.10    0.59
  -2   0   2   12.76    0.56
   1   0  -2  222.17    7.08
   1   0  -2  233.24    7.08
   1   0  -2  235.70    7.07
  -1   0   2  235.66    7.09
  -1   0   2  226.74    7.27
  -1   0   2  238.53    7.28
   0   0  -2   36.78    1.29
   0   0   2   39.15    1.28
   0   0   2   40.13    1.24
  -1   0  -2   14.37    0.57
  -1   0  -2   15.57    0.56
  -1   0  -2   14.28    0.50
  -1   0  -2   18.34    0.62
   1   0   2   13.59    0.58
  -2   0  -2   83.12    2.86
  -2   0  -2   81.76    2.79
   2   0   2   86.20    2.73
   2   0   2   85.84    2.80
   2   0   2   87.97    2.57
  -3   0  -2   59.92    2.15
  -3   0  -2   61.35    2.21
   3   0   2   61.25    2.09
   3   0   2   66.11    1.89
   3   0   2   58.44    2.16
  -4   0  -2   22.24    1.02
  -4   0  -2   22.53    1.06
   4   0   2   22.35    0.99
   4   0   2   25.05    0.78
   4   0   2   24.10    1.06
  -5   0  -2  186.12    6.20
  -5   0  -2  198.23    5.69
  -5   0  -2  179.26    6.27
   5   0   2  178.84    6.13
   5   0   2  184.76    6.02
   5   0   2  195.41    5.71
  -6   0  -2   97.06    3.61
  -6   0  -2   99.44    3.57
   6   0   2   97.55    3.47
   6   0   2   98.14    3.55
   6   0   2  102.72    3.09
  -7   0  -2   15.91    0.97
  -7   0  -2   14.16    0.94
   7   0   2   16.48    0.97
   7   0   2   14.21    0.91
  -8   0  -2   91.80    3.56
  -8   0  -2   92.13    3.57
   8   0   2   90.97    3.47
   8   0   2   94.58    3.53
  -9   0  -2    3.27    0.59
  -9   0  -2    2.79    0.57
   9   0   2    3.73    0.63
   9   0   2    3.80    0.60
 -10   0  -2   28.38    1.64
 -10   0  -2   27.82    1.59
  10   0   2   25.51    1.51
  10   0   2   23.75    1.53
 -11   0  -2   11.29    1.17
 -11   0  -2   10.75    1.21
  11   0   2   10.85    1.13
  11   0   2   12.47    1.28
 -12   0  -2   15.82    1.36
 -12   0  -2   17.32    1.32
  12   0   2   17.16    1.31
  12   0   2   18.45    1.46
 -13   0  -2    5.21    0.89
  12  -1  -2   10.59    1.29
 -12   1   2    7.14    1.09
  11  -1  -2   28.96    1.82
 -11   1   2   25.48    1.75
  10  -1  -2    0.31    0.37
  10  -1  -2    0.04    0.23
 -10   1   2    0.09    0.22
 -10   1   2    0.10    0.33
   9  -1  -2   21.23    1.23
   9  -1  -2   22.17    1.41
  -9   1   2   22.65    1.40
  -9   1   2   20.07    1.22
   8  -1  -2   -0.08    0.22
   8  -1  -2    0.25    0.22
  -8   1   2   -0.06    0.20
  -8   1   2    0.37    0.23
   7  -1  -2    0.61    0.29
   7  -1  -2    1.31    0.24
   7  -1  -2    1.05    0.28
  -7   1   2    1.61    0.34
  -7   1   2    1.25    0.25
  -7   1   2    1.08    0.33
   6  -1  -2    4.84    0.58
   6  -1  -2    5.96    0.50
   6  -1  -2    5.65    0.40
  -6   1   2    5.43    0.55
  -6   1   2    5.73    0.43
  -6   1   2    5.13    0.61
   5  -1  -2   54.07    1.89
   5  -1  -2   50.45    2.05
   5  -1  -2   51.75    2.01
  -5   1   2   56.72    1.92
  -5   1   2   53.60    2.14
  -5   1   2   54.90    2.07
   4  -1  -2   82.76    2.82
   4  -1  -2   80.36    2.66
   4  -1  -2   78.69    2.76
  -4   1   2   78.53    2.87
  -4   1   2   82.14    2.69
  -4   1   2   81.96    2.84
   3  -1  -2  262.09    8.18
   3  -1  -2  267.31    8.31
  -3   1   2  271.16    8.20
  -3   1   2  250.25    8.49
  -3   1   2  281.79    8.53
   2  -1  -2  169.24    5.23
   2  -1  -2  170.27    5.23
   2  -1  -2  171.11    5.29
  -2   1   2  167.04    5.43
  -2   1   2  167.99    5.42
   1  -1  -2  194.62    5.98
   1  -1  -2  203.10    6.03
   1  -1  -2  186.79    5.97
   1  -1  -2  193.00    5.99
  -1   1   2  195.28    6.16
  -1   1   2  199.66    6.17
   0  -1  -2  138.12    4.18
   0  -1  -2  139.88    4.18
   0  -1  -2  112.54    4.19
   0   1   2  143.56    4.26
   0   1   2  146.24    4.31
  -1  -1  -2    0.67    0.12
  -1  -1  -2    0.59    0.10
  -1  -1  -2    0.47    0.11
  -1  -1  -2    0.55    0.09
  -1  -1  -2    0.36    0.09
  -2  -1  -2   29.12    0.96
  -2  -1  -2   28.64    1.04
  -2  -1  -2   26.83    1.07
  -2  -1  -2   29.38    1.07
   2   1   2   29.30    0.96
   2   1   2   28.71    1.01
  -3  -1  -2   72.90    2.54
  -3  -1  -2   72.11    2.48
  -3  -1  -2   75.86    2.31
  -3  -1  -2   73.59    2.50
   3   1   2   73.27    2.30
   3   1   2   70.78    2.41
  -4  -1  -2   36.78    1.45
  -4  -1  -2   36.07    1.49
  -4  -1  -2   37.90    1.26
   4   1   2   37.21    1.41
   4   1   2   40.08    1.49
   4   1   2   37.89    1.26
  -5  -1  -2   13.13    0.55
  -5  -1  -2   14.07    0.78
  -5  -1  -2   13.74    0.75
   5   1   2   13.58    0.73
   5   1   2   14.11    0.57
   5   1   2   12.59    0.74
  -6  -1  -2   56.24    2.28
  -6  -1  -2   56.03    2.24
  -6  -1  -2   58.02    1.91
   6   1   2   56.50    2.25
   6   1   2   63.70    1.96
   6   1   2   54.85    2.18
  -7  -1  -2   38.38    1.72
  -7  -1  -2   38.91    1.70
   7   1   2   35.32    1.65
   7   1   2   36.37    1.64
  -8  -1  -2   17.28    1.08
  -8  -1  -2   18.54    1.08
   8   1   2   14.45    0.99
   8   1   2   17.36    1.06
  -9  -1  -2   52.19    2.39
  -9  -1  -2   58.71    2.44
   9   1   2   52.75    2.35
   9   1   2   51.15    2.31
 -10  -1  -2   -0.02    0.19
 -10  -1  -2    0.20    0.32
  10   1   2   -0.08    0.25
  10   1   2    0.33    0.26
 -11  -1  -2   20.50    1.38
 -11  -1  -2   20.52    1.44
  11   1   2   18.34    1.28
  11   1   2   21.16    1.45
 -12  -1  -2    0.01    0.35
 -12  -1  -2   -0.01    0.26
  12   1   2    0.27    0.35
  12   1   2   -0.03    0.24
 -13  -1  -2    7.00    0.99
  13   1   2    7.17    1.03
  11  -2  -2    7.00    1.05
 -11   2   2    4.98    0.88
  10  -2  -2   31.57    1.69
  10  -2  -2   30.85    1.84
 -10   2   2   26.96    1.75
 -10   2   2   30.06    1.66
   9  -2  -2    3.95    0.63
   9  -2  -2    4.81    0.77
  -9   2   2    4.07    0.61
  -9   2   2    4.64    0.75
   8  -2  -2   59.87    2.45
   8  -2  -2   60.68    2.56
  -8   2   2   56.66    2.55
  -8   2   2   55.87    2.44
   7  -2  -2   47.23    2.02
   7  -2  -2   47.00    2.08
  -7   2   2   48.81    2.07
  -7   2   2   47.61    2.13
   6  -2  -2   11.65    0.81
   6  -2  -2   14.10    0.65
   6  -2  -2   13.55    0.81
  -6   2   2   12.16    0.83
  -6   2   2   11.91    0.79
  -6   2   2   13.84    0.69
   5  -2  -2    3.39    0.42
   5  -2  -2    3.27    0.42
   5  -2  -2    2.61    0.29
  -5   2   2    2.69    0.41
  -5   2   2    3.38    0.35
  -5   2   2    2.79    0.40
   4  -2  -2   64.08    2.37
   4  -2  -2   66.24    2.38
   4  -2  -2   67.68    2.22
  -4   2   2   64.73    2.43
  -4   2   2   67.72    2.24
  -4   2   2   66.68    2.45
   3  -2  -2    1.52    0.25
   3  -2  -2    1.58    0.20
   3  -2  -2    1.46    0.24
   3  -2  -2    1.47    0.19
  -3   2   2    1.20    0.23
  -3   2   2    1.24    0.24
   2  -2  -2  517.93   15.58
   2  -2  -2  514.94   15.56
   2  -2  -2  502.90   15.80
   2  -2  -2  508.90   15.55
  -2   2   2  520.52   16.03
  -2   2   2  522.99   16.20
   1  -2  -2    0.75    0.13
   1  -2  -2    0.18    0.09
   1  -2  -2    0.16    0.08
   1  -2  -2    0.26    0.09
  -1   2   2    0.23    0.10
  -1   2   2    0.45    0.10
   0  -2  -2   70.74    2.35
   0  -2  -2   75.37    2.23
   0  -2  -2   72.11    2.32
   0   2   2   72.29    2.29
   0   2   2   71.21    2.40
  -1  -2  -2  331.39   10.38
  -1  -2  -2  337.86   10.25
  -1  -2  -2  329.07   10.41
   1   2   2  344.89   10.65
   1   2   2  354.89   10.13
   1   2   2  329.02   10.24
  -2  -2  -2    5.58    0.35
  -2  -2  -2    5.57    0.33
  -2  -2  -2    5.85    0.31
  -2  -2  -2    5.62    0.28
   2   2   2    5.86    0.31
   2   2   2    5.68    0.27
  -3  -2  -2  206.35    6.18
  -3  -2  -2  202.22    6.50
  -3  -2  -2  198.38    6.34
  -3  -2  -2  201.41    6.37
   3   2   2  196.77    6.18
   3   2   2  199.98    6.18
  -4  -2  -2   -0.03    0.11
  -4  -2  -2    0.08    0.11
  -4  -2  -2   -0.11    0.08
  -4  -2  -2    0.16    0.10
   4   2   2   -0.07    0.07
   4   2   2   -0.07    0.09
  -5  -2  -2  140.45    4.37
  -5  -2  -2  135.41    4.62
  -5  -2  -2  141.73    4.63
  -5  -2  -2  137.93    4.72
   5   2   2  132.61    4.49
   5   2   2  142.25    4.37
  -6  -2  -2    0.14    0.14
  -6  -2  -2    0.01    0.09
  -6  -2  -2    0.13    0.15
   6   2   2    0.11    0.13
   6   2   2    0.06    0.09
   6   2   2    0.26    0.18
  -7  -2  -2  119.87    4.22
  -7  -2  -2  121.36    3.83
  -7  -2  -2  117.44    4.28
   7   2   2  117.58    4.12
   7   2   2  123.02    3.86
   7   2   2  112.01    4.16
  -8  -2  -2   34.09    1.66
  -8  -2  -2   34.68    1.70
   8   2   2   37.89    1.70
   8   2   2   35.19    1.67
  -9  -2  -2   40.41    1.96
  -9  -2  -2   44.54    2.04
   9   2   2   43.55    1.98
   9   2   2   41.86    1.99
 -10  -2  -2   50.55    2.32
 -10  -2  -2   47.86    2.31
  10   2   2   45.61    2.22
  10   2   2   54.19    2.38
 -11  -2  -2    0.60    0.39
 -11  -2  -2    0.41    0.30
  11   2   2    0.59    0.35
  11   2   2    0.50    0.38
 -12  -2  -2   27.05    1.70
 -12  -2  -2   28.22    1.68
  12   2   2   22.80    1.65
  12   2   2   23.84    1.53
 -13  -2  -2    0.79    0.40
  13   2   2    1.82    0.55
  11  -3  -2    1.25    0.52
  11  -3  -2    0.37    0.36
 -11   3   2    0.19    0.33
 -11   3   2    0.27    0.41
  10  -3  -2   14.44    1.40
  10  -3  -2   14.10    1.08
 -10   3   2   11.02    0.98
 -10   3   2   12.74    1.32
   9  -3  -2   23.10    1.47
   9  -3  -2   23.46    1.37
  -9   3   2   20.36    1.38
  -9   3   2   19.36    1.27
   8  -3  -2   35.54    1.79
   8  -3  -2   34.85    1.71
  -8   3   2   32.83    1.75
  -8   3   2   31.81    1.69
   7  -3  -2    8.97    0.74
   7  -3  -2    8.56    0.88
  -7   3   2    9.82    0.76
  -7   3   2    9.13    0.78
   6  -3  -2   35.03    1.60
   6  -3  -2   35.77    1.62
   6  -3  -2   35.09    1.32
  -6   3   2   33.79    1.61
  -6   3   2   33.69    1.62
  -6   3   2   34.74    1.37
   5  -3  -2    3.17    0.32
   5  -3  -2    3.38    0.44
   5  -3  -2    2.64    0.41
  -5   3   2    3.81    0.37
  -5   3   2    3.19    0.45
  -5   3   2    3.49    0.48
   4  -3  -2   24.37    0.96
   4  -3  -2   23.12    1.10
   4  -3  -2   23.53    0.95
   4  -3  -2   24.02    1.10
  -4   3   2   25.16    1.12
  -4   3   2   23.11    1.13
   3  -3  -2  161.75    5.28
   3  -3  -2  160.94    5.17
   3  -3  -2  160.14    5.07
   3  -3  -2  164.97    5.08
  -3   3   2  160.41    5.40
  -3   3   2  161.96    5.30
   2  -3  -2   32.06    1.17
   2  -3  -2   32.74    1.17
   2  -3  -2   30.59    1.25
   2  -3  -2   30.85    1.18
  -2   3   2   30.52    1.27
  -2   3   2   33.13    1.22
   1  -3  -2  176.91    5.84
   1  -3  -2  184.13    5.67
   1  -3  -2  183.83    5.73
  -1   3   2  189.75    5.75
  -1   3   2  188.31    5.83
  -1   3   2  182.98    5.99
   0  -3  -2   50.24    1.79
   0  -3  -2   50.78    1.75
   0  -3  -2   52.09    1.62
   0   3   2   52.66    1.77
   0   3   2   53.83    1.66
   0   3   2   49.34    1.83
  -1  -3  -2   37.15    1.37
  -1  -3  -2   38.08    1.35
   1   3   2   38.00    1.40
   1   3   2   37.88    1.34
  -2  -3  -2  302.38    9.17
  -2  -3  -2  282.33    9.19
  -2  -3  -2  296.75    9.08
   2   3   2  300.53    9.45
   2   3   2  292.06    9.08
   2   3   2  302.45    8.92
  -3  -3  -2    7.26    0.44
  -3  -3  -2    6.35    0.35
  -3  -3  -2    6.99    0.41
  -3  -3  -2    7.19    0.45
   3   3   2    6.76    0.36
  -4  -3  -2   21.50    0.87
  -4  -3  -2   19.20    0.84
  -4  -3  -2   19.78    0.94
  -4  -3  -2   19.73    0.91
   4   3   2   19.94    0.84
   4   3   2   21.46    0.86
  -5  -3  -2   43.85    1.75
  -5  -3  -2   43.29    1.69
  -5  -3  -2   40.82    1.64
  -5  -3  -2   43.89    1.57
   5   3   2   43.14    1.57
   5   3   2   42.57    1.61
  -6  -3  -2   31.43    1.36
  -6  -3  -2   31.36    1.23
  -6  -3  -2   31.60    1.42
  -6  -3  -2   29.14    1.36
   6   3   2   31.22    1.24
   6   3   2   32.83    1.35
  -7  -3  -2    2.32    0.40
  -7  -3  -2    2.02    0.36
  -7  -3  -2    2.10    0.30
   7   3   2    1.60    0.27
   7   3   2    2.01    0.36
  -8  -3  -2   55.42    2.29
  -8  -3  -2   56.22    2.33
   8   3   2   54.37    2.25
   8   3   2   53.35    2.28
  -9  -3  -2    0.28    0.26
  -9  -3  -2    0.16    0.23
   9   3   2   -0.01    0.22
   9   3   2    0.17    0.22
 -10  -3  -2   31.02    1.67
 -10  -3  -2   30.53    1.66
  10   3   2   31.18    1.69
  10   3   2   29.40    1.61
 -11  -3  -2    6.12    0.87
 -11  -3  -2    9.45    1.04
  11   3   2    8.11    1.01
  11   3   2    7.08    0.89
 -12  -3  -2    5.73    0.88
 -12  -3  -2    5.94    0.89
  12   3   2    5.59    0.88
  12   3   2    6.04    0.85
 -13  -3  -2   12.16    1.34
  13   3   2   10.63    1.31
  11  -4  -2   19.17    1.54
  11  -4  -2   19.48    1.43
 -11   4   2   20.63    1.55
 -11   4   2   19.24    1.38
  10  -4  -2    3.75    0.68
  10  -4  -2    3.91    0.80
 -10   4   2    3.80    0.76
 -10   4   2    4.96    0.77
   9  -4  -2   41.67    2.05
   9  -4  -2   38.01    2.07
  -9   4   2   37.21    2.00
  -9   4   2   42.30    2.13
   8  -4  -2   17.75    1.21
   8  -4  -2   16.93    1.14
  -8   4   2   17.53    1.18
  -8   4   2   15.53    1.14
   7  -4  -2   44.20    1.97
   7  -4  -2   39.04    1.90
  -7   4   2   39.33    1.94
  -7   4   2   42.07    1.94
   6  -4  -2    4.30    0.60
   6  -4  -2    5.08    0.62
  -6   4   2    4.23    0.58
  -6   4   2    4.54    0.61
   5  -4  -2   12.92    0.80
   5  -4  -2   12.38    0.63
   5  -4  -2   11.75    0.80
  -5   4   2   12.51    0.84
  -5   4   2   10.65    0.75
  -5   4   2   13.53    0.65
   4  -4  -2   29.14    1.16
   4  -4  -2   29.52    1.30
   4  -4  -2   30.09    1.37
  -4   4   2   30.44    1.18
  -4   4   2   29.83    1.32
  -4   4   2   29.90    1.40
   3  -4  -2   99.09    3.25
   3  -4  -2   98.62    3.46
   3  -4  -2   98.74    3.32
  -3   4   2  101.19    3.41
  -3   4   2  101.43    3.26
  -3   4   2   95.76    3.52
   2  -4  -2  186.99    6.04
   2  -4  -2  185.96    5.82
   2  -4  -2  186.88    5.85
  -2   4   2  180.58    6.17
  -2   4   2  185.26    5.85
  -2   4   2  190.55    5.98
   1  -4  -2   20.40    0.87
   1  -4  -2   20.35    0.79
   1  -4  -2   20.56    0.93
  -1   4   2   21.89    0.82
  -1   4   2   20.90    0.88
  -1   4   2   19.38    0.94
   0  -4  -2  204.60    6.74
   0  -4  -2  220.47    6.44
   0  -4  -2  207.91    6.63
   0   4   2  214.25    6.64
   0   4   2  218.05    6.61
   0   4   2  208.18    6.91
  -1  -4  -2   76.11    2.60
  -1  -4  -2   75.91    2.56
   1   4   2   75.20    2.55
   1   4   2   76.09    2.67
  -2  -4  -2  125.36    3.74
  -2  -4  -2  115.67    3.89
  -2  -4  -2  114.33    3.93
   2   4   2  112.90    3.88
   2   4   2  130.64    3.64
   2   4   2  119.11    4.05
  -3  -4  -2   46.40    1.81
  -3  -4  -2   52.67    1.68
  -3  -4  -2   48.49    1.80
   3   4   2   52.10    1.91
   3   4   2   50.84    1.65
   3   4   2   48.27    1.80
  -4  -4  -2   40.63    1.55
  -4  -4  -2   39.54    1.64
  -4  -4  -2   42.88    1.50
  -4  -4  -2   40.08    1.60
   4   4   2   41.76    1.56
   4   4   2   42.46    1.49
  -5  -4  -2  130.49    4.24
  -5  -4  -2  125.14    4.45
  -5  -4  -2  127.18    4.34
  -5  -4  -2  129.67    4.29
   5   4   2  133.88    4.25
   5   4   2  129.34    4.20
  -6  -4  -2    9.69    0.59
  -6  -4  -2   10.37    0.67
  -6  -4  -2    9.77    0.67
  -6  -4  -2    9.86    0.62
   6   4   2    9.66    0.61
   6   4   2    8.76    0.57
  -7  -4  -2   15.02    0.80
  -7  -4  -2   15.13    0.88
  -7  -4  -2   15.00    0.91
  -7  -4  -2   16.31    0.96
   7   4   2   15.48    0.88
   7   4   2   16.30    0.83
  -8  -4  -2   10.94    0.67
  -8  -4  -2    9.26    0.75
  -8  -4  -2   10.57    0.76
   8   4   2   10.65    0.79
   8   4   2   12.03    0.71
  -9  -4  -2   34.57    1.63
  -9  -4  -2   30.63    1.62
   9   4   2   31.77    1.61
   9   4   2   31.51    1.62
 -10  -4  -2    9.39    0.94
 -10  -4  -2    8.68    0.92
  10   4   2    7.35    0.86
  10   4   2   10.78    1.05
 -11  -4  -2   27.96    1.67
 -11  -4  -2   33.53    1.77
  11   4   2   30.74    1.76
  11   4   2   29.79    1.69
 -12  -4  -2    9.83    1.13
 -12  -4  -2   10.84    1.15
  12   4   2   11.58    1.20
  12   4   2    9.83    1.15
 -13  -4  -2    5.03    0.84
  13   4   2    7.65    1.09
  11  -5  -2    7.00    0.99
 -11   5   2    5.67    0.91
  10  -5  -2   20.36    1.42
  10  -5  -2   15.88    1.57
 -10   5   2   16.61    1.31
 -10   5   2   15.09    1.30
   9  -5  -2   10.00    1.11
   9  -5  -2    9.11    1.10
  -9   5   2    9.32    1.06
  -9   5   2    9.39    1.07
   8  -5  -2   50.07    2.36
   8  -5  -2   52.00    2.39
  -8   5   2   48.78    2.36
  -8   5   2   48.31    2.32
   7  -5  -2    0.42    0.31
   7  -5  -2    0.45    0.31
  -7   5   2    0.47    0.29
  -7   5   2    0.56    0.32
   6  -5  -2   12.54    0.94
   6  -5  -2   12.31    0.89
  -6   5   2   13.33    0.97
  -6   5   2   13.12    0.89
   5  -5  -2   13.44    0.68
   5  -5  -2   12.64    0.88
   5  -5  -2   12.10    0.81
  -5   5   2   12.32    0.67
  -5   5   2   12.78    0.82
  -5   5   2   11.53    0.87
   4  -5  -2    5.02    0.38
   4  -5  -2    5.05    0.53
   4  -5  -2    3.48    0.51
  -4   5   2    3.65    0.53
  -4   5   2    4.69    0.38
  -4   5   2    4.17    0.49
   3  -5  -2   -0.05    0.09
   3  -5  -2    0.07    0.15
   3  -5  -2    0.19    0.14
  -3   5   2    0.20    0.13
  -3   5   2    0.15    0.14
  -3   5   2   -0.06    0.15
   2  -5  -2   65.81    2.21
   2  -5  -2   63.47    2.40
   2  -5  -2   61.55    2.24
  -2   5   2   58.57    2.42
  -2   5   2   66.07    2.27
  -2   5   2   67.64    2.27
   1  -5  -2    2.99    0.28
   1  -5  -2    2.56    0.35
   1  -5  -2    2.90    0.34
  -1   5   2    3.45    0.37
  -1   5   2    2.40    0.36
  -1   5   2    2.66    0.26
   0  -5  -2   28.14    0.94
   0  -5  -2   26.10    1.17
   0  -5  -2   28.43    1.15
   0   5   2   28.76    0.95
   0   5   2   24.96    1.11
   0   5   2   26.28    1.21
  -1  -5  -2  349.89   11.05
  -1  -5  -2  351.29   10.91
   1   5   2  357.52   11.34
   1   5   2  351.61   10.90
  -2  -5  -2   29.93    1.22
  -2  -5  -2   29.05    1.23
   2   5   2   29.11    1.20
   2   5   2   27.61    1.24
  -3  -5  -2   46.51    1.50
  -3  -5  -2   42.43    1.70
  -3  -5  -2   42.79    1.72
   3   5   2   42.21    1.70
   3   5   2   49.37    1.47
   3   5   2   42.79    1.77
  -4  -5  -2    5.34    0.45
  -4  -5  -2    5.28    0.33
  -4  -5  -2    5.39    0.44
   4   5   2    5.34    0.34
   4   5   2    4.18    0.44
   4   5   2    4.90    0.53
  -5  -5  -2   15.26    0.85
  -5  -5  -2   15.95    0.74
  -5  -5  -2   15.90    0.83
   5   5   2   15.80    0.83
   5   5   2   14.92    0.88
   5   5   2   15.36    0.74
  -6  -5  -2    9.25    0.68
  -6  -5  -2   10.43    0.66
  -6  -5  -2    9.48    0.68
  -6  -5  -2    9.21    0.59
   6   5   2   10.50    0.62
   6   5   2   10.16    0.65
  -7  -5  -2   44.39    1.97
  -7  -5  -2   46.65    1.95
  -7  -5  -2   45.47    1.82
  -7  -5  -2   47.13    1.86
   7   5   2   45.09    1.83
   7   5   2   45.26    1.84
  -8  -5  -2   10.82    0.81
  -8  -5  -2   10.11    0.79
  -8  -5  -2    9.72    0.68
  -8  -5  -2    9.89    0.71
   8   5   2   10.88    0.76
   8   5   2    9.84    0.69
  -9  -5  -2   23.54    1.19
  -9  -5  -2   23.28    1.28
  -9  -5  -2   24.72    1.38
   9   5   2   23.86    1.31
 -10  -5  -2   13.19    0.96
 -10  -5  -2   13.88    1.04
  10   5   2   14.69    1.05
  10   5   2   12.62    1.00
 -11  -5  -2   12.90    1.04
 -11  -5  -2   12.06    1.02
  11   5   2   11.53    1.15
  11   5   2   10.36    1.11
 -12  -5  -2   13.85    1.16
 -12  -5  -2   14.43    1.17
  12   5   2   13.14    1.28
  12   5   2   15.30    1.23
  10  -6  -2   21.81    1.64
  10  -6  -2   19.74    1.51
 -10   6   2   22.11    1.55
 -10   6   2   21.62    1.56
   9  -6  -2   11.12    1.23
   9  -6  -2   10.43    1.23
  -9   6   2   12.73    1.26
  -9   6   2   12.21    1.31
   8  -6  -2   17.98    1.29
   8  -6  -2   17.45    1.30
  -8   6   2   16.04    1.27
  -8   6   2   19.52    1.28
   7  -6  -2   30.98    1.74
   7  -6  -2   31.55    1.67
  -7   6   2   31.07    1.63
  -7   6   2   30.49    1.75
   6  -6  -2    2.06    0.50
   6  -6  -2    2.75    0.50
  -6   6   2    1.85    0.39
  -6   6   2    1.70    0.46
   5  -6  -2   34.76    1.61
   5  -6  -2   32.97    1.72
  -5   6   2   39.86    1.86
  -5   6   2   36.17    1.63
   4  -6  -2   28.76    1.23
   4  -6  -2   28.86    1.32
   4  -6  -2   28.43    1.48
  -4   6   2   28.87    1.24
  -4   6   2   28.39    1.49
  -4   6   2   28.70    1.32
   3  -6  -2   31.58    1.30
   3  -6  -2   28.75    1.45
   3  -6  -2   30.78    1.30
  -3   6   2   31.38    1.32
  -3   6   2   30.05    1.50
  -3   6   2   30.00    1.29
   2  -6  -2    1.77    0.35
   2  -6  -2    2.36    0.30
   2  -6  -2    2.65    0.35
  -2   6   2    2.17    0.29
  -2   6   2    2.99    0.47
  -2   6   2    2.58    0.36
   1  -6  -2   10.30    0.51
   1  -6  -2   10.83    0.71
   1  -6  -2   10.00    0.62
  -1   6   2   11.88    0.54
  -1   6   2    9.26    0.69
  -1   6   2   10.10    0.62
   0  -6  -2   41.45    1.68
   0  -6  -2   42.80    1.76
   0  -6  -2   45.65    1.44
   0   6   2   40.51    1.67
   0   6   2   40.80    1.80
   0   6   2   46.32    1.47
  -1  -6  -2   34.62    1.41
  -1  -6  -2   31.63    1.42
   1   6   2   33.56    1.49
   1   6   2   35.05    1.41
  -2  -6  -2  149.81    4.87
  -2  -6  -2  151.27    4.94
   2   6   2  144.46    5.05
   2   6   2  145.08    4.86
  -3  -6  -2   45.48    1.89
  -3  -6  -2   51.17    1.59
  -3  -6  -2   46.47    1.88
   3   6   2   50.31    1.53
   3   6   2   47.39    1.98
   3   6   2   49.17    1.91
  -4  -6  -2    4.39    0.48
  -4  -6  -2    3.76    0.26
  -4  -6  -2    4.23    0.49
   4   6   2    3.78    0.45
   4   6   2    4.58    0.52
  -5  -6  -2    2.45    0.40
  -5  -6  -2    2.35    0.27
  -5  -6  -2    2.57    0.39
   5   6   2    2.59    0.41
   5   6   2    1.95    0.35
  -6  -6  -2   13.18    0.81
  -6  -6  -2   14.51    0.88
  -6  -6  -2   15.02    0.75
   6   6   2   14.94    0.93
   6   6   2   12.70    0.82
   6   6   2   14.18    0.74
  -7  -6  -2   -0.03    0.17
  -7  -6  -2   -0.13    0.15
  -7  -6  -2   -0.14    0.12
   7   6   2    0.19    0.18
   7   6   2    0.33    0.20
   7   6   2   -0.11    0.16
  -8  -6  -2   15.92    0.98
  -8  -6  -2   16.81    1.06
  -8  -6  -2   18.72    1.00
   8   6   2   18.63    1.01
   8   6   2   17.99    1.03
  -9  -6  -2    3.39    0.52
  -9  -6  -2    3.47    0.59
  -9  -6  -2    2.76    0.53
  -9  -6  -2    3.68    0.53
   9   6   2    3.97    0.55
   9   6   2    4.01    0.56
 -10  -6  -2   26.54    1.54
 -11  -6  -2    7.57    0.92
  11   6   2    4.76    0.76
   9  -7  -2   11.55    1.32
   9  -7  -2   12.18    1.33
  -9   7   2   12.40    1.36
  -9   7   2   14.11    1.14
   8  -7  -2    6.35    0.92
   8  -7  -2    7.59    0.97
  -8   7   2    4.98    0.74
  -8   7   2    5.38    0.89
   7  -7  -2   18.86    1.38
   7  -7  -2   21.54    1.35
  -7   7   2   19.96    1.42
  -7   7   2   20.04    1.25
   6  -7  -2   15.69    1.04
   6  -7  -2   13.45    1.10
  -6   7   2   13.92    0.96
  -6   7   2   14.28    1.14
   5  -7  -2   12.45    0.84
   5  -7  -2   10.69    1.05
  -5   7   2    8.34    0.96
  -5   7   2    9.77    0.73
   4  -7  -2   14.82    0.87
   4  -7  -2   15.14    0.83
   4  -7  -2   13.70    0.99
  -4   7   2   13.31    1.02
  -4   7   2   14.31    0.81
  -4   7   2   14.25    0.85
   3  -7  -2    5.16    0.68
   3  -7  -2    6.19    0.57
   3  -7  -2    3.60    0.45
  -3   7   2    5.01    0.51
  -3   7   2    4.04    0.61
  -3   7   2    5.42    0.54
   2  -7  -2   35.36    1.45
   2  -7  -2   32.30    1.57
   2  -7  -2   33.29    1.32
  -2   7   2   31.80    1.61
  -2   7   2   31.45    1.41
  -2   7   2   33.02    1.33
   1  -7  -2    8.54    0.60
   1  -7  -2    7.47    0.63
  -1   7   2    8.62    0.60
  -1   7   2    8.39    0.68
   0  -7  -2   30.12    1.44
   0  -7  -2   32.18    1.39
   0   7   2   30.16    1.48
   0   7   2   32.27    1.39
  -1  -7  -2    8.37    0.60
  -1  -7  -2    9.55    0.66
   1   7   2    8.44    0.61
   1   7   2    8.74    0.68
  -2  -7  -2  134.35    4.52
  -2  -7  -2  132.82    4.45
   2   7   2  124.73    4.60
   2   7   2  131.12    4.45
  -3  -7  -2   29.37    1.37
  -3  -7  -2   29.62    1.37
   3   7   2   29.80    1.42
   3   7   2   29.54    1.37
  -4  -7  -2   93.35    3.29
  -4  -7  -2   90.09    3.30
   4   7   2   93.62    3.43
   4   7   2   86.45    3.26
  -5  -7  -2   43.26    1.84
  -5  -7  -2   43.47    1.86
   5   7   2   46.02    1.96
   5   7   2   40.74    1.82
  -6  -7  -2    0.10    0.18
  -6  -7  -2   -0.01    0.19
   6   7   2    0.22    0.20
   6   7   2    0.04    0.19
  -7  -7  -2    9.05    0.70
  -7  -7  -2    8.77    0.72
   7   7   2    8.14    0.80
   7   7   2    7.50    0.82
  -8  -7  -2   -0.08    0.22
  -8  -7  -2    0.09    0.24
   8   7   2    0.20    0.25
   8   7   2    0.16    0.22
  -9  -7  -2   10.10    1.00
  -9  -7  -2    9.51    0.89
   9   7   2    8.47    0.89
   9   7   2   10.08    1.00
 -10  -7  -2    1.98    0.47
  10   7   2    1.95    0.50
  11   7   2   37.17    2.02
  11   7   2   41.34    2.13
   8  -8  -2    9.45    1.16
  -8   8   2   10.84    1.35
   7  -8  -2    1.07    0.45
  -7   8   2    2.29    0.61
   6  -8  -2   31.87    1.84
  -6   8   2   32.26    1.92
   5  -8  -2   16.55    1.23
  -5   8   2   15.69    1.20
   4  -8  -2    3.75    0.66
  -4   8   2    4.50    0.73
   3  -8  -2    3.14    0.55
   3  -8  -2    2.50    0.41
  -3   8   2    2.03    0.47
  -3   8   2    2.28    0.39
   2  -8  -2    7.43    0.61
   2  -8  -2    8.03    0.85
  -2   8   2    6.35    0.63
  -2   8   2    7.32    0.84
   1  -8  -2    3.63    0.53
   1  -8  -2    2.08    0.37
  -1   8   2    2.59    0.48
  -1   8   2    2.34    0.39
   0  -8  -2   28.55    1.36
   0  -8  -2   28.44    1.44
   0   8   2   27.99    1.47
   0   8   2   28.36    1.35
  -1  -8  -2   14.70    0.91
  -1  -8  -2   15.76    0.97
   1   8   2   15.41    1.00
   1   8   2   15.65    0.94
  -2  -8  -2    1.38    0.34
  -2  -8  -2    2.19    0.40
   2   8   2    1.37    0.35
   2   8   2    1.20    0.34
  -3  -8  -2   27.53    1.33
  -3  -8  -2   26.05    1.31
   3   8   2   26.45    1.32
   3   8   2   22.64    1.30
  -4  -8  -2    1.78    0.38
  -4  -8  -2    1.52    0.38
   4   8   2    1.98    0.42
   4   8   2    2.07    0.40
  -5  -8  -2   92.90    3.52
  -5  -8  -2   99.14    3.59
   5   8   2   98.17    3.57
   5   8   2   93.69    3.65
  -6  -8  -2    3.81    0.57
  -6  -8  -2    4.00    0.57
   6   8   2    3.55    0.56
   6   8   2    5.02    0.67
  -7  -8  -2   14.48    0.99
  -7  -8  -2   12.53    0.91
   7   8   2   13.52    0.98
   7   8   2   12.37    0.92
  -8  -8  -2    0.74    0.31
  -8  -8  -2    1.37    0.41
   8   8   2    1.62    0.44
   8   8   2    0.70    0.34
  -9  -8  -2    2.35    0.50
  -9  -8  -2    2.39    0.54
   9   8   2    2.04    0.49
   9   8   2    1.72    0.46
 -10  -8  -2    2.55    0.53
 -10  -8  -2    1.56    0.48
  10   8   2    1.43    0.45
  10   8   2    1.99    0.51
 -11  -8  -2   18.24    1.36
  11   8   2   17.44    1.29
   7  -9  -2   12.61    1.36
  -7   9   2   11.27    1.36
   6  -9  -2    0.21    0.33
  -6   9   2   -0.12    0.29
   5  -9  -2   31.42    1.88
  -5   9   2   34.90    2.01
   4  -9  -2    3.22    0.67
  -4   9   2    2.35    0.59
   3  -9  -2   29.68    1.43
   3  -9  -2   29.12    1.65
  -3   9   2   27.31    1.66
  -3   9   2   27.84    1.40
   2  -9  -2    9.58    0.73
   2  -9  -2    9.38    0.99
  -2   9   2    9.07    0.72
  -2   9   2    9.90    1.05
   1  -9  -2   12.62    0.96
   1  -9  -2   13.20    0.89
  -1   9   2   16.34    0.97
  -1   9   2   13.07    1.03
   0  -9  -2    7.94    0.84
   0  -9  -2    8.22    0.78
   0   9   2    7.03    0.76
   0   9   2    7.84    0.88
  -1  -9  -2   29.97    1.52
  -1  -9  -2   28.27    1.44
   1   9   2   30.16    1.60
   1   9   2   29.46    1.48
  -2  -9  -2    2.65    0.48
  -2  -9  -2    3.65    0.52
   2   9   2    2.88    0.50
   2   9   2    3.24    0.58
  -3  -9  -2   10.87    0.84
  -3  -9  -2   10.66    0.83
   3   9   2   11.58    0.89
   3   9   2   12.19    0.89
  -4  -9  -2   86.51    3.44
  -4  -9  -2   93.05    3.47
   4   9   2   92.11    3.59
   4   9   2   93.16    3.47
  -5  -9  -2   16.74    1.08
  -5  -9  -2   15.46    1.06
   5   9   2   16.38    1.10
   5   9   2   15.04    1.06
  -6  -9  -2   48.41    2.20
  -6  -9  -2   51.27    2.24
   6   9   2   48.66    2.27
   6   9   2   49.65    2.24
  -7  -9  -2    0.38    0.29
  -7  -9  -2    0.86    0.35
   7   9   2    0.36    0.32
   7   9   2    0.66    0.33
  -8  -9  -2    1.18    0.42
  -8  -9  -2    1.05    0.42
   8   9   2    0.73    0.36
   8   9   2    0.96    0.41
  -9  -9  -2    2.32    0.56
  -9  -9  -2    3.09    0.58
   9   9   2    2.66    0.60
   9   9   2    4.67    0.74
 -10  -9  -2    3.73    0.69
 -10  -9  -2    3.08    0.61
  10   9   2    2.24    0.58
  10   9   2    1.28    0.46
  -6  10   2    2.30    0.73
   5 -10  -2   10.18    1.23
  -5  10   2   13.34    1.46
   4 -10  -2   33.68    2.00
  -4  10   2   35.15    2.07
   3 -10  -2    0.88    0.47
  -3  10   2    1.61    0.57
   2 -10  -2   18.78    1.14
   2 -10  -2   20.06    1.36
  -2  10   2   21.17    1.21
  -2  10   2   19.41    1.39
   1 -10  -2    0.05    0.27
   1 -10  -2    0.09    0.24
  -1  10   2    0.03    0.21
  -1  10   2    0.10    0.27
   0 -10  -2   16.57    1.15
   0 -10  -2   17.33    1.09
   0  10   2   16.97    1.22
   0  10   2   17.51    1.11
  -1 -10  -2    3.02    0.56
  -1 -10  -2    2.61    0.48
   1  10   2    1.63    0.41
   1  10   2    3.16    0.59
  -2 -10  -2   33.01    1.71
  -2 -10  -2   34.16    1.70
   2  10   2   33.94    1.70
   2  10   2   34.51    1.84
  -3 -10  -2    0.50    0.31
  -3 -10  -2    1.06    0.38
   3  10   2    1.08    0.41
   3  10   2    0.77    0.35
  -4 -10  -2    5.92    0.76
  -4 -10  -2    6.29    0.79
   4  10   2    7.77    0.92
   4  10   2    6.73    0.84
  -5 -10  -2   23.39    1.38
  -5 -10  -2   22.96    1.39
   5  10   2   24.28    1.43
   5  10   2   24.14    1.45
  -6 -10  -2    1.73    0.47
  -6 -10  -2    1.31    0.40
   6  10   2    1.63    0.44
   6  10   2    1.86    0.47
  -7 -10  -2   23.43    1.45
  -7 -10  -2   24.92    1.48
   7  10   2   25.45    1.53
   7  10   2   23.15    1.50
  -8 -10  -2    0.11    0.29
  -8 -10  -2    0.22    0.34
   8  10   2    0.52    0.36
   8  10   2    0.18    0.36
  -9 -10  -2   11.98    1.21
  -9 -10  -2   14.07    1.16
   9  10   2   10.90    1.20
   9  10   2   16.15    1.24
 -10 -10  -2   -0.74    0.30
 -10 -10  -2   -0.44    0.24
  10  10   2    0.16    0.33
  10  10   2   -0.26    0.32
   4 -11  -2    7.66    1.10
  -4  11   2    6.36    1.05
   3 -11  -2   13.14    1.37
  -3  11   2   14.44    1.50
   2 -11  -2    0.18    0.31
   2 -11  -2   -0.23    0.25
  -2  11   2    0.42    0.43
  -2  11   2   -0.04    0.24
   1 -11  -2   16.24    1.10
   1 -11  -2   15.38    1.24
  -1  11   2   16.48    1.12
  -1  11   2   16.42    1.32
   0 -11  -2    1.97    0.56
   0 -11  -2    1.48    0.43
   0  11   2    1.94    0.57
   0  11   2    1.93    0.48
  -1 -11  -2   16.70    1.20
  -1 -11  -2   16.09    1.13
   1  11   2   17.89    1.18
   1  11   2   16.12    1.27
  -2 -11  -2    0.52    0.34
  -2 -11  -2    0.51    0.34
   2  11   2    0.35    0.30
   2  11   2    0.43    0.34
  -3 -11  -2   12.44    1.01
  -3 -11  -2   12.91    1.02
   3  11   2   12.88    1.06
   3  11   2   13.34    1.13
  -4 -11  -2    2.59    0.54
  -4 -11  -2    2.46    0.53
   4  11   2    1.44    0.50
   4  11   2    1.29    0.45
  -5 -11  -2   22.92    1.45
  -5 -11  -2   20.55    1.36
   5  11   2   22.86    1.47
   5  11   2   24.36    1.51
  -6 -11  -2    9.86    1.07
  -6 -11  -2    9.40    1.04
   6  11   2    8.97    1.07
   6  11   2    9.31    1.08
  -7 -11  -2    0.27    0.31
  -7 -11  -2    0.39    0.38
   7  11   2    0.50    0.37
   7  11   2    0.43    0.40
  -8 -11  -2   27.79    1.68
  -8 -11  -2   25.95    1.63
   8  11   2   23.26    1.58
   8  11   2   27.34    1.71
  -9 -11  -2    1.83    0.55
  -9 -11  -2    2.34    0.65
   9  11   2    2.73    0.67
   9  11   2    2.11    0.64
   2 -12  -2   10.12    1.27
  -2  12   2    9.57    1.29
   1 -12  -2    2.83    0.58
   1 -12  -2    2.08    0.61
  -1  12   2    2.92    0.61
  -1  12   2    2.19    0.68
   0 -12  -2   12.74    1.32
   0 -12  -2   15.74    1.13
   0  12   2   13.76    1.10
   0  12   2   13.92    1.47
  -1 -12  -2    0.02    0.27
  -1 -12  -2   -0.03    0.27
   1  12   2   -0.16    0.28
   1  12   2    0.45    0.32
  -2 -12  -2    0.22    0.32
  -2 -12  -2    0.88    0.39
   2  12   2    0.69    0.36
   2  12   2    0.39    0.37
  -3 -12  -2    2.99    0.59
  -3 -12  -2    2.37    0.56
   3  12   2    3.20    0.68
   3  12   2    1.63    0.56
  -4 -12  -2   15.19    1.15
  -4 -12  -2   12.01    1.23
   4  12   2   13.23    1.37
   4  12   2   11.95    1.25
  -5 -12  -2    3.44    0.69
  -5 -12  -2    3.56    0.67
   5  12   2    3.59    0.73
   5  12   2    4.82    0.85
  -6 -12  -2   14.93    1.21
  -6 -12  -2   13.24    1.34
   6  12   2   16.78    1.33
   6  12   2   15.43    1.29
  -7 -12  -2    0.33    0.35
  -7 -12  -2    0.81    0.48
   7  12   2    0.84    0.48
   7  12   2    0.67    0.43
  -8 -12  -2    0.87    0.50
   8  12   2    0.53    0.38
   9  12   2   17.70    1.46
   0 -13  -2    9.50    1.07
   0  13   2   11.52    1.22
  -1 -13  -2   16.25    1.25
  -1 -13  -2   18.05    1.37
   1  13   2   15.55    1.64
   1  13   2   16.44    1.30
  -2 -13  -2    0.10    0.36
  -2 -13  -2    0.31    0.34
   2  13   2   -0.09    0.40
   2  13   2    0.08    0.35
  -3 -13  -2    0.48    0.38
  -3 -13  -2   -0.47    0.26
   3  13   2    0.00    0.38
   3  13   2    0.86    0.54
  -4 -13  -2    1.95    0.56
  -4 -13  -2    1.33    0.50
   4  13   2    1.13    0.48
   4  13   2    0.88    0.48
  -5 -13  -2   10.46    1.23
  -5 -13  -2   12.77    1.29
   5  13   2   11.12    1.32
   5  13   2   11.43    1.35
  -6 -13  -2    4.17    0.80
   6  13   2    3.44    0.78
   5  12  -3    9.52    1.21
  -5 -12   3    7.36    1.03
   4  12  -3    1.56    0.59
  -4 -12   3   -0.02    0.31
   3  12  -3   25.08    1.70
   3  12  -3   22.47    1.58
  -3 -12   3   23.40    1.46
  -3 -12   3   20.78    1.45
   2  12  -3    0.95    0.50
   2  12  -3    0.85    0.49
  -2 -12   3    0.28    0.35
  -2 -12   3    1.44    0.45
   1  12  -3    8.38    1.17
   1  12  -3    9.95    1.15
  -1 -12   3    8.80    0.99
  -1 -12   3    8.47    1.02
   0  12  -3   -0.16    0.39
   0 -12   3   -0.40    0.32
  -1  12  -3   13.09    1.52
   1 -12   3   12.85    1.33
   7  11  -3   14.86    1.52
  -7 -11   3   16.31    1.58
   6  11  -3    0.66    0.48
  -6 -11   3    0.87    0.45
   5  11  -3   16.68    1.31
  -5 -11   3   16.15    1.24
   4  11  -3   12.92    1.30
   4  11  -3   13.12    1.29
  -4 -11   3   12.55    1.24
  -4 -11   3   11.05    0.95
   3  11  -3    1.71    0.55
   3  11  -3    1.72    0.53
  -3 -11   3    1.59    0.47
  -3 -11   3    0.51    0.33
   2  11  -3   46.98    2.40
   2  11  -3   44.17    2.24
  -2 -11   3   44.39    2.16
  -2 -11   3   44.15    2.15
   1  11  -3    0.58    0.36
   1  11  -3    0.35    0.38
  -1 -11   3    0.60    0.34
  -1 -11   3    0.04    0.24
   0  11  -3    9.25    1.16
   0  11  -3    8.08    0.96
   0 -11   3    6.61    0.80
   0 -11   3    8.16    0.99
  -1  11  -3    1.44    0.58
   1 -11   3    1.59    0.55
  -2  11  -3   10.58    1.30
   2 -11   3   11.74    1.26
  -3  11  -3    0.48    0.50
   3 -11   3   -0.04    0.31
   9  10  -3   -0.50    0.31
  -9 -10   3    0.20    0.35
   8  10  -3   16.31    1.58
  -8 -10   3   15.69    1.31
   7  10  -3    0.98    0.48
  -7 -10   3    0.59    0.43
   6  10  -3   14.56    1.21
  -6 -10   3   16.60    1.25
   5  10  -3    4.69    0.74
   5  10  -3    5.39    0.86
  -5 -10   3    5.35    0.72
  -5 -10   3    5.22    0.78
   4  10  -3   21.84    1.45
   4  10  -3   25.95    1.51
  -4 -10   3   22.48    1.33
  -4 -10   3   23.96    1.46
   3  10  -3    7.61    0.93
   3  10  -3    8.31    0.97
  -3 -10   3    8.37    0.88
  -3 -10   3    9.43    0.99
   2  10  -3   29.98    1.67
   2  10  -3   34.44    1.82
  -2 -10   3   31.46    1.64
  -2 -10   3   30.35    1.62
   1  10  -3   43.57    2.20
   1  10  -3   47.47    2.11
  -1 -10   3   40.31    1.95
  -1 -10   3   38.60    1.96
   0  10  -3    0.48    0.35
   0  10  -3    0.02    0.30
   0 -10   3    0.37    0.26
   0 -10   3    0.07    0.24
  -1  10  -3   13.98    1.01
  -1  10  -3   13.91    1.38
   1 -10   3   13.20    0.93
   1 -10   3   11.60    0.99
  -2  10  -3    0.95    0.47
   2 -10   3    0.62    0.37
  -3  10  -3   13.91    1.47
   3 -10   3   15.36    1.25
  -4  10  -3    5.12    0.91
   4 -10   3    3.89    0.79
  -5  10  -3    9.76    1.31
   5 -10   3    9.53    1.25
  10   9  -3    2.11    0.65
 -10  -9   3    2.97    0.69
   9   9  -3   16.42    1.30
  -9  -9   3   14.14    1.40
   8   9  -3    0.27    0.37
  -8  -9   3    0.55    0.34
   7   9  -3   15.81    1.18
  -7  -9   3   12.98    1.28
   6   9  -3    2.22    0.55
  -6  -9   3    1.84    0.51
   5   9  -3   11.79    0.99
   5   9  -3   10.45    0.90
  -5  -9   3   11.73    0.95
  -5  -9   3   12.14    0.88
   4   9  -3    3.19    0.58
   4   9  -3    3.42    0.58
  -4  -9   3    3.43    0.58
  -4  -9   3    2.95    0.49
   3   9  -3   14.83    1.06
   3   9  -3   14.20    1.06
  -3  -9   3   16.86    1.02
  -3  -9   3   14.80    1.03
   2   9  -3    1.65    0.42
   2   9  -3    1.75    0.45
  -2  -9   3    1.28    0.38
  -2  -9   3    1.34    0.37
   1   9  -3   37.31    1.77
   1   9  -3   36.08    1.85
  -1  -9   3   36.27    1.74
  -1  -9   3   34.20    1.68
   0   9  -3    7.89    0.92
   0   9  -3    9.63    0.91
   0  -9   3    6.03    0.74
   0  -9   3    7.66    0.79
  -1   9  -3    0.66    0.33
  -1   9  -3    1.57    0.38
   1  -9   3    0.90    0.34
   1  -9   3    1.07    0.33
  -2   9  -3   26.56    1.64
   2  -9   3   26.33    1.53
  -3   9  -3    0.65    0.42
   3  -9   3    0.59    0.38
  -4   9  -3    3.57    0.78
   4  -9   3    3.90    0.71
  -5   9  -3   18.10    1.44
   5  -9   3   16.40    1.33
  -6   9  -3   10.06    1.32
   6  -9   3    8.17    1.14
  11   8  -3   12.32    1.32
 -11  -8   3   11.85    1.28
  10   8  -3    0.00    0.33
 -10  -8   3    0.47    0.41
   9   8  -3   33.24    1.89
  -9  -8   3   33.70    1.88
   8   8  -3   27.43    1.62
  -8  -8   3   27.09    1.61
   7   8  -3    4.24    0.70
  -7  -8   3    3.52    0.63
   6   8  -3   10.48    0.82
   6   8  -3   10.32    1.04
  -6  -8   3   11.23    0.79
  -6  -8   3   11.16    0.93
   5   8  -3    1.04    0.39
   5   8  -3    1.58    0.39
  -5  -8   3    0.57    0.28
  -5  -8   3    1.85    0.44
   4   8  -3   10.62    0.83
   4   8  -3   11.22    0.89
  -4  -8   3   11.58    0.88
  -4  -8   3   12.20    0.82
   3   8  -3   27.71    1.45
   3   8  -3   28.56    1.47
  -3  -8   3   27.97    1.43
  -3  -8   3   26.79    1.34
   2   8  -3   89.31    3.30
   2   8  -3   86.82    3.37
  -2  -8   3   84.68    3.20
  -2  -8   3   84.98    3.23
   1   8  -3    0.93    0.33
   1   8  -3    0.54    0.30
  -1  -8   3    0.90    0.31
  -1  -8   3    1.03    0.30
   0   8  -3   10.82    0.80
   0   8  -3   12.23    0.92
   0  -8   3   12.22    0.85
   0  -8   3   11.83    0.79
  -1   8  -3    2.21    0.50
  -1   8  -3    2.48    0.42
   1  -8   3    1.80    0.35
   1  -8   3    1.56    0.39
  -2   8  -3   19.86    1.08
  -2   8  -3   19.59    1.29
   2  -8   3   18.66    1.19
   2  -8   3   19.28    1.03
  -3   8  -3   13.16    1.09
   3  -8   3   12.69    1.00
  -4   8  -3   11.87    1.24
   4  -8   3   12.21    1.02
  -5   8  -3    7.34    1.01
   5  -8   3    7.35    0.97
  -6   8  -3    1.48    0.52
   6  -8   3    0.94    0.47
  -7   8  -3    3.49    0.78
   7  -8   3    4.85    0.91
 -11  -7   3    8.83    1.07
  10   7  -3   21.69    1.42
 -10  -7   3   19.36    1.36
   9   7  -3    0.13    0.30
  -9  -7   3    0.19    0.30
   8   7  -3   23.29    1.41
  -8  -7   3   21.00    1.33
   7   7  -3    0.08    0.28
  -7  -7   3    0.23    0.24
   6   7  -3    5.67    0.65
   6   7  -3    4.97    0.68
  -6  -7   3    5.56    0.71
  -6  -7   3    5.68    0.60
   5   7  -3    0.10    0.19
   5   7  -3    0.21    0.19
  -5  -7   3    0.05    0.17
  -5  -7   3   -0.18    0.15
   4   7  -3   28.72    1.49
   4   7  -3   29.60    1.43
   4   7  -3   31.87    1.28
  -4  -7   3   29.57    1.35
  -4  -7   3   31.38    1.40
  -4  -7   3   29.22    1.46
   3   7  -3   15.97    0.99
   3   7  -3   17.75    1.00
   3   7  -3   16.09    0.77
  -3  -7   3   16.47    0.86
  -3  -7   3   17.40    0.94
  -3  -7   3   15.43    0.96
   2   7  -3   76.16    2.93
   2   7  -3   78.85    3.01
   2   7  -3   78.58    2.65
  -2  -7   3   77.69    2.88
  -2  -7   3   84.39    2.81
  -2  -7   3   73.91    2.89
   1   7  -3   16.83    1.02
   1   7  -3   17.12    0.99
   1   7  -3   18.19    0.82
  -1  -7   3   18.75    1.00
  -1  -7   3   18.16    0.87
  -1  -7   3   17.16    0.97
   0   7  -3   17.89    0.97
   0   7  -3   17.08    1.05
   0   7  -3   16.47    0.83
   0  -7   3   16.10    0.92
   0  -7   3   17.74    0.99
   0  -7   3   16.19    0.80
  -1   7  -3   31.73    1.58
  -1   7  -3   30.54    1.38
  -1   7  -3   31.25    1.33
   1  -7   3   30.54    1.48
   1  -7   3   29.14    1.28
   1  -7   3   29.85    1.34
  -2   7  -3    1.09    0.28
  -2   7  -3    1.01    0.36
  -2   7  -3    0.43    0.21
   2  -7   3    1.22    0.35
   2  -7   3    1.31    0.29
   2  -7   3    1.03    0.27
  -3   7  -3   37.98    1.95
  -3   7  -3   39.78    1.73
   3  -7   3   40.66    1.92
   3  -7   3   38.93    1.66
  -4   7  -3    4.74    0.58
  -4   7  -3    4.59    0.71
   4  -7   3    3.11    0.58
   4  -7   3    4.24    0.55
  -5   7  -3   10.20    1.15
  -5   7  -3   11.23    0.84
   5  -7   3    8.67    0.87
   5  -7   3    8.54    0.99
  -6   7  -3    7.53    1.01
  -6   7  -3    9.76    0.83
   6  -7   3    9.08    0.92
   6  -7   3    7.24    0.97
  -7   7  -3   12.24    1.37
  -7   7  -3   13.10    1.03
   7  -7   3   13.48    1.37
   7  -7   3   13.44    1.07
  -8   7  -3    2.92    0.61
  -8   7  -3    2.54    0.69
   8  -7   3    1.94    0.66
   8  -7   3    3.96    0.72
  -9   7  -3   23.08    1.59
   9  -7   3   27.90    1.73
  10   6  -3   19.64    1.29
  10   6  -3   18.58    1.22
 -10  -6   3   19.41    1.28
 -10  -6   3   18.08    1.27
   9   6  -3   39.13    1.94
   9   6  -3   37.53    1.82
  -9  -6   3   41.14    1.95
  -9  -6   3   38.01    1.89
   8   6  -3    5.19    0.64
   8   6  -3    5.27    0.69
  -8  -6   3    4.66    0.67
  -8  -6   3    4.78    0.63
   7   6  -3   32.95    1.50
   7   6  -3   33.37    1.64
   7   6  -3   29.72    1.47
  -7  -6   3   32.69    1.47
  -7  -6   3   32.33    1.57
  -7  -6   3   31.38    1.60
   6   6  -3    4.19    0.59
   6   6  -3    4.42    0.52
   6   6  -3    5.01    0.56
  -6  -6   3    5.00    0.63
  -6  -6   3    5.94    0.63
  -6  -6   3    4.71    0.51
   5   6  -3   12.98    0.79
   5   6  -3   13.17    0.74
   5   6  -3   11.36    0.83
  -5  -6   3   12.83    0.80
  -5  -6   3   12.56    0.75
  -5  -6   3   12.67    0.87
   4   6  -3    1.59    0.32
   4   6  -3    1.82    0.29
   4   6  -3    1.53    0.34
  -4  -6   3    1.42    0.33
  -4  -6   3    2.24    0.36
  -4  -6   3    1.87    0.32
   3   6  -3   25.11    1.26
   3   6  -3   25.34    1.22
   3   6  -3   25.66    1.06
  -3  -6   3   25.69    1.24
  -3  -6   3   25.73    1.17
  -3  -6   3   26.87    1.16
   2   6  -3    0.68    0.25
   2   6  -3    0.54    0.23
   2   6  -3    0.44    0.15
  -2  -6   3    0.71    0.20
  -2  -6   3    0.60    0.19
  -2  -6   3    0.78    0.22
   1   6  -3   70.53    2.72
   1   6  -3   73.43    2.44
   1   6  -3   70.59    2.63
  -1  -6   3   72.02    2.54
  -1  -6   3   73.05    2.63
  -1  -6   3   71.87    2.62
   0   6  -3   11.48    0.76
   0   6  -3   10.47    0.61
   0   6  -3   12.39    0.72
   0   6  -3   11.12    0.59
   0  -6   3   11.25    0.68
   0  -6   3   10.84    0.70
  -1   6  -3   67.98    2.39
  -1   6  -3   64.08    2.37
  -1   6  -3   66.43    2.62
   1  -6   3   66.77    2.37
   1  -6   3   63.88    2.31
   1  -6   3   62.64    2.48
  -2   6  -3  170.86    5.47
  -2   6  -3  163.91    5.91
  -2   6  -3  170.85    5.64
   2  -6   3  170.01    5.49
   2  -6   3  174.63    5.47
   2  -6   3  162.67    5.73
  -3   6  -3    9.21    0.57
  -3   6  -3    9.85    0.67
  -3   6  -3    9.95    0.82
   3  -6   3    9.89    0.58
   3  -6   3    9.04    0.65
   3  -6   3    9.34    0.76
  -4   6  -3   33.67    1.74
  -4   6  -3   31.25    1.50
   4  -6   3   33.83    1.68
   4  -6   3   31.26    1.46
  -5   6  -3    0.75    0.34
  -5   6  -3    0.71    0.29
   5  -6   3    0.71    0.28
   5  -6   3    0.89    0.34
  -6   6  -3    9.87    1.11
  -6   6  -3   10.68    0.85
   6  -6   3   10.39    1.10
   6  -6   3   10.58    0.85
  -7   6  -3   -0.11    0.23
  -7   6  -3    0.50    0.34
   7  -6   3    0.34    0.30
   7  -6   3    0.14    0.28
  -8   6  -3   38.08    2.20
  -8   6  -3   37.33    1.99
   8  -6   3   39.60    2.03
   8  -6   3   38.55    2.18
  -9   6  -3    6.43    0.92
  -9   6  -3    6.80    1.04
   9  -6   3    6.16    0.92
   9  -6   3    6.30    1.01
  12   5  -3    0.27    0.37
 -12  -5   3   -0.07    0.42
  11   5  -3    9.29    1.03
 -11  -5   3    9.40    1.10
  10   5  -3    6.32    0.82
  10   5  -3    6.91    0.83
 -10  -5   3    7.41    0.93
 -10  -5   3    8.41    0.90
   9   5  -3   37.41    1.85
   9   5  -3   39.63    1.88
  -9  -5   3   40.53    1.89
  -9  -5   3   39.70    1.94
   8   5  -3   22.93    1.25
   8   5  -3   20.61    1.24
  -8  -5   3   23.57    1.31
  -8  -5   3   23.47    1.29
   7   5  -3   18.11    1.02
   7   5  -3   16.24    1.04
   7   5  -3   17.88    0.96
  -7  -5   3   18.88    0.95
  -7  -5   3   18.54    1.10
  -7  -5   3   18.03    1.07
   6   5  -3   52.75    2.08
   6   5  -3   52.81    2.09
   6   5  -3   55.03    2.21
  -6  -5   3   52.37    2.01
  -6  -5   3   54.58    2.18
  -6  -5   3   51.98    2.18
   5   5  -3    9.09    0.61
   5   5  -3    9.24    0.61
   5   5  -3    9.12    0.68
  -5  -5   3    9.08    0.58
  -5  -5   3   10.15    0.71
  -5  -5   3    9.61    0.68
   4   5  -3   13.03    0.69
   4   5  -3   12.86    0.73
   4   5  -3   12.73    0.79
  -4  -5   3   10.66    0.74
  -4  -5   3   13.04    0.68
  -4  -5   3   11.82    0.72
   3   5  -3    6.90    0.44
   3   5  -3    6.75    0.54
   3   5  -3    6.01    0.48
  -3  -5   3    6.53    0.45
  -3  -5   3    6.22    0.47
  -3  -5   3    6.87    0.53
   2   5  -3   73.01    2.44
   2   5  -3   72.62    2.64
   2   5  -3   70.68    2.61
  -2  -5   3   73.08    2.55
  -2  -5   3   71.67    2.55
  -2  -5   3   73.41    2.62
   1   5  -3    2.72    0.37
   1   5  -3    2.89    0.29
   1   5  -3    3.49    0.41
  -1  -5   3    3.53    0.39
  -1  -5   3    3.39    0.39
  -1  -5   3    2.95    0.33
   0   5  -3   48.19    1.76
   0   5  -3   48.34    1.80
   0   5  -3   47.27    1.69
   0   5  -3   45.88    1.89
   0  -5   3   47.02    1.83
   0  -5   3   48.80    1.79
  -1   5  -3    3.51    0.47
  -1   5  -3    3.92    0.40
  -1   5  -3    3.91    0.39
   1  -5   3    3.90    0.39
   1  -5   3    3.87    0.39
   1  -5   3    3.71    0.44
  -2   5  -3  135.37    4.53
  -2   5  -3  135.37    4.35
  -2   5  -3  135.15    4.76
   2  -5   3  137.90    4.35
   2  -5   3  132.99    4.40
   2  -5   3  128.16    4.59
  -3   5  -3   62.03    2.54
  -3   5  -3   61.28    2.34
  -3   5  -3   60.99    2.14
   3  -5   3   61.26    2.28
   3  -5   3   65.72    2.15
   3  -5   3   56.84    2.40
  -4   5  -3   15.17    0.88
  -4   5  -3   13.98    0.98
   4  -5   3   13.41    0.83
   4  -5   3   14.51    0.95
  -5   5  -3   21.95    1.33
  -5   5  -3   21.59    1.18
   5  -5   3   20.34    1.24
   5  -5   3   21.79    1.17
  -6   5  -3    2.75    0.56
  -6   5  -3    2.98    0.50
   6  -5   3    2.73    0.50
   6  -5   3    2.83    0.57
  -7   5  -3   17.02    1.15
  -7   5  -3   17.99    1.32
   7  -5   3   18.91    1.20
   7  -5   3   18.93    1.28
  -8   5  -3    4.46    0.78
  -8   5  -3    4.65    0.72
   8  -5   3    4.80    0.80
   8  -5   3    5.31    0.78
  -9   5  -3   30.98    1.81
  -9   5  -3   31.86    1.97
   9  -5   3   33.92    1.89
   9  -5   3   33.23    1.97
 -10   5  -3    0.06    0.31
 -10   5  -3   -0.37    0.28
  10  -5   3    0.87    0.44
  10  -5   3    0.19    0.38
  12   4  -3   20.71    1.49
  11   4  -3    0.96    0.42
 -11  -4   3    0.92    0.43
  10   4  -3   20.73    1.35
 -10  -4   3   22.39    1.44
   9   4  -3   12.16    0.89
   9   4  -3   11.80    0.94
  -9  -4   3   14.41    0.95
  -9  -4   3   12.43    0.98
   8   4  -3   44.39    2.03
   8   4  -3   46.89    2.02
  -8  -4   3   49.15    2.04
  -8  -4   3   47.04    2.12
   7   4  -3   18.01    1.04
   7   4  -3   17.59    1.03
  -7  -4   3   18.76    0.94
  -7  -4   3   17.23    1.05
  -7  -4   3   18.07    1.04
   6   4  -3  154.18    5.18
   6   4  -3  146.50    5.12
   6   4  -3  154.51    5.19
  -6  -4   3  156.84    5.18
  -6  -4   3  159.10    5.33
  -6  -4   3  152.19    5.04
   5   4  -3   96.31    3.45
   5   4  -3   94.49    3.37
   5   4  -3   98.94    3.41
  -5  -4   3  102.46    3.53
  -5  -4   3  101.24    3.30
  -5  -4   3   95.01    3.43
   4   4  -3   38.84    1.47
   4   4  -3   35.80    1.54
   4   4  -3   34.81    1.44
  -4  -4   3   35.35    1.52
  -4  -4   3   39.28    1.56
  -4  -4   3   37.55    1.40
   3   4  -3    3.60    0.36
   3   4  -3    3.79    0.31
   3   4  -3    3.63    0.42
  -3  -4   3    3.67    0.42
  -3  -4   3    3.48    0.38
  -3  -4   3    3.15    0.32
   2   4  -3   12.34    0.72
   2   4  -3   14.06    0.65
   2   4  -3   16.00    0.73
  -2  -4   3   14.11    0.67
  -2  -4   3   14.45    0.70
  -2  -4   3   14.51    0.75
   1   4  -3   59.38    2.16
   1   4  -3   58.40    2.12
   1   4  -3   59.87    2.01
  -1  -4   3   58.80    2.09
  -1  -4   3   59.36    2.12
  -1  -4   3   61.10    2.10
   0   4  -3    9.15    0.53
   0   4  -3    9.19    0.57
   0   4  -3    8.94    0.50
   0   4  -3    9.01    0.47
   0  -4   3    8.75    0.51
   0  -4   3    8.69    0.52
  -1   4  -3  208.69    6.92
  -1   4  -3  206.39    6.73
  -1   4  -3  209.73    6.55
   1  -4   3  214.81    6.55
   1  -4   3  206.35    6.72
  -2   4  -3   33.85    1.33
  -2   4  -3   32.03    1.21
  -2   4  -3   31.50    1.43
   2  -4   3   30.97    1.28
   2  -4   3   30.12    1.36
   2  -4   3   32.91    1.21
  -3   4  -3  158.03    4.97
  -3   4  -3  157.49    5.31
  -3   4  -3  157.45    5.51
   3  -4   3  165.28    4.98
   3  -4   3  159.02    5.35
   3  -4   3  154.32    5.15
  -4   4  -3   30.10    1.35
  -4   4  -3   25.96    1.42
  -4   4  -3   30.12    1.07
   4  -4   3   28.57    1.41
   4  -4   3   30.23    1.31
  -5   4  -3   27.87    1.37
  -5   4  -3   29.55    1.52
   5  -4   3   27.94    1.34
   5  -4   3   27.14    1.43
  -6   4  -3   40.96    1.99
  -6   4  -3   39.70    1.83
   6  -4   3   40.18    1.80
   6  -4   3   39.00    1.91
  -7   4  -3    7.91    0.83
  -7   4  -3    7.66    0.93
   7  -4   3    7.72    0.90
   7  -4   3    9.12    0.90
  -8   4  -3   11.65    0.96
  -8   4  -3   11.77    1.21
   8  -4   3   10.41    1.05
   8  -4   3   11.69    1.19
  -9   4  -3    9.51    1.13
  -9   4  -3   10.74    1.11
   9  -4   3   10.99    1.15
   9  -4   3    9.35    1.11
 -10   4  -3   11.58    1.27
 -10   4  -3   14.86    1.27
  10  -4   3   15.21    1.24
  10  -4   3   14.21    1.41
 -11   4  -3    1.01    0.46
  11  -4   3    0.44    0.40
  12   3  -3    2.84    0.67
 -12  -3   3    1.74    0.59
  11   3  -3    3.70    0.70
 -11  -3   3    3.60    0.72
  10   3  -3   33.46    1.83
 -10  -3   3   35.13    1.90
   9   3  -3    9.28    0.75
   9   3  -3   12.99    0.97
  -9  -3   3   10.41    0.80
  -9  -3   3   11.44    0.95
   8   3  -3   23.33    1.17
   8   3  -3   24.94    1.35
   8   3  -3   22.71    1.22
  -8  -3   3   22.99    1.22
  -8  -3   3   26.33    1.21
   7   3  -3   14.47    0.87
   7   3  -3   13.78    0.91
   7   3  -3   14.12    0.79
  -7  -3   3   15.88    0.81
  -7  -3   3   13.80    0.93
  -7  -3   3   13.66    0.85
   6   3  -3    7.03    0.57
   6   3  -3    8.06    0.62
  -6  -3   3    7.90    0.51
  -6  -3   3    7.29    0.61
  -6  -3   3    7.38    0.50
  -6  -3   3    6.41    0.63
   5   3  -3  134.74    4.54
   5   3  -3  135.22    4.53
  -5  -3   3  137.06    4.41
  -5  -3   3  139.57    4.53
  -5  -3   3  135.15    4.54
  -5  -3   3  133.53    4.67
   4   3  -3    1.24    0.25
   4   3  -3    1.49    0.27
   4   3  -3    1.52    0.23
  -4  -3   3    1.40    0.26
  -4  -3   3    1.05    0.24
   3   3  -3   57.40    1.97
   3   3  -3   56.09    1.98
   3   3  -3   55.40    2.04
  -3  -3   3   55.71    2.04
  -3  -3   3   55.85    1.90
  -3  -3   3   54.44    2.05
   2   3  -3   53.27    1.84
   2   3  -3   51.70    1.80
   2   3  -3   51.63    1.89
  -2  -3   3   54.49    1.79
  -2  -3   3   50.04    1.87
  -2  -3   3   51.46    1.88
   1   3  -3   20.96    0.80
   1   3  -3   19.44    0.82
   1   3  -3   18.88    0.85
  -1  -3   3   19.51    0.83
  -1  -3   3   19.59    0.80
  -1  -3   3   19.37    0.84
   0   3  -3   39.24    1.43
   0   3  -3   38.46    1.47
   0   3  -3   38.22    1.37
   0   3  -3   40.03    1.42
   0  -3   3   38.14    1.42
   0  -3   3   38.75    1.41
  -1   3  -3  237.27    7.27
  -1   3  -3  234.24    7.49
  -1   3  -3  244.57    7.65
  -1   3  -3  229.31    7.25
   1  -3   3  235.71    7.25
   1  -3   3  230.47    7.43
  -2   3  -3  246.03    7.86
  -2   3  -3  231.23    7.66
  -2   3  -3  236.68    7.34
   2  -3   3  231.61    7.62
   2  -3   3  250.81    7.35
   2  -3   3  239.53    7.46
  -3   3  -3   14.17    0.87
  -3   3  -3   15.78    0.62
  -3   3  -3   15.07    0.80
   3  -3   3   15.14    0.78
   3  -3   3   15.06    0.84
   3  -3   3   16.99    0.63
  -4   3  -3   60.02    2.42
  -4   3  -3   62.88    1.94
  -4   3  -3   60.35    2.30
   4  -3   3   58.27    2.35
   4  -3   3   59.38    2.23
  -5   3  -3   16.23    0.91
  -5   3  -3   14.70    0.98
   5  -3   3   14.92    0.88
   5  -3   3   15.49    0.95
  -6   3  -3   22.89    1.28
  -6   3  -3   20.56    1.15
   6  -3   3   20.71    1.21
   6  -3   3   20.92    1.15
  -7   3  -3    7.99    0.82
  -7   3  -3    8.90    0.94
   7  -3   3    9.98    0.97
   7  -3   3    6.53    0.74
  -8   3  -3    9.33    0.95
  -8   3  -3   10.36    1.10
   8  -3   3   11.26    0.91
   8  -3   3   11.05    1.11
  -9   3  -3    5.68    0.81
  -9   3  -3    8.57    1.01
   9  -3   3    7.29    0.93
   9  -3   3    6.70    0.88
 -10   3  -3    4.54    0.77
 -10   3  -3    4.64    0.79
  10  -3   3    3.69    0.72
  10  -3   3    4.67    0.79
 -11   3  -3    0.47    0.43
 -11   3  -3    1.25    0.49
  11  -3   3    1.00    0.50
  11  -3   3    1.37    0.56
  12   2  -3    1.12    0.52
  11   2  -3    2.87    0.65
 -11  -2   3    4.57    0.80
  10   2  -3    3.01    0.61
 -10  -2   3    2.63    0.59
   9   2  -3   67.45    2.87
  -9  -2   3   69.03    2.95
   8   2  -3   59.22    2.34
   8   2  -3   57.39    2.49
   8   2  -3   62.44    2.34
  -8  -2   3   61.76    2.35
  -8  -2   3   59.10    2.56
  -8  -2   3   59.52    2.34
   7   2  -3   10.84    0.65
   7   2  -3    9.50    0.66
   7   2  -3    9.33    0.74
  -7  -2   3    9.31    0.65
  -7  -2   3    8.55    0.59
  -7  -2   3    9.19    0.73
   6   2  -3  131.13    4.17
   6   2  -3  121.93    4.22
   6   2  -3  124.58    4.32
  -6  -2   3  125.25    4.43
  -6  -2   3  125.16    4.24
  -6  -2   3  122.50    4.21
   5   2  -3    5.43    0.45
   5   2  -3    4.92    0.36
   5   2  -3    4.47    0.51
  -5  -2   3    5.00    0.49
  -5  -2   3    6.45    0.52
  -5  -2   3    5.37    0.37
   4   2  -3  113.28    3.81
   4   2  -3  114.62    3.80
  -4  -2   3  108.37    3.91
  -4  -2   3  111.92    3.79
  -4  -2   3  114.48    3.66
  -4  -2   3  120.13    3.76
   3   2  -3    0.52    0.16
   3   2  -3    0.29    0.14
   3   2  -3    0.82    0.14
  -3  -2   3    0.38    0.10
  -3  -2   3    0.19    0.14
  -3  -2   3    0.37    0.15
   2   2  -3   91.66    2.98
   2   2  -3   96.87    2.99
   2   2  -3   87.73    3.02
  -2  -2   3   94.00    2.90
  -2  -2   3   89.00    3.07
  -2  -2   3   88.74    3.02
   1   2  -3  132.47    4.19
   1   2  -3  131.96    4.24
   1   2  -3  126.99    4.13
  -1  -2   3  136.50    4.13
  -1  -2   3  129.04    4.18
  -1  -2   3  133.25    4.27
   0   2  -3   11.35    0.53
   0   2  -3   11.12    0.53
   0   2  -3   11.15    0.51
   0   2  -3   11.54    0.53
   0  -2   3   11.50    0.51
   0  -2   3   11.83    0.52
  -1   2  -3    3.29    0.27
  -1   2  -3    3.33    0.23
  -1   2  -3    4.14    0.32
  -1   2  -3    3.40    0.26
   1  -2   3    3.49    0.28
   1  -2   3    3.58    0.23
  -2   2  -3  101.40    3.10
  -2   2  -3   96.78    3.42
  -2   2  -3   95.30    3.32
   2  -2   3   98.45    3.32
   2  -2   3   94.34    3.22
   2  -2   3  107.16    3.10
  -3   2  -3   18.13    0.88
  -3   2  -3   19.95    0.68
  -3   2  -3   18.58    0.96
   3  -2   3   20.33    0.67
   3  -2   3   18.04    0.92
   3  -2   3   19.30    0.88
  -4   2  -3   85.90    3.20
  -4   2  -3   86.79    3.07
   4  -2   3   87.51    3.00
   4  -2   3   85.98    3.11
  -5   2  -3  114.41    4.28
  -5   2  -3  121.79    4.18
   5  -2   3  122.31    4.08
   5  -2   3  118.73    4.20
  -6   2  -3    4.23    0.59
  -6   2  -3    3.12    0.48
   6  -2   3    3.10    0.46
   6  -2   3    4.36    0.57
  -7   2  -3   48.71    2.12
  -7   2  -3   48.88    2.21
   7  -2   3   49.43    2.09
   7  -2   3   45.81    2.13
  -8   2  -3    0.72    0.29
  -8   2  -3    1.30    0.38
   8  -2   3    1.20    0.38
   8  -2   3    0.78    0.34
  -9   2  -3    4.45    0.71
  -9   2  -3    4.21    0.66
   9  -2   3    4.72    0.73
   9  -2   3    4.86    0.74
 -10   2  -3    2.10    0.53
 -10   2  -3    2.94    0.62
  10  -2   3    3.04    0.64
  10  -2   3    2.57    0.56
 -11   2  -3   20.14    1.47
 -11   2  -3   17.72    1.36
  11  -2   3   15.66    1.30
  11  -2   3   19.57    1.46
 -12   2  -3    1.54    0.54
  12  -2   3    0.37    0.44
  12   1  -3   18.32    1.45
 -12  -1   3   14.27    1.51
  11   1  -3    0.01    0.33
 -11  -1   3   -0.19    0.32
  10   1  -3    2.92    0.61
 -10  -1   3    2.96    0.63
   9   1  -3    1.59    0.37
   9   1  -3    1.38    0.41
  -9  -1   3    1.11    0.42
  -9  -1   3    1.44    0.37
   8   1  -3   70.00    2.61
   8   1  -3   66.10    2.83
   8   1  -3   72.67    2.67
  -8  -1   3   69.33    2.70
  -8  -1   3   72.55    2.96
  -8  -1   3   69.73    2.59
   7   1  -3    0.87    0.29
   7   1  -3    1.07    0.25
   7   1  -3    1.15    0.28
  -7  -1   3    1.11    0.28
  -7  -1   3    0.79    0.23
  -7  -1   3    1.28    0.35
   6   1  -3  195.88    6.70
   6   1  -3  204.19    6.58
   6   1  -3  206.47    6.57
  -6  -1   3  205.64    6.56
  -6  -1   3  207.24    6.90
  -6  -1   3  206.32    6.71
   5   1  -3   78.45    2.73
   5   1  -3   79.96    2.83
   5   1  -3   78.19    2.65
  -5  -1   3   80.30    2.70
  -5  -1   3   75.16    2.70
  -5  -1   3   72.63    2.85
   4   1  -3   37.85    1.31
   4   1  -3   34.21    1.44
   4   1  -3   36.13    1.41
  -4  -1   3   33.95    1.39
  -4  -1   3   35.96    1.49
  -4  -1   3   34.58    1.30
   3   1  -3   68.08    2.35
   3   1  -3   68.13    2.37
   3   1  -3   72.08    2.22
  -3  -1   3   65.04    2.33
  -3  -1   3   71.73    2.26
  -3  -1   3   63.89    2.42
   2   1  -3   16.47    0.72
   2   1  -3   16.09    0.73
  -2  -1   3   16.23    0.74
  -2  -1   3   16.06    0.73
  -2  -1   3   17.51    0.58
   1   1  -3  412.12   12.72
   1   1  -3  393.67   12.24
   1   1  -3  401.69   12.31
  -1  -1   3  413.10   12.32
  -1  -1   3  397.61   12.60
  -1  -1   3  408.04   12.30
   0   1  -3    2.30    0.21
   0   1  -3    2.62    0.20
   0   1  -3    2.45    0.20
   0   1  -3    2.55    0.21
   0  -1   3    2.36    0.17
   0  -1   3    3.30    0.23
  -1   1  -3  189.68    5.66
  -1   1  -3  186.07    5.70
  -1   1  -3  180.99    5.94
  -1   1  -3  180.08    5.86
   1  -1   3  186.15    5.78
   1  -1   3  184.25    5.64
  -2   1  -3   53.00    1.95
  -2   1  -3   50.99    1.87
  -2   1  -3   55.20    1.69
   2  -1   3   51.32    1.87
   2  -1   3   52.93    1.82
   2  -1   3   54.67    1.66
  -3   1  -3  167.82    5.46
  -3   1  -3  163.22    5.33
   3  -1   3  161.93    5.31
   3  -1   3  160.63    5.18
  -4   1  -3    7.86    0.52
  -4   1  -3    7.32    0.56
   4  -1   3    7.53    0.50
   4  -1   3    7.95    0.56
  -5   1  -3  101.38    3.71
  -5   1  -3  101.47    3.60
   5  -1   3  102.46    3.62
   5  -1   3  103.09    3.52
  -6   1  -3   35.60    1.69
  -6   1  -3   38.19    1.66
   6  -1   3   36.04    1.66
   6  -1   3   37.75    1.62
  -7   1  -3    6.84    0.73
  -7   1  -3    7.77    0.82
   7  -1   3    8.49    0.71
   7  -1   3    8.18    0.78
  -8   1  -3   13.90    0.98
  -8   1  -3   13.59    0.99
   8  -1   3   13.49    0.97
   8  -1   3   12.78    0.93
  -9   1  -3    0.47    0.30
  -9   1  -3    0.55    0.33
   9  -1   3    0.57    0.33
   9  -1   3    0.38    0.28
 -10   1  -3    2.31    0.57
 -10   1  -3    2.93    0.59
  10  -1   3    3.16    0.62
  10  -1   3    3.70    0.70
 -11   1  -3    0.21    0.31
 -11   1  -3   -0.12    0.31
  11  -1   3    0.37    0.34
  11  -1   3   -0.08    0.27
 -12   1  -3   21.59    1.66
 -12   1  -3   25.14    1.65
  12  -1   3   27.38    1.79
  12  -1   3   19.90    1.49
  12   0  -3    4.28    0.88
 -12   0   3    4.72    0.93
  11   0  -3   11.96    1.32
 -11   0   3   11.91    1.29
  10   0  -3    1.30    0.49
 -10   0   3    0.71    0.42
   9   0  -3    6.45    0.84
   9   0  -3    6.15    0.69
  -9   0   3    7.03    0.86
  -9   0   3    7.79    0.78
   8   0  -3   11.37    0.76
   8   0  -3   12.07    0.93
  -8   0   3   10.11    1.02
  -8   0   3   11.44    0.79
   7   0  -3    7.48    0.55
   7   0  -3    8.80    0.72
   7   0  -3    8.30    0.60
  -7   0   3    7.06    0.56
  -7   0   3    7.52    0.81
  -7   0   3    7.98    0.56
   6   0  -3    5.44    0.44
   6   0  -3    6.07    0.47
   6   0  -3    4.92    0.60
  -6   0   3    4.55    0.58
  -6   0   3    5.49    0.44
  -6   0   3    5.40    0.51
   5   0  -3  245.11    7.34
   5   0  -3  218.89    7.39
   5   0  -3  230.12    7.28
  -5   0   3  235.83    7.29
  -5   0   3  214.24    7.58
  -5   0   3  239.32    7.50
   4   0  -3    0.50    0.16
   4   0  -3    0.52    0.19
   4   0  -3    0.42    0.14
  -4   0   3    0.27    0.15
  -4   0   3    0.68    0.15
  -4   0   3    0.52    0.19
   3   0  -3   54.77    1.78
   3   0  -3   51.67    1.87
   3   0  -3   52.75    1.92
  -3   0   3   55.52    1.82
  -3   0   3   52.28    1.87
  -3   0   3   50.62    1.95
   2   0  -3  241.83    7.51
   2   0  -3  246.59    7.44
   2   0  -3  241.39    7.51
  -2   0   3  243.46    7.51
  -2   0   3  227.31    7.71
  -2   0   3  256.49    7.62
   1   0  -3   10.09    0.49
   1   0  -3   10.69    0.48
  -1   0   3   10.67    0.50
  -1   0   3   11.89    0.52
   0   0  -3    0.67    0.09
   0   0  -3    0.64    0.12
   0   0  -3    1.65    0.18
   0   0  -3    0.54    0.13
   0   0   3    0.84    0.14
   0   0   3    0.74    0.10
  -1   0  -3  591.21   18.63
  -1   0  -3  581.16   17.52
  -1   0  -3  593.93   17.90
  -1   0  -3  571.41   18.21
   1   0   3  595.57   17.74
   1   0   3  563.94   18.08
  -2   0  -3    0.79    0.15
  -2   0  -3    0.86    0.08
  -2   0  -3    0.71    0.16
   2   0   3    0.87    0.16
   2   0   3    1.08    0.09
   2   0   3    1.13    0.19
  -3   0  -3    5.07    0.40
  -3   0  -3    5.12    0.37
   3   0   3    6.86    0.44
   3   0   3    5.79    0.38
  -4   0  -3  253.64    8.26
  -4   0  -3  257.59    8.13
   4   0   3  251.33    8.06
   4   0   3  248.32    7.88
  -5   0  -3    0.11    0.15
  -5   0  -3    0.13    0.16
   5   0   3    0.35    0.17
   5   0   3    0.02    0.14
  -6   0  -3  115.92    3.95
  -6   0  -3  109.91    4.01
   6   0   3  106.92    3.92
   6   0   3  109.50    3.82
  -7   0  -3   13.37    0.88
  -7   0  -3   12.50    0.87
   7   0   3   12.20    0.84
   7   0   3   14.46    0.93
  -8   0  -3   20.50    1.21
  -8   0  -3   17.28    1.14
   8   0   3   20.95    1.18
   8   0   3   18.77    1.16
  -9   0  -3   10.49    0.89
  -9   0  -3    8.61    0.94
   9   0   3   10.76    0.90
   9   0   3    9.92    1.00
 -10   0  -3    3.20    0.63
 -10   0  -3    4.48    0.72
  10   0   3    3.08    0.61
  10   0   3    2.86    0.59
 -11   0  -3    8.75    1.07
 -11   0  -3    9.14    1.05
  11   0   3    8.60    1.06
  11   0   3    6.76    0.90
 -12   0  -3    1.08    0.47
 -12   0  -3    1.11    0.49
  12   0   3    0.76    0.43
  12   0   3    2.36    0.66
  12  -1  -3    3.90    0.92
  11  -1  -3    8.02    1.07
 -11   1   3    7.15    1.00
  10  -1  -3   13.92    1.37
 -10   1   3   12.33    1.30
   9  -1  -3   29.93    1.71
   9  -1  -3   29.97    1.51
  -9   1   3   29.55    1.71
  -9   1   3   30.61    1.54
   8  -1  -3   25.17    1.44
   8  -1  -3   25.80    1.29
  -8   1   3   24.18    1.43
  -8   1   3   24.16    1.28
   7  -1  -3    0.10    0.17
   7  -1  -3    0.04    0.19
   7  -1  -3    0.21    0.15
  -7   1   3    0.20    0.17
  -7   1   3    0.12    0.17
  -7   1   3   -0.04    0.17
   6  -1  -3   74.74    2.92
   6  -1  -3   78.30    2.72
   6  -1  -3   77.02    2.82
  -6   1   3   80.91    2.90
  -6   1   3   75.37    2.99
  -6   1   3   82.29    2.76
   5  -1  -3   12.04    0.75
   5  -1  -3   10.95    0.64
   5  -1  -3   12.05    0.64
  -5   1   3   11.27    0.75
  -5   1   3   10.90    0.66
  -5   1   3   12.46    0.66
   4  -1  -3  371.12   11.34
   4  -1  -3  359.97   11.33
   4  -1  -3  354.51   11.21
  -4   1   3  380.27   11.64
  -4   1   3  376.32   11.24
  -4   1   3  346.61   11.63
   3  -1  -3   55.28    1.86
   3  -1  -3   51.16    1.86
   3  -1  -3   53.66    1.95
  -3   1   3   54.69    1.90
  -3   1   3   52.78    1.99
  -3   1   3   55.45    1.89
   2  -1  -3  177.36    5.43
   2  -1  -3  175.89    5.45
   2  -1  -3  173.38    5.48
  -2   1   3  182.52    5.57
  -2   1   3  175.65    5.45
  -2   1   3  161.83    5.62
   1  -1  -3  879.76   28.09
   1  -1  -3  914.92   28.20
   1  -1  -3  934.63   28.20
   1  -1  -3  915.31   28.09
  -1   1   3  918.03   28.94
  -1   1   3  939.83   28.82
   0  -1  -3    4.83    0.24
   0  -1  -3    4.43    0.25
   0  -1  -3    4.46    0.26
   0  -1  -3    4.60    0.23
   0   1   3    4.76    0.23
   0   1   3    4.83    0.25
  -1  -1  -3   56.71    1.90
  -1  -1  -3   56.64    1.81
  -1  -1  -3   56.50    1.86
  -1  -1  -3   57.44    1.80
  -1  -1  -3   54.82    1.85
  -1  -1  -3   57.71    1.81
  -2  -1  -3  118.20    3.78
  -2  -1  -3  112.17    3.77
  -2  -1  -3  115.93    3.86
  -2  -1  -3  118.88    3.62
   2   1   3  123.98    3.63
   2   1   3  116.75    3.68
  -3  -1  -3    2.82    0.31
  -3  -1  -3    2.91    0.17
  -3  -1  -3    2.41    0.26
  -3  -1  -3    2.61    0.30
   3   1   3    2.47    0.16
  -4  -1  -3    7.19    0.49
  -4  -1  -3    6.14    0.43
  -4  -1  -3    7.42    0.32
   4   1   3    6.52    0.43
   4   1   3    7.01    0.48
   4   1   3    7.14    0.31
  -5  -1  -3  345.96    9.78
  -5  -1  -3  306.30   10.46
  -5  -1  -3  314.72   10.31
   5   1   3  326.74    9.78
   5   1   3  322.70   10.04
   5   1   3  318.28   10.25
  -6  -1  -3    3.45    0.48
  -6  -1  -3    2.89    0.41
  -6  -1  -3    3.92    0.24
   6   1   3    3.90    0.25
   6   1   3    3.03    0.41
   6   1   3    2.95    0.47
  -7  -1  -3   41.04    1.80
  -7  -1  -3   39.05    1.82
   7   1   3   40.72    1.81
   7   1   3   41.71    1.77
  -8  -1  -3    0.95    0.34
  -8  -1  -3    0.20    0.25
   8   1   3    0.13    0.25
   8   1   3    0.69    0.29
  -9  -1  -3   26.00    1.43
  -9  -1  -3   24.25    1.40
   9   1   3   21.09    1.33
   9   1   3   25.84    1.42
 -10  -1  -3   14.85    1.13
 -10  -1  -3   15.21    1.14
  10   1   3   14.28    1.09
  10   1   3   15.66    1.15
 -11  -1  -3    2.71    0.61
 -11  -1  -3    2.70    0.60
  11   1   3    1.55    0.50
  11   1   3    2.40    0.58
 -12  -1  -3    0.86    0.46
 -12  -1  -3    2.34    0.59
  12   1   3    1.38    0.58
  12   1   3    1.12    0.47
 -13  -1  -3    0.34    0.36
  13   1   3    0.04    0.38
  11  -2  -3    4.12    0.84
 -11   2   3    3.93    0.81
  10  -2  -3   17.36    1.35
  10  -2  -3   17.12    1.16
 -10   2   3   15.52    1.13
 -10   2   3   16.87    1.31
   9  -2  -3    3.07    0.61
   9  -2  -3    2.72    0.53
  -9   2   3    3.54    0.57
  -9   2   3    2.64    0.56
   8  -2  -3   21.08    1.18
   8  -2  -3   19.08    1.26
  -8   2   3   22.04    1.20
  -8   2   3   17.94    1.22
   7  -2  -3   20.76    1.23
   7  -2  -3   21.13    1.13
  -7   2   3   20.55    1.22
  -7   2   3   20.37    1.13
   6  -2  -3   19.72    1.12
   6  -2  -3   21.08    1.07
   6  -2  -3   20.62    0.92
  -6   2   3   19.13    1.05
  -6   2   3   20.31    1.14
  -6   2   3   21.33    0.97
   5  -2  -3   66.26    2.45
   5  -2  -3   66.74    2.51
   5  -2  -3   65.73    2.31
  -5   2   3   70.44    2.37
  -5   2   3   64.85    2.50
  -5   2   3   65.94    2.57
   4  -2  -3   97.61    3.20
   4  -2  -3   94.50    3.34
   4  -2  -3   96.98    3.31
  -4   2   3   98.57    3.39
  -4   2   3   99.60    3.44
  -4   2   3   98.01    3.23
   3  -2  -3  207.73    6.52
   3  -2  -3  212.92    6.53
   3  -2  -3  205.16    6.61
   3  -2  -3  210.84    6.63
  -3   2   3  208.01    6.79
  -3   2   3  212.38    6.80
   2  -2  -3   26.79    1.06
   2  -2  -3   28.05    1.02
   2  -2  -3   26.73    1.01
   2  -2  -3   26.53    1.02
  -2   2   3   25.92    1.04
  -2   2   3   26.61    1.08
   1  -2  -3   68.53    2.22
   1  -2  -3   68.52    2.20
   1  -2  -3   65.12    2.21
  -1   2   3   67.91    2.27
  -1   2   3   67.11    2.26
   0  -2  -3    9.45    0.45
   0  -2  -3    9.79    0.46
   0  -2  -3   10.49    0.40
   0  -2  -3   10.18    0.45
   0   2   3   10.53    0.42
   0   2   3    9.66    0.46
  -1  -2  -3  911.84   29.73
  -1  -2  -3  970.74   30.04
  -1  -2  -3 1000.00   29.22
  -1  -2  -3  989.83   29.58
  -2  -2  -3   50.46    1.70
  -2  -2  -3   49.35    1.76
  -2  -2  -3   50.28    1.69
  -2  -2  -3   49.94    1.81
   2   2   3   53.59    1.67
   2   2   3   52.33    1.70
  -3  -2  -3  136.05    4.33
  -3  -2  -3  134.73    4.18
  -3  -2  -3  130.02    4.44
  -3  -2  -3  130.77    4.34
   3   2   3  136.97    4.18
   3   2   3  134.96    4.20
  -4  -2  -3    3.94    0.32
  -4  -2  -3    3.59    0.38
  -4  -2  -3    4.10    0.42
  -4  -2  -3    3.92    0.26
   4   2   3    3.95    0.25
   4   2   3    3.03    0.32
  -5  -2  -3   25.72    1.16
  -5  -2  -3   27.28    1.25
  -5  -2  -3   29.21    1.03
  -5  -2  -3   28.82    1.25
   5   2   3   27.49    1.16
   5   2   3   25.97    1.00
  -6  -2  -3   74.87    2.35
  -6  -2  -3   66.75    2.59
  -6  -2  -3   66.43    2.68
   6   2   3   72.38    2.66
   6   2   3   73.34    2.34
   6   2   3   67.12    2.53
  -7  -2  -3   70.72    2.26
  -7  -2  -3   68.45    2.60
  -7  -2  -3   63.91    2.64
   7   2   3   62.97    2.59
   7   2   3   68.01    2.26
   7   2   3   62.78    2.50
  -8  -2  -3  144.73    5.35
  -8  -2  -3  153.46    5.29
   8   2   3  147.55    5.25
   8   2   3  153.43    5.18
  -9  -2  -3    8.31    0.89
  -9  -2  -3    8.49    0.88
   9   2   3    7.61    0.86
   9   2   3    6.57    0.78
 -10  -2  -3   53.41    2.42
 -10  -2  -3   50.26    2.36
  10   2   3   49.35    2.33
  10   2   3   50.00    2.34
 -11  -2  -3    4.64    0.78
 -11  -2  -3    8.38    0.98
  11   2   3    6.73    0.93
  11   2   3    5.98    0.85
 -12  -2  -3    4.63    0.78
 -12  -2  -3    3.37    0.69
  12   2   3    3.66    0.69
  12   2   3    3.66    0.76
 -13  -2  -3    0.51    0.39
  13   2   3    0.26    0.39
  11  -3  -3   22.19    1.65
 -11   3   3   22.32    1.63
  10  -3  -3    1.89    0.57
  10  -3  -3    1.66    0.46
 -10   3   3    2.10    0.50
 -10   3   3    3.31    0.69
   9  -3  -3   36.79    1.88
   9  -3  -3   39.08    2.07
  -9   3   3   37.79    1.91
  -9   3   3   43.81    2.16
   8  -3  -3    5.18    0.75
   8  -3  -3    6.56    0.76
  -8   3   3    5.75    0.71
  -8   3   3    5.42    0.75
   7  -3  -3   23.30    1.24
   7  -3  -3   23.86    1.33
  -7   3   3   22.61    1.24
  -7   3   3   20.28    1.26
   6  -3  -3    3.77    0.50
   6  -3  -3    4.22    0.55
   6  -3  -3    3.90    0.40
  -6   3   3    3.88    0.52
  -6   3   3    3.97    0.43
  -6   3   3    4.06    0.54
   5  -3  -3   84.28    3.07
   5  -3  -3   79.90    3.03
   5  -3  -3   85.50    2.85
  -5   3   3   85.06    2.89
  -5   3   3   87.50    3.14
  -5   3   3   86.07    3.14
   4  -3  -3   57.35    2.01
   4  -3  -3   55.37    2.13
   4  -3  -3   57.63    2.00
   4  -3  -3   56.56    2.13
  -4   3   3   56.29    2.18
  -4   3   3   59.46    2.20
   3  -3  -3  131.09    4.39
   3  -3  -3  136.93    4.33
   3  -3  -3  135.80    4.32
   3  -3  -3  136.45    4.45
  -3   3   3  139.61    4.53
  -3   3   3  131.95    4.55
   2  -3  -3   95.45    3.12
   2  -3  -3   95.19    3.13
   2  -3  -3   98.34    3.20
   2  -3  -3   94.32    3.11
  -2   3   3   93.26    3.26
  -2   3   3   97.61    3.21
   1  -3  -3   29.64    1.15
   1  -3  -3   30.33    1.15
   1  -3  -3   33.43    1.20
   1  -3  -3   31.36    1.12
  -1   3   3   28.12    1.19
  -1   3   3   32.44    1.14
   0  -3  -3  133.45    4.24
   0  -3  -3  138.03    4.10
   0  -3  -3  132.91    4.29
   0   3   3  132.20    4.24
   0   3   3  134.56    4.21
   0   3   3  131.75    4.39
  -1  -3  -3   15.57    0.71
  -1  -3  -3   16.47    0.70
   1   3   3   16.28    0.73
   1   3   3   17.48    0.56
   1   3   3   16.95    0.71
  -2  -3  -3  369.89   11.77
  -2  -3  -3  373.15   11.61
   2   3   3  401.25   11.45
   2   3   3  377.95   11.61
  -3  -3  -3    2.79    0.33
  -3  -3  -3    2.96    0.32
  -3  -3  -3    3.54    0.24
  -3  -3  -3    3.58    0.28
   3   3   3    3.29    0.27
   3   3   3    3.02    0.22
  -4  -3  -3    1.37    0.21
  -4  -3  -3    1.03    0.22
  -4  -3  -3    1.02    0.19
  -4  -3  -3    1.27    0.24
   4   3   3    1.03    0.19
   4   3   3    1.53    0.22
  -5  -3  -3    4.66    0.49
  -5  -3  -3    4.59    0.34
  -5  -3  -3    4.07    0.35
  -5  -3  -3    5.37    0.53
   5   3   3    4.59    0.33
   5   3   3    5.13    0.38
  -6  -3  -3   11.88    0.68
  -6  -3  -3   10.51    0.71
  -6  -3  -3   10.72    0.57
  -6  -3  -3   11.12    0.72
   6   3   3   10.40    0.65
   6   3   3   10.80    0.57
  -7  -3  -3   27.48    1.28
  -7  -3  -3   25.48    1.33
  -7  -3  -3   27.28    1.10
   7   3   3   26.05    1.09
   7   3   3   27.09    1.27
  -8  -3  -3   25.73    1.33
  -8  -3  -3   21.67    1.21
   8   3   3   20.80    1.23
   8   3   3   23.56    1.23
  -9  -3  -3   42.64    1.97
  -9  -3  -3   43.05    2.03
   9   3   3   43.04    2.00
   9   3   3   42.41    1.97
 -10  -3  -3    3.22    0.60
 -10  -3  -3    4.07    0.64
  10   3   3    3.16    0.62
  10   3   3    3.28    0.60
 -11  -3  -3   14.45    1.14
 -11  -3  -3   15.25    1.16
  11   3   3   14.06    1.10
  11   3   3   17.07    1.25
 -12  -3  -3    0.34    0.38
 -12  -3  -3    0.65    0.34
  12   3   3    0.86    0.46
  12   3   3    1.60    0.52
 -13  -3  -3    5.76    0.96
 -13  -3  -3    6.15    0.95
  13   3   3    5.09    0.84
  13   3   3    6.14    0.99
  11  -4  -3   11.63    1.39
 -11   4   3   11.95    1.36
  10  -4  -3   17.07    1.28
  10  -4  -3   22.71    1.55
 -10   4   3   17.52    1.38
 -10   4   3   16.97    1.25
   9  -4  -3   12.20    0.96
   9  -4  -3   12.05    1.24
  -9   4   3    8.02    0.95
  -9   4   3   11.14    1.14
   8  -4  -3   37.88    1.83
   8  -4  -3   35.81    1.88
  -8   4   3   36.20    1.87
  -8   4   3   33.17    1.78
   7  -4  -3    3.96    0.58
   7  -4  -3    3.24    0.54
  -7   4   3    3.01    0.53
  -7   4   3    3.28    0.53
   6  -4  -3   57.75    2.34
   6  -4  -3   55.34    2.32
  -6   4   3   55.40    2.35
  -6   4   3   56.86    2.36
   5  -4  -3   22.70    1.18
   5  -4  -3   24.89    1.02
   5  -4  -3   22.99    1.01
   5  -4  -3   20.95    1.14
  -5   4   3   23.15    1.21
  -5   4   3   22.27    1.16
   4  -4  -3   73.60    2.46
   4  -4  -3   72.64    2.45
   4  -4  -3   71.00    2.64
   4  -4  -3   69.60    2.57
  -4   4   3   69.09    2.68
  -4   4   3   69.54    2.62
   3  -4  -3   15.79    0.85
   3  -4  -3   17.31    0.78
   3  -4  -3   16.95    0.78
   3  -4  -3   17.33    0.83
  -3   4   3   16.47    0.82
  -3   4   3   16.55    0.89
   2  -4  -3  162.15    5.30
   2  -4  -3  164.43    5.14
   2  -4  -3  157.21    5.16
  -2   4   3  159.47    5.42
  -2   4   3  168.03    5.18
  -2   4   3  163.53    5.26
   1  -4  -3  103.61    3.28
   1  -4  -3  104.77    3.46
   1  -4  -3   99.57    3.36
  -1   4   3  103.67    3.38
  -1   4   3   98.93    3.53
  -1   4   3  106.85    3.35
   0  -4  -3  107.63    3.59
   0  -4  -3   99.64    3.50
   0  -4  -3  111.67    3.33
   0   4   3  115.11    3.41
   0   4   3  103.94    3.51
   0   4   3  108.01    3.67
  -1  -4  -3   64.86    2.25
  -1  -4  -3   67.09    2.30
   1   4   3   65.03    2.26
   1   4   3   65.60    2.35
  -2  -4  -3   11.30    0.58
  -2  -4  -3   10.94    0.37
  -2  -4  -3   10.78    0.58
   2   4   3   10.32    0.59
   2   4   3    9.73    0.55
  -3  -4  -3  210.75    7.07
  -3  -4  -3  217.34    6.96
  -3  -4  -3  238.36    6.97
   3   4   3  223.01    7.28
   3   4   3  218.29    6.95
   3   4   3  224.78    6.77
  -4  -4  -3   18.80    0.78
  -4  -4  -3   18.10    0.84
  -4  -4  -3   18.01    0.89
  -4  -4  -3   17.86    0.92
   4   4   3   18.04    0.75
   4   4   3   18.37    0.84
  -5  -4  -3   57.52    2.01
  -5  -4  -3   55.16    2.12
  -5  -4  -3   56.50    2.18
  -5  -4  -3   54.35    1.99
   5   4   3   53.83    1.99
   5   4   3   55.36    1.97
  -6  -4  -3    0.17    0.16
  -6  -4  -3    0.16    0.18
  -6  -4  -3    0.20    0.15
  -6  -4  -3    0.34    0.16
   6   4   3    0.15    0.12
   6   4   3    0.07    0.12
  -7  -4  -3   64.67    2.65
  -7  -4  -3   69.02    2.40
  -7  -4  -3   64.91    2.60
  -7  -4  -3   66.23    2.52
   7   4   3   68.74    2.51
   7   4   3   68.26    2.40
  -8  -4  -3   16.59    0.98
  -8  -4  -3   15.76    1.04
  -8  -4  -3   16.96    0.86
   8   4   3   17.88    1.02
   8   4   3   17.05    0.87
  -9  -4  -3   31.24    1.65
  -9  -4  -3   30.74    1.56
   9   4   3   31.68    1.58
   9   4   3   31.53    1.62
 -10  -4  -3   47.45    2.28
 -10  -4  -3   54.88    2.45
  10   4   3   49.33    2.33
  10   4   3   55.17    2.38
 -11  -4  -3    0.68    0.37
 -11  -4  -3    0.61    0.37
  11   4   3    0.24    0.34
  11   4   3    0.84    0.42
 -12  -4  -3   14.40    1.17
 -12  -4  -3   13.76    1.16
  12   4   3   13.07    1.30
  12   4   3   13.79    1.37
 -13  -4  -3    0.67    0.46
 -13  -4  -3    1.08    0.51
  13   4   3   -0.25    0.32
  13   4   3    0.28    0.40
  10  -5  -3   28.73    1.85
  10  -5  -3   29.19    1.75
 -10   5   3   25.58    1.66
 -10   5   3   28.88    1.80
   9  -5  -3    6.47    0.87
   9  -5  -3    6.07    0.93
  -9   5   3    6.84    0.89
  -9   5   3    5.43    0.83
   8  -5  -3   12.84    1.01
   8  -5  -3   11.90    1.20
  -8   5   3   14.39    1.08
  -8   5   3   13.08    1.04
   7  -5  -3   23.07    1.32
   7  -5  -3   23.07    1.35
  -7   5   3   19.52    1.25
  -7   5   3   21.35    1.33
   6  -5  -3    0.74    0.31
   6  -5  -3    1.61    0.38
  -6   5   3    1.57    0.39
  -6   5   3    0.51    0.27
   5  -5  -3   92.36    3.13
   5  -5  -3   93.23    3.45
   5  -5  -3   90.94    3.32
  -5   5   3   93.15    3.52
  -5   5   3   93.58    3.14
  -5   5   3   86.89    3.35
   4  -5  -3   37.78    1.57
   4  -5  -3   36.76    1.66
   4  -5  -3   37.26    1.47
  -4   5   3   37.10    1.58
  -4   5   3   36.23    1.68
  -4   5   3   38.42    1.48
   3  -5  -3   20.61    0.97
   3  -5  -3   20.94    0.95
   3  -5  -3   20.34    1.06
  -3   5   3   21.35    0.95
  -3   5   3   20.80    0.97
  -3   5   3   20.75    1.09
   2  -5  -3    1.98    0.29
   2  -5  -3    2.19    0.28
   2  -5  -3    2.33    0.35
  -2   5   3    2.56    0.32
  -2   5   3    2.01    0.35
  -2   5   3    1.88    0.26
   1  -5  -3  179.99    5.75
   1  -5  -3  182.27    5.89
   1  -5  -3  178.57    5.58
  -1   5   3  189.77    5.74
  -1   5   3  171.88    6.00
  -1   5   3  177.09    5.74
   0  -5  -3   70.48    2.54
   0  -5  -3   69.07    2.47
   0  -5  -3   70.49    2.23
   0   5   3   75.07    2.29
   0   5   3   71.94    2.49
   0   5   3   67.19    2.59
  -1  -5  -3   79.62    2.79
  -1  -5  -3   81.39    2.75
   1   5   3   78.48    2.85
   1   5   3   79.01    2.74
  -2  -5  -3   36.53    1.50
  -2  -5  -3   38.30    1.49
   2   5   3   38.90    1.49
   2   5   3   38.54    1.57
  -3  -5  -3   20.70    1.01
  -3  -5  -3   18.21    0.96
  -3  -5  -3   23.84    0.79
   3   5   3   22.02    1.07
   3   5   3   20.69    0.99
   3   5   3   25.26    0.78
  -4  -5  -3   16.43    0.67
  -4  -5  -3   14.43    0.78
  -4  -5  -3   14.41    0.81
   4   5   3   16.85    0.67
   4   5   3   16.80    0.90
   4   5   3   14.64    0.79
  -5  -5  -3   19.01    1.02
  -5  -5  -3   19.18    0.94
  -5  -5  -3   19.91    1.01
  -5  -5  -3   20.04    0.85
   5   5   3   19.71    0.86
   5   5   3   18.30    0.93
  -6  -5  -3   36.88    1.48
  -6  -5  -3   36.47    1.61
  -6  -5  -3   37.01    1.51
  -6  -5  -3   33.45    1.62
   6   5   3   37.26    1.52
   6   5   3   38.89    1.49
  -7  -5  -3   15.78    0.85
  -7  -5  -3   15.45    0.97
  -7  -5  -3   15.74    0.96
  -7  -5  -3   15.50    0.85
   7   5   3   15.49    0.86
   7   5   3   16.10    0.89
  -8  -5  -3   26.43    1.36
  -8  -5  -3   24.06    1.15
  -8  -5  -3   22.28    1.30
  -8  -5  -3   23.91    1.20
   8   5   3   24.97    1.25
   8   5   3   24.10    1.16
  -9  -5  -3    0.01    0.23
  -9  -5  -3    0.31    0.22
   9   5   3    0.03    0.21
 -10  -5  -3   13.42    1.03
 -10  -5  -3   10.50    0.88
  10   5   3   12.25    0.99
  10   5   3   12.83    0.97
 -11  -5  -3   11.33    1.10
 -11  -5  -3   11.61    1.20
  11   5   3    9.42    1.05
  11   5   3   11.28    1.13
 -12  -5  -3    7.32    0.98
 -12  -5  -3    6.47    0.92
  12   5   3    5.41    0.84
  12   5   3    8.32    1.02
  13   5   3    7.40    1.16
  10  -6  -3    2.32    0.69
  10  -6  -3    2.50    0.68
 -10   6   3    3.04    0.70
 -10   6   3    2.62    0.65
   9  -6  -3   74.25    3.19
   9  -6  -3   72.40    3.20
  -9   6   3   64.25    3.10
  -9   6   3   66.82    3.08
   8  -6  -3    3.02    0.61
   8  -6  -3    3.09    0.64
  -8   6   3    3.02    0.65
  -8   6   3    2.56    0.55
   7  -6  -3   10.11    1.03
   7  -6  -3    9.99    1.04
  -7   6   3   12.70    1.00
  -7   6   3    9.63    0.84
   6  -6  -3   20.11    1.18
   6  -6  -3   19.79    1.25
  -6   6   3   17.22    1.10
  -6   6   3   21.17    1.29
   5  -6  -3   11.31    0.87
   5  -6  -3   10.20    0.76
   5  -6  -3   10.02    0.68
  -5   6   3   11.37    0.86
  -5   6   3   10.47    0.66
  -5   6   3    9.70    0.72
   4  -6  -3    2.70    0.40
   4  -6  -3    1.81    0.39
   4  -6  -3    2.21    0.34
  -4   6   3    2.11    0.42
  -4   6   3    2.64    0.38
  -4   6   3    2.25    0.36
   3  -6  -3  114.98    3.97
   3  -6  -3  118.38    4.21
   3  -6  -3  121.18    3.98
  -3   6   3  121.04    4.05
  -3   6   3  117.81    3.99
  -3   6   3  118.87    4.32
   2  -6  -3   24.59    1.24
   2  -6  -3   26.17    1.15
   2  -6  -3   25.30    1.07
  -2   6   3   27.02    1.09
  -2   6   3   25.15    1.28
  -2   6   3   25.88    1.16
   1  -6  -3    1.20    0.27
   1  -6  -3    1.32    0.20
   1  -6  -3    0.71    0.21
  -1   6   3    1.07    0.25
  -1   6   3    0.97    0.26
  -1   6   3    1.18    0.18
   0  -6  -3  204.08    6.07
   0  -6  -3  197.84    6.52
   0  -6  -3  190.02    6.37
   0   6   3  191.19    6.37
   0   6   3  210.58    6.22
   0   6   3  197.16    6.68
  -1  -6  -3    5.15    0.52
  -1  -6  -3    4.22    0.46
   1   6   3    4.28    0.49
   1   6   3    5.05    0.51
  -2  -6  -3   54.48    2.14
  -2  -6  -3   56.20    2.12
   2   6   3   58.96    2.24
   2   6   3   56.17    2.12
  -3  -6  -3    3.38    0.43
  -3  -6  -3    3.68    0.44
   3   6   3    4.62    0.51
   3   6   3    3.88    0.46
  -4  -6  -3    1.52    0.30
  -4  -6  -3    2.24    0.20
  -4  -6  -3    1.66    0.33
   4   6   3    2.35    0.39
   4   6   3    1.41    0.29
  -5  -6  -3   37.60    1.60
  -5  -6  -3   41.37    1.43
  -5  -6  -3   35.57    1.63
   5   6   3   38.00    1.60
   5   6   3   37.09    1.69
  -6  -6  -3   15.02    0.91
  -6  -6  -3   15.97    0.75
  -6  -6  -3   13.92    0.83
   6   6   3   12.91    0.89
   6   6   3   13.99    0.85
  -7  -6  -3   17.48    0.89
  -7  -6  -3   16.96    1.04
  -7  -6  -3   16.60    0.94
   7   6   3   16.71    0.96
   7   6   3   17.36    0.91
  -8  -6  -3   35.52    1.61
  -8  -6  -3   39.29    1.81
  -8  -6  -3   37.30    1.61
  -8  -6  -3   35.63    1.80
   8   6   3   37.68    1.63
   8   6   3   37.39    1.65
  -9  -6  -3   10.33    1.03
  -9  -6  -3   10.00    0.86
  -9  -6  -3   10.50    0.74
   9   6   3   10.96    0.77
 -10  -6  -3    0.36    0.29
 -11  -6  -3   30.99    1.80
  11   6   3   30.72    1.76
 -12  -6  -3    0.50    0.36
  12   6   3    0.13    0.35
   9  -7  -3    2.20    0.65
   9  -7  -3    5.09    0.87
  -9   7   3    2.22    0.60
  -9   7   3    2.93    0.65
   8  -7  -3   49.65    2.47
   8  -7  -3   50.10    2.44
  -8   7   3   47.14    2.31
  -8   7   3   46.74    2.49
   7  -7  -3    0.70    0.37
   7  -7  -3    0.52    0.37
  -7   7   3    0.73    0.34
  -7   7   3    0.88    0.43
   6  -7  -3    9.82    0.96
   6  -7  -3   11.15    1.10
  -6   7   3    9.78    1.05
  -6   7   3    7.38    0.80
   5  -7  -3    3.33    0.59
   5  -7  -3    2.60    0.47
  -5   7   3    2.93    0.56
  -5   7   3    2.62    0.45
   4  -7  -3   23.47    1.36
   4  -7  -3   23.36    1.20
   4  -7  -3   26.24    1.19
  -4   7   3   24.21    1.17
  -4   7   3   23.52    1.40
  -4   7   3   25.97    1.21
   3  -7  -3    4.53    0.50
   3  -7  -3    4.88    0.66
   3  -7  -3    4.77    0.50
  -3   7   3    4.05    0.45
  -3   7   3    4.06    0.60
  -3   7   3    4.15    0.49
   2  -7  -3    9.56    0.64
   2  -7  -3    9.49    0.75
   2  -7  -3    9.30    0.56
  -2   7   3    8.84    0.63
  -2   7   3    8.84    0.54
  -2   7   3    9.99    0.78
   1  -7  -3   17.78    0.92
   1  -7  -3   15.40    0.95
  -1   7   3   15.34    0.97
  -1   7   3   17.39    0.91
   0  -7  -3   26.59    1.30
   0  -7  -3   25.80    1.22
   0   7   3   26.26    1.33
   0   7   3   26.64    1.23
  -1  -7  -3   50.66    1.97
  -1  -7  -3   48.09    2.00
   1   7   3   50.34    2.08
   1   7   3   48.53    1.96
  -2  -7  -3   17.59    1.00
  -2  -7  -3   19.86    1.02
   2   7   3   19.32    1.06
   2   7   3   20.07    1.03
  -3  -7  -3   66.74    2.57
  -3  -7  -3   68.97    2.62
   3   7   3   74.80    2.75
   3   7   3   65.54    2.57
  -4  -7  -3   27.92    1.31
  -4  -7  -3   26.61    1.31
   4   7   3   28.15    1.38
   4   7   3   25.94    1.28
  -5  -7  -3    0.59    0.27
  -5  -7  -3    0.91    0.26
   5   7   3    0.83    0.30
   5   7   3    0.55    0.22
  -6  -7  -3    8.92    0.70
  -6  -7  -3   10.72    0.79
   6   7   3    9.83    0.79
   6   7   3   10.41    0.76
  -7  -7  -3   25.95    1.31
  -7  -7  -3   21.97    1.18
   7   7   3   21.72    1.18
   7   7   3   18.98    1.22
  -8  -7  -3    0.08    0.20
  -8  -7  -3    0.17    0.21
   8   7   3    0.04    0.25
   8   7   3    0.32    0.24
  -9  -7  -3   33.28    1.61
  -9  -7  -3   32.77    1.76
   9   7   3   35.62    1.69
   9   7   3   35.54    1.85
 -10  -7  -3    5.38    0.76
  10   7   3    6.05    0.84
  11   7   3    0.18    0.34
  12   7   3   12.45    1.32
   8  -8  -3    6.07    0.94
  -8   8   3    8.03    1.14
   7  -8  -3   21.92    1.50
  -7   8   3   18.56    1.45
   6  -8  -3    5.44    0.86
  -6   8   3    6.17    0.92
   5  -8  -3   24.66    1.50
  -5   8   3   21.93    1.46
   4  -8  -3    0.45    0.32
   4  -8  -3    0.49    0.25
  -4   8   3    0.69    0.34
  -4   8   3    0.49    0.23
   3  -8  -3    7.09    0.68
   3  -8  -3    7.39    0.85
  -3   8   3    5.79    0.78
  -3   8   3    5.83    0.62
   2  -8  -3   -0.12    0.16
   2  -8  -3    0.03    0.19
  -2   8   3    0.04    0.15
  -2   8   3    0.13    0.20
   1  -8  -3   33.07    1.63
   1  -8  -3   33.02    1.51
  -1   8   3   36.47    1.72
  -1   8   3   32.00    1.50
   0  -8  -3    4.40    0.55
   0  -8  -3    3.83    0.56
   0   8   3    3.07    0.51
   0   8   3    3.10    0.47
  -1  -8  -3   56.90    2.37
  -1  -8  -3   59.18    2.33
   1   8   3   56.84    2.31
   1   8   3   62.74    2.50
  -2  -8  -3   16.39    0.98
  -2  -8  -3   14.88    0.93
   2   8   3   16.96    0.97
   2   8   3   15.44    0.99
  -3  -8  -3   16.07    0.98
  -3  -8  -3   18.56    1.04
   3   8   3   15.82    0.97
   3   8   3   16.31    1.03
  -4  -8  -3   48.34    2.08
  -4  -8  -3   48.47    2.06
   4   8   3   48.18    2.05
   4   8   3   52.13    2.20
  -5  -8  -3   11.02    0.79
  -5  -8  -3   10.13    0.80
   5   8   3    9.96    0.77
   5   8   3   12.00    0.88
  -6  -8  -3   16.66    1.06
  -6  -8  -3   14.55    0.99
   6   8   3   16.21    1.09
   6   8   3   18.09    1.08
  -7  -8  -3    0.13    0.22
  -7  -8  -3    0.33    0.27
   7   8   3   -0.03    0.21
   7   8   3    0.11    0.23
  -8  -8  -3   13.43    0.95
  -8  -8  -3   16.37    1.11
   8   8   3   13.19    1.04
   8   8   3   14.70    1.02
  -9  -8  -3    3.20    0.61
  -9  -8  -3    3.46    0.58
   9   8   3    2.74    0.57
   9   8   3    3.69    0.63
 -10  -8  -3   17.96    1.29
 -10  -8  -3   19.21    1.25
  10   8   3   19.80    1.36
 -11  -8  -3    5.92    0.92
  11   8   3    6.88    0.97
   7  -9  -3    6.93    1.02
  -7   9   3    5.81    0.95
   6  -9  -3   11.96    1.29
  -6   9   3   13.06    1.40
   5  -9  -3    3.76    0.70
  -5   9   3    5.76    0.91
   4  -9  -3    8.39    1.01
  -4   9   3    8.86    1.07
   3  -9  -3    5.53    0.63
   3  -9  -3    4.63    0.72
  -3   9   3    4.59    0.77
  -3   9   3    6.13    0.66
   2  -9  -3    9.32    0.72
   2  -9  -3    7.83    0.90
  -2   9   3   10.35    0.89
  -2   9   3    9.95    0.74
   1  -9  -3    1.65    0.41
   1  -9  -3    0.75    0.30
  -1   9   3    1.02    0.30
  -1   9   3    1.41    0.40
   0  -9  -3   39.52    1.74
   0  -9  -3   37.31    1.80
   0   9   3   36.88    1.71
   0   9   3   34.75    1.83
  -1  -9  -3    8.08    0.83
  -1  -9  -3    8.76    0.72
   1   9   3    7.98    0.78
   1   9   3    8.11    0.88
  -2  -9  -3   28.64    1.46
  -2  -9  -3   29.68    1.50
   2   9   3   27.65    1.53
   2   9   3   31.34    1.52
  -3  -9  -3   16.38    1.04
  -3  -9  -3   16.00    1.03
   3   9   3   17.59    1.07
   3   9   3   15.55    1.08
  -4  -9  -3    9.46    0.93
  -4  -9  -3   10.38    0.82
   4   9   3    8.96    0.88
   4   9   3    7.47    0.85
  -5  -9  -3   22.02    1.27
  -5  -9  -3   22.50    1.29
   5   9   3   21.91    1.28
   5   9   3   20.33    1.31
  -6  -9  -3    4.90    0.67
  -6  -9  -3    5.14    0.68
   6   9   3    5.05    0.69
   6   9   3    4.52    0.67
  -7  -9  -3    5.00    0.68
  -7  -9  -3    4.41    0.69
   7   9   3    5.59    0.77
   7   9   3    6.24    0.78
  -8  -9  -3    0.29    0.29
  -8  -9  -3   -0.21    0.19
   8   9   3    0.11    0.26
   8   9   3    0.32    0.29
  -9  -9  -3    7.61    0.88
  -9  -9  -3    5.64    0.83
   9   9   3    5.29    0.80
 -10  -9  -3    3.39    0.64
 -10  -9  -3    4.84    0.81
  10   9   3    4.46    0.77
  10   9   3    5.32    0.81
 -11  -9  -3   15.12    1.27
  11   9   3   14.34    1.25
   6 -10  -3   18.02    1.45
  -6  10   3   17.76    1.49
  -5  10   3    6.09    0.97
   4 -10  -3    7.29    0.98
  -4  10   3    6.17    0.95
   3 -10  -3    9.21    1.07
  -3  10   3   10.88    1.20
   2 -10  -3    3.21    0.52
   2 -10  -3    4.69    0.77
  -2  10   3    3.98    0.59
  -2  10   3    3.82    0.70
   1 -10  -3    2.41    0.47
   1 -10  -3    1.49    0.45
  -1  10   3    1.98    0.52
  -1  10   3    1.39    0.39
   0 -10  -3   19.81    1.18
   0 -10  -3   17.84    1.22
   0  10   3   18.55    1.28
   0  10   3   18.47    1.16
  -1 -10  -3   16.82    1.07
  -1 -10  -3   14.21    1.07
   1  10   3   15.15    1.03
   1  10   3   14.37    1.09
  -2 -10  -3    9.97    0.85
  -2 -10  -3    9.51    0.92
   2  10   3   10.38    0.99
   2  10   3    9.56    1.03
  -3 -10  -3   49.29    2.20
  -3 -10  -3   47.77    2.21
   3  10   3   48.17    2.31
   3  10   3   50.38    2.22
  -4 -10  -3    8.96    0.92
  -4 -10  -3    7.79    0.85
   4  10   3    7.39    0.90
   4  10   3    6.83    0.82
  -5 -10  -3   26.99    1.51
  -5 -10  -3   27.26    1.52
   5  10   3   25.27    1.55
   5  10   3   29.46    1.58
  -6 -10  -3    6.55    0.83
  -6 -10  -3    5.74    0.78
   6  10   3    6.13    0.87
   6  10   3    4.36    0.71
  -7 -10  -3    6.85    0.87
  -7 -10  -3   11.16    1.12
   7  10   3    9.51    1.02
   7  10   3    9.61    1.05
  -8 -10  -3    2.31    0.57
  -8 -10  -3    1.85    0.49
   8  10   3    1.78    0.52
   8  10   3    1.98    0.54
  -9 -10  -3    4.59    0.72
  -9 -10  -3    6.85    0.95
   9  10   3    6.03    0.86
   9  10   3    3.91    0.73
 -10 -10  -3    6.89    0.90
 -10 -10  -3    5.79    0.93
  10  10   3    5.66    0.88
  10  10   3    7.13    0.96
  11  10   3   -0.19    0.34
   4 -11  -3    0.85    0.45
  -4  11   3    0.71    0.45
   3 -11  -3   18.25    1.42
  -3  11   3   18.96    1.47
   2 -11  -3    6.43    0.93
   2 -11  -3    7.70    0.85
  -2  11   3    7.52    0.86
  -2  11   3    9.57    1.16
   1 -11  -3   17.23    1.13
   1 -11  -3   17.16    1.26
  -1  11   3   15.83    1.31
  -1  11   3   15.48    1.10
   0 -11  -3    1.21    0.41
   0 -11  -3    1.46    0.47
   0  11   3    1.33    0.46
   0  11   3    0.60    0.32
  -1 -11  -3   16.69    1.16
  -1 -11  -3   18.37    1.27
   1  11   3   17.48    1.29
   1  11   3   18.92    1.22
  -2 -11  -3    6.00    0.77
  -2 -11  -3    6.31    0.83
   2  11   3    6.31    0.87
   2  11   3    6.08    0.81
  -3 -11  -3   28.62    1.54
  -3 -11  -3   22.82    1.45
   3  11   3   22.54    1.43
   3  11   3   24.31    1.56
  -4 -11  -3   34.84    1.90
  -4 -11  -3   39.32    1.97
   4  11   3   41.68    2.01
   4  11   3   38.23    2.05
  -5 -11  -3    0.38    0.34
  -5 -11  -3    0.91    0.38
   5  11   3    0.08    0.28
   5  11   3    0.30    0.36
  -6 -11  -3    8.20    0.97
  -6 -11  -3   11.01    1.14
   6  11   3    9.39    1.08
   6  11   3    9.42    1.11
  -7 -11  -3    5.19    0.84
  -7 -11  -3    6.30    0.87
   7  11   3    5.73    0.87
   7  11   3    4.53    0.80
  -8 -11  -3    2.58    0.60
  -8 -11  -3    4.02    0.77
   8  11   3    4.18    0.76
   8  11   3    2.74    0.66
  -9 -11  -3    3.28    0.70
  -9 -11  -3    2.27    0.62
   9  11   3    1.78    0.61
   9  11   3    2.03    0.61
 -10 -11  -3    6.15    0.93
 -10 -11  -3    5.46    0.92
  10  11   3    4.24    0.81
  10  11   3    6.25    0.98
   3 -12  -3    0.59    0.44
  -3  12   3    0.31    0.49
   2 -12  -3   11.06    1.31
  -2  12   3   11.67    1.38
   1 -12  -3    0.42    0.36
   1 -12  -3    0.50    0.30
  -1  12   3    0.17    0.38
  -1  12   3    0.87    0.39
   0 -12  -3    3.41    0.62
   0 -12  -3    2.29    0.61
   0  12   3    2.94    0.68
   0  12   3    3.85    0.66
  -1 -12  -3    1.78    0.48
  -1 -12  -3    1.95    0.54
   1  12   3    1.38    0.54
   1  12   3    1.03    0.44
  -2 -12  -3    8.50    1.04
  -2 -12  -3    8.58    0.99
   2  12   3    9.01    1.04
   2  12   3    9.79    1.19
  -3 -12  -3    5.68    0.85
  -3 -12  -3    5.78    0.82
   3  12   3    4.76    0.80
   3  12   3    6.92    0.99
  -4 -12  -3   14.29    1.14
  -4 -12  -3   12.22    1.23
   4  12   3   13.60    1.34
   4  12   3   12.21    1.33
  -5 -12  -3    2.94    0.66
  -5 -12  -3    5.10    0.81
   5  12   3    2.87    0.66
   5  12   3    3.47    0.72
  -6 -12  -3    3.54    0.67
  -6 -12  -3    4.23    0.76
   6  12   3    4.12    0.78
   6  12   3    4.55    0.82
  -7 -12  -3    7.02    0.96
  -7 -12  -3    6.64    0.94
   7  12   3    8.24    1.07
   7  12   3    6.79    0.98
  -8 -12  -3    0.52    0.38
  -8 -12  -3    1.06    0.48
   8  12   3    0.33    0.41
   8  12   3    0.56    0.45
   0 -13  -3   -0.25    0.29
   0 -13  -3    0.08    0.39
   0  13   3    0.46    0.39
   0  13   3    1.07    0.58
  -1 -13  -3    9.56    1.18
  -1 -13  -3    8.13    1.02
   1  13   3    9.38    1.23
   1  13   3    9.96    1.15
  -2 -13  -3   -0.08    0.27
  -2 -13  -3    0.29    0.38
   2  13   3   -0.08    0.38
   2  13   3    0.06    0.35
  -3 -13  -3   17.11    1.30
  -3 -13  -3   19.85    1.42
   3  13   3   18.11    1.40
   3  13   3   19.15    1.52
  -4 -13  -3    2.30    0.61
  -4 -13  -3    2.15    0.62
   4  13   3    1.85    0.59
   4  13   3    2.03    0.62
  -5 -13  -3   12.86    1.33
  -5 -13  -3   11.20    1.24
   5  13   3   10.98    1.28
   5  13   3   11.08    1.31
  -6 -13  -3    4.17    0.80
   6  13   3    1.82    0.64
   4  12  -4   17.01    1.38
  -4 -12   4   15.04    1.27
   3  12  -4    3.01    0.71
  -3 -12   4    3.37    0.66
   2  12  -4    3.63    0.82
   2  12  -4    5.23    0.87
  -2 -12   4    3.61    0.69
  -2 -12   4    4.55    0.75
   1  12  -4    3.67    0.74
   1  12  -4    2.86    0.77
  -1 -12   4    2.66    0.57
  -1 -12   4    3.63    0.70
   0  12  -4   16.59    1.72
   0 -12   4   18.88    1.38
   6  11  -4   13.62    1.43
  -6 -11   4   11.04    1.26
   5  11  -4    0.31    0.44
  -5 -11   4    0.00    0.36
   4  11  -4   14.67    1.42
  -4 -11   4   15.21    1.21
   3  11  -4    8.10    1.03
   3  11  -4    8.08    1.03
  -3 -11   4    7.34    0.94
  -3 -11   4    7.23    0.86
   2  11  -4   16.51    1.26
   2  11  -4   13.69    1.40
  -2 -11   4   14.26    1.12
  -2 -11   4   16.38    1.14
   1  11  -4    8.68    1.02
   1  11  -4    7.07    1.01
  -1 -11   4    6.37    0.83
  -1 -11   4    6.67    0.85
   0  11  -4    4.28    0.71
   0  11  -4    5.06    0.90
   0 -11   4    4.98    0.77
   0 -11   4    3.67    0.63
  -1  11  -4    7.66    1.07
   1 -11   4    7.17    0.96
  -2  11  -4    5.04    0.93
   2 -11   4    1.72    0.59
  -3  11  -4    4.48    0.92
   3 -11   4    5.86    0.98
   8  10  -4    4.92    0.88
  -8 -10   4    2.75    0.73
   7  10  -4    2.18    0.63
  -7 -10   4    2.05    0.59
   6  10  -4   16.65    1.30
  -6 -10   4   14.84    1.23
   5  10  -4   18.83    1.39
  -5 -10   4   18.03    1.32
   4  10  -4    0.75    0.37
   4  10  -4    0.89    0.39
  -4 -10   4    1.42    0.42
  -4 -10   4    1.13    0.41
   3  10  -4   47.92    2.27
   3  10  -4   47.65    2.27
  -3 -10   4   44.39    2.16
  -3 -10   4   42.34    2.03
   2  10  -4    6.70    0.88
   2  10  -4    7.37    0.95
  -2 -10   4    6.66    0.83
  -2 -10   4    7.14    0.82
   1  10  -4   21.95    1.38
   1  10  -4   18.86    1.39
  -1 -10   4   22.19    1.31
  -1 -10   4   23.51    1.35
   0  10  -4    9.93    1.14
   0  10  -4    9.39    1.00
   0 -10   4    8.43    0.95
   0 -10   4    8.58    0.88
  -1  10  -4   13.99    1.21
   1 -10   4   13.24    1.07
  -2  10  -4    6.65    0.99
   2 -10   4    8.62    1.01
  -3  10  -4    9.38    1.20
   3 -10   4    9.42    1.14
  -4  10  -4   10.24    1.33
   4 -10   4   13.90    1.40
  10   9  -4    1.51    0.58
 -10  -9   4    3.02    0.73
   9   9  -4   10.91    1.26
  -9  -9   4    9.66    1.17
   8   9  -4    0.77    0.45
  -8  -9   4    1.13    0.50
   7   9  -4   16.36    1.26
  -7  -9   4   15.24    1.19
   6   9  -4    1.56    0.49
  -6  -9   4    1.59    0.49
   5   9  -4   11.35    1.15
  -5  -9   4   13.51    1.03
   4   9  -4   23.81    1.47
   4   9  -4   25.18    1.43
  -4  -9   4   26.27    1.34
  -4  -9   4   22.58    1.38
   3   9  -4   19.38    1.28
   3   9  -4   20.87    1.26
  -3  -9   4   18.27    1.21
  -3  -9   4   19.63    1.14
   2   9  -4   32.66    1.71
   2   9  -4   35.57    1.73
  -2  -9   4   30.29    1.58
  -2  -9   4   29.91    1.54
   1   9  -4    1.04    0.37
   1   9  -4    0.86    0.36
  -1  -9   4    0.98    0.34
  -1  -9   4    0.87    0.34
   0   9  -4   32.90    1.83
   0   9  -4   35.56    1.72
   0  -9   4   35.11    1.74
   0  -9   4   36.88    1.68
  -1   9  -4    2.86    0.50
  -1   9  -4    3.78    0.68
   1  -9   4    3.50    0.60
   1  -9   4    3.72    0.53
  -2   9  -4    7.72    0.99
   2  -9   4    7.65    0.90
  -3   9  -4    1.61    0.52
   3  -9   4    2.23    0.55
  -4   9  -4   20.86    1.59
   4  -9   4   25.12    1.61
  -5   9  -4    0.03    0.40
   5  -9   4    0.19    0.39
  -6   9  -4   23.99    1.80
   6  -9   4   27.50    1.84
  11   8  -4    0.98    0.48
 -11  -8   4    0.15    0.40
  10   8  -4    8.89    1.16
 -10  -8   4    8.57    1.08
   9   8  -4    0.15    0.35
  -9  -8   4    0.88    0.44
   8   8  -4   15.12    1.22
  -8  -8   4   17.02    1.25
   7   8  -4    0.19    0.28
  -7  -8   4    0.62    0.34
   6   8  -4    6.87    0.88
  -6  -8   4    6.11    0.80
   5   8  -4    4.86    0.74
   5   8  -4    5.93    0.69
  -5  -8   4    6.19    0.66
  -5  -8   4    5.13    0.71
   4   8  -4   62.62    2.58
   4   8  -4   59.14    2.48
  -4  -8   4   56.08    2.47
  -4  -8   4   57.79    2.34
   3   8  -4    2.77    0.52
   3   8  -4    4.04    0.58
  -3  -8   4    4.25    0.60
  -3  -8   4    3.25    0.49
   2   8  -4   70.62    2.85
   2   8  -4   69.61    2.80
  -2  -8   4   70.20    2.75
  -2  -8   4   69.01    2.69
   1   8  -4   18.81    1.16
   1   8  -4   16.61    1.04
  -1  -8   4   16.98    1.02
  -1  -8   4   17.60    1.03
   0   8  -4    0.24    0.23
   0   8  -4    0.09    0.19
   0  -8   4    0.03    0.17
   0  -8   4   -0.06    0.18
  -1   8  -4   61.78    2.42
  -1   8  -4   63.81    2.70
   1  -8   4   56.50    2.48
   1  -8   4   60.01    2.36
  -2   8  -4    1.09    0.31
  -2   8  -4    1.41    0.41
   2  -8   4    1.09    0.35
   2  -8   4    0.57    0.24
  -3   8  -4    4.05    0.69
   3  -8   4    3.40    0.61
  -4   8  -4    0.34    0.38
   4  -8   4    0.53    0.38
  -5   8  -4   26.56    1.74
   5  -8   4   26.51    1.45
   5  -8   4   23.57    1.59
  -6   8  -4   -0.11    0.30
   6  -8   4    0.35    0.32
   6  -8   4    0.36    0.42
  -7   8  -4   27.95    1.96
   7  -8   4   28.91    1.92
  11   7  -4   13.92    1.40
 -11  -7   4   14.62    1.22
  10   7  -4   18.05    1.34
 -10  -7   4   17.79    1.31
   9   7  -4   27.15    1.63
  -9  -7   4   25.31    1.55
   8   7  -4    0.59    0.33
  -8  -7   4    0.20    0.28
   7   7  -4    4.06    0.70
  -7  -7   4    3.43    0.61
   6   7  -4   -0.08    0.21
  -6  -7   4    0.05    0.21
   5   7  -4   20.98    1.14
   5   7  -4   20.77    1.26
   5   7  -4   22.43    1.06
  -5  -7   4   20.99    1.13
  -5  -7   4   20.88    1.07
  -5  -7   4   19.06    1.19
   4   7  -4    2.26    0.34
   4   7  -4    3.20    0.49
   4   7  -4    1.55    0.38
  -4  -7   4    2.04    0.42
  -4  -7   4    2.65    0.41
  -4  -7   4    3.69    0.48
   3   7  -4  100.61    3.83
   3   7  -4  110.20    3.88
   3   7  -4  104.72    3.53
  -3  -7   4  107.43    3.72
  -3  -7   4  103.51    3.81
  -3  -7   4  108.32    3.73
   2   7  -4    2.76    0.46
   2   7  -4    2.27    0.44
   2   7  -4    3.43    0.37
  -2  -7   4    1.81    0.32
  -2  -7   4    2.45    0.40
  -2  -7   4    2.96    0.46
   1   7  -4   31.40    1.46
   1   7  -4   30.83    1.50
   1   7  -4   30.64    1.24
  -1  -7   4   29.80    1.39
  -1  -7   4   30.82    1.32
  -1  -7   4   29.38    1.40
   0   7  -4   14.65    0.87
   0   7  -4   13.55    0.93
   0   7  -4   13.81    0.77
   0  -7   4   14.02    0.84
   0  -7   4   13.31    0.86
  -1   7  -4   23.53    1.31
  -1   7  -4   22.07    1.12
  -1   7  -4   23.50    1.11
   1  -7   4   22.16    1.06
   1  -7   4   21.76    1.09
   1  -7   4   22.28    1.20
  -2   7  -4   32.78    1.44
  -2   7  -4   29.90    1.62
  -2   7  -4   31.24    1.39
   2  -7   4   31.10    1.55
   2  -7   4   30.02    1.34
   2  -7   4   32.25    1.41
  -3   7  -4   15.63    1.15
  -3   7  -4   19.01    1.05
   3  -7   4   16.60    0.96
   3  -7   4   17.89    1.16
  -4   7  -4    5.56    0.81
  -4   7  -4    6.04    0.69
   4  -7   4    6.49    0.84
   4  -7   4    6.46    0.68
  -5   7  -4    2.78    0.51
  -5   7  -4    3.02    0.66
   5  -7   4    2.40    0.48
   5  -7   4    2.76    0.61
  -6   7  -4   22.50    1.31
  -6   7  -4   18.41    1.44
   6  -7   4   17.37    1.36
   6  -7   4   18.28    1.20
  -7   7  -4    4.46    0.84
  -7   7  -4    7.06    0.88
   7  -7   4    4.68    0.74
   7  -7   4    4.45    0.81
  -8   7  -4   31.67    1.82
  -8   7  -4   32.21    2.07
   8  -7   4   31.25    2.03
   8  -7   4   31.01    1.82
  -9   7  -4    1.27    0.47
   9  -7   4    0.14    0.38
  10   6  -4    3.65    0.63
  10   6  -4    2.17    0.55
 -10  -6   4    2.56    0.58
 -10  -6   4    2.04    0.53
   9   6  -4   40.00    2.03
   9   6  -4   38.35    1.89
  -9  -6   4   42.33    2.06
  -9  -6   4   43.47    2.06
   8   6  -4    4.78    0.70
   8   6  -4    5.91    0.68
  -8  -6   4    7.52    0.83
  -8  -6   4    6.21    0.80
   7   6  -4    2.18    0.42
   7   6  -4    2.44    0.49
  -7  -6   4    2.54    0.48
  -7  -6   4    3.02    0.55
   6   6  -4    3.13    0.46
   6   6  -4    3.30    0.55
  -6  -6   4    2.70    0.46
  -6  -6   4    3.85    0.57
   5   6  -4    3.49    0.46
   5   6  -4    3.91    0.57
   5   6  -4    4.24    0.49
  -5  -6   4    3.99    0.52
  -5  -6   4    3.75    0.45
  -5  -6   4    4.35    0.58
   4   6  -4   51.79    2.11
   4   6  -4   51.62    2.22
   4   6  -4   54.84    2.02
  -4  -6   4   55.48    2.15
  -4  -6   4   53.59    2.22
  -4  -6   4   55.52    2.06
   3   6  -4   42.65    1.89
   3   6  -4   46.68    1.88
   3   6  -4   46.13    1.72
  -3  -6   4   44.73    1.81
  -3  -6   4   46.48    1.92
  -3  -6   4   45.80    1.78
   2   6  -4  116.29    3.78
   2   6  -4  114.96    4.06
   2   6  -4  113.90    4.01
  -2  -6   4  113.85    3.98
  -2  -6   4  115.93    3.92
  -2  -6   4  115.43    3.94
   1   6  -4   15.62    0.91
   1   6  -4   16.11    0.91
   1   6  -4   17.66    0.80
  -1  -6   4   16.43    0.89
  -1  -6   4   16.03    0.83
  -1  -6   4   16.23    0.87
   0   6  -4   71.59    2.54
   0   6  -4   69.78    2.72
   0   6  -4   72.22    2.45
   0   6  -4   70.35    2.58
   0  -6   4   68.23    2.54
   0  -6   4   69.07    2.60
  -1   6  -4    2.68    0.46
  -1   6  -4    2.15    0.34
  -1   6  -4    2.02    0.33
   1  -6   4    2.66    0.36
   1  -6   4    2.09    0.32
   1  -6   4    2.60    0.40
  -2   6  -4   64.40    2.65
  -2   6  -4   64.19    2.33
  -2   6  -4   64.48    2.43
   2  -6   4   62.79    2.53
   2  -6   4   62.50    2.36
   2  -6   4   64.91    2.31
  -3   6  -4    4.02    0.43
  -3   6  -4    3.08    0.45
  -3   6  -4    4.13    0.62
   3  -6   4    3.32    0.45
   3  -6   4    4.22    0.58
  -4   6  -4   10.51    0.78
  -4   6  -4   12.10    0.95
   4  -6   4   10.37    0.74
   4  -6   4   11.80    0.89
  -5   6  -4    6.57    0.72
  -5   6  -4    7.11    0.92
   5  -6   4    7.94    0.90
   5  -6   4    6.41    0.71
  -6   6  -4    6.33    0.75
  -6   6  -4    7.20    0.99
   6  -6   4    5.77    0.82
   6  -6   4    6.42    0.76
  -7   6  -4   25.06    1.65
  -7   6  -4   21.73    1.38
   7  -6   4   23.79    1.41
   7  -6   4   21.73    1.51
  -8   6  -4    8.90    1.16
  -8   6  -4    8.45    0.99
   8  -6   4    7.27    1.06
   8  -6   4    7.66    0.96
  -9   6  -4   42.11    2.20
  -9   6  -4   39.79    2.34
   9  -6   4   38.13    2.13
   9  -6   4   38.45    2.27
  12   5  -4    2.07    0.61
 -12  -5   4    0.79    0.45
  11   5  -4    0.55    0.37
 -11  -5   4    0.00    0.31
  10   5  -4   49.14    2.34
  10   5  -4   51.14    2.37
 -10  -5   4   52.66    2.49
 -10  -5   4   53.87    2.39
   9   5  -4    0.38    0.30
   9   5  -4    1.16    0.39
  -9  -5   4    0.46    0.33
  -9  -5   4    0.96    0.39
   8   5  -4   45.15    2.08
   8   5  -4   47.11    2.04
  -8  -5   4   42.91    2.05
  -8  -5   4   47.46    2.15
   7   5  -4    0.23    0.20
   7   5  -4    0.57    0.29
  -7  -5   4    0.38    0.25
  -7  -5   4   -0.08    0.20
   6   5  -4   20.03    1.03
   6   5  -4   20.36    1.09
   6   5  -4   19.35    1.16
  -6  -5   4   23.18    1.23
  -6  -5   4   21.64    1.18
  -6  -5   4   23.31    1.02
   5   5  -4    5.15    0.45
   5   5  -4    5.67    0.63
   5   5  -4    5.22    0.54
  -5  -5   4    5.02    0.59
  -5  -5   4    5.09    0.42
  -5  -5   4    5.37    0.59
   4   5  -4   18.23    0.91
   4   5  -4   19.40    1.05
   4   5  -4   19.53    0.93
  -4  -5   4   17.72    1.00
  -4  -5   4   17.36    0.96
  -4  -5   4   20.20    0.90
   3   5  -4    0.58    0.20
   3   5  -4    0.72    0.19
   3   5  -4    0.98    0.27
  -3  -5   4    0.94    0.23
  -3  -5   4    0.85    0.25
  -3  -5   4    0.73    0.19
   2   5  -4   55.75    2.11
   2   5  -4   58.08    1.99
   2   5  -4   55.92    2.15
  -2  -5   4   54.86    2.03
  -2  -5   4   56.21    2.08
  -2  -5   4   53.65    2.12
   1   5  -4   31.62    1.37
   1   5  -4   32.16    1.25
   1   5  -4   31.68    1.37
  -1  -5   4   30.98    1.34
  -1  -5   4   31.89    1.31
  -1  -5   4   33.57    1.33
   0   5  -4   27.10    1.16
   0   5  -4   28.93    1.28
   0   5  -4   28.88    1.12
   0   5  -4   25.90    1.17
   0  -5   4   26.58    1.19
   0  -5   4   25.37    1.15
  -1   5  -4  194.44    6.33
  -1   5  -4  190.53    6.53
  -1   5  -4  190.25    6.17
   1  -5   4  199.03    6.36
   1  -5   4  193.61    6.16
  -2   5  -4    2.17    0.30
  -2   5  -4    2.10    0.33
  -2   5  -4    2.19    0.40
   2  -5   4    2.13    0.29
   2  -5   4    2.42    0.39
   2  -5   4    1.80    0.30
  -3   5  -4   22.59    1.28
  -3   5  -4   22.41    1.14
  -3   5  -4   23.12    0.99
   3  -5   4   24.29    1.14
   3  -5   4   24.72    1.00
   3  -5   4   24.39    1.25
  -4   5  -4    0.04    0.21
  -4   5  -4    0.21    0.17
   4  -5   4    0.33    0.20
   4  -5   4    0.08    0.20
  -5   5  -4   34.86    1.62
  -5   5  -4   33.96    1.77
   5  -5   4   34.84    1.59
   5  -5   4   31.24    1.68
  -6   5  -4    1.31    0.37
  -6   5  -4    0.88    0.38
   6  -5   4    0.79    0.31
   6  -5   4    0.81    0.34
  -7   5  -4   24.20    1.42
  -7   5  -4   25.67    1.58
   7  -5   4   23.41    1.40
   7  -5   4   23.62    1.50
  -8   5  -4    7.58    1.01
  -8   5  -4    5.69    0.81
   8  -5   4    6.82    0.95
   8  -5   4    6.86    0.89
  -9   5  -4   14.63    1.51
  -9   5  -4   11.10    1.18
   9  -5   4   12.14    1.31
   9  -5   4   12.64    1.28
 -10   5  -4   21.18    1.56
 -10   5  -4   24.48    1.74
  10  -5   4   23.41    1.62
  10  -5   4   21.61    1.62
  12   4  -4   19.25    1.43
 -12  -4   4   20.14    1.52
  11   4  -4    4.13    0.75
 -11  -4   4    4.61    0.80
  10   4  -4   14.22    1.03
  10   4  -4   15.05    1.11
 -10  -4   4   13.74    1.03
 -10  -4   4   13.64    1.14
   9   4  -4   33.42    1.68
   9   4  -4   32.20    1.69
  -9  -4   4   33.58    1.79
  -9  -4   4   33.72    1.68
   8   4  -4    9.99    0.80
   8   4  -4   10.46    0.82
  -8  -4   4    8.91    0.93
  -8  -4   4   10.41    0.80
   7   4  -4   56.99    2.32
   7   4  -4   54.66    2.29
  -7  -4   4   57.87    2.32
  -7  -4   4   54.76    2.37
   6   4  -4    3.29    0.38
   6   4  -4    3.75    0.52
   6   4  -4    2.54    0.42
  -6  -4   4    3.20    0.36
  -6  -4   4    3.99    0.55
  -6  -4   4    3.27    0.48
   5   4  -4   81.07    2.97
   5   4  -4   83.55    2.85
   5   4  -4   79.23    2.88
  -5  -4   4   76.72    2.93
  -5  -4   4   78.09    2.99
  -5  -4   4   82.25    2.74
   4   4  -4    0.15    0.14
   4   4  -4    0.30    0.15
   4   4  -4   -0.02    0.15
  -4  -4   4   -0.02    0.15
  -4  -4   4    0.20    0.11
  -4  -4   4   -0.02    0.13
   3   4  -4   51.87    1.85
   3   4  -4   49.27    1.83
   3   4  -4   47.15    1.92
  -3  -4   4   50.83    1.92
  -3  -4   4   49.19    1.93
  -3  -4   4   50.72    1.78
   2   4  -4    1.73    0.25
   2   4  -4    1.82    0.27
   2   4  -4    1.88    0.32
  -2  -4   4    2.03    0.29
  -2  -4   4    1.89    0.25
  -2  -4   4    2.01    0.31
   1   4  -4  126.74    4.17
   1   4  -4  125.17    4.05
   1   4  -4  123.87    4.23
  -1  -4   4  130.14    4.12
  -1  -4   4  129.56    4.20
  -1  -4   4  120.85    4.13
   0   4  -4  112.20    3.73
   0   4  -4  108.44    3.59
   0   4  -4  112.36    3.82
   0   4  -4  111.58    3.67
   0  -4   4  111.53    3.65
   0  -4   4  108.80    3.68
  -1   4  -4  249.11    7.78
  -1   4  -4  241.93    7.99
  -1   4  -4  247.86    7.76
  -1   4  -4  250.23    8.18
   1  -4   4  253.29    7.96
   1  -4   4  253.85    7.76
  -2   4  -4  177.99    6.09
  -2   4  -4  180.63    5.92
  -2   4  -4  180.78    5.66
   2  -4   4  177.51    5.91
   2  -4   4  172.73    5.73
   2  -4   4  187.08    5.65
  -3   4  -4    8.87    0.69
  -3   4  -4    8.41    0.61
  -3   4  -4   10.09    0.50
   3  -4   4    9.12    0.66
   3  -4   4    8.79    0.60
   3  -4   4    9.96    0.49
  -4   4  -4   63.41    2.59
  -4   4  -4   61.54    2.42
   4  -4   4   61.66    2.49
   4  -4   4   62.85    2.37
  -5   4  -4    3.53    0.61
  -5   4  -4    3.16    0.47
   5  -4   4    3.11    0.46
   5  -4   4    3.44    0.53
  -6   4  -4   33.42    1.73
  -6   4  -4   29.47    1.52
   6  -4   4   30.39    1.51
   6  -4   4   28.41    1.58
  -7   4  -4    0.83    0.32
  -7   4  -4    0.88    0.36
   7  -4   4    0.76    0.31
   7  -4   4    0.99    0.41
  -8   4  -4   16.79    1.19
  -8   4  -4   18.06    1.32
   8  -4   4   18.42    1.30
   8  -4   4   17.62    1.20
  -9   4  -4    3.38    0.67
  -9   4  -4    5.42    0.87
   9  -4   4    3.62    0.72
   9  -4   4    4.26    0.77
 -10   4  -4   15.07    1.25
 -10   4  -4   14.73    1.53
  10  -4   4   12.50    1.36
  10  -4   4   14.79    1.42
  12   3  -4    0.89    0.47
 -12  -3   4    0.13    0.38
  11   3  -4    7.17    0.97
 -11  -3   4   10.34    1.19
  10   3  -4    1.07    0.39
 -10  -3   4    0.40    0.37
   9   3  -4   20.54    1.30
   9   3  -4   19.99    1.18
  -9  -3   4   21.02    1.19
  -9  -3   4   20.99    1.34
   8   3  -4   29.00    1.50
   8   3  -4   27.45    1.39
  -8  -3   4   26.51    1.37
  -8  -3   4   27.04    1.51
   7   3  -4   36.71    1.67
   7   3  -4   37.07    1.72
   7   3  -4   37.16    1.52
  -7  -3   4   36.58    1.67
  -7  -3   4   39.26    1.80
  -7  -3   4   37.59    1.56
   6   3  -4  128.41    4.47
   6   3  -4  126.47    4.46
  -6  -3   4  128.17    4.61
  -6  -3   4  132.46    4.38
  -6  -3   4  135.62    4.48
   5   3  -4   13.50    0.80
   5   3  -4   12.39    0.79
   5   3  -4   14.30    0.69
  -5  -3   4   13.70    0.80
  -5  -3   4   14.01    0.65
  -5  -3   4   13.38    0.83
   4   3  -4   85.34    3.04
   4   3  -4   85.33    3.09
   4   3  -4   92.45    2.98
  -4  -3   4   90.20    2.88
  -4  -3   4   84.98    3.08
  -4  -3   4   87.96    3.16
   3   3  -4   56.88    1.89
   3   3  -4   50.70    1.99
   3   3  -4   53.33    1.94
  -3  -3   4   53.38    1.81
  -3  -3   4   54.46    2.03
  -3  -3   4   51.12    1.99
   2   3  -4   13.79    0.67
   2   3  -4   14.31    0.64
   2   3  -4   13.25    0.73
  -2  -3   4   14.65    0.72
  -2  -3   4   14.89    0.62
  -2  -3   4   13.13    0.71
   1   3  -4   19.60    0.88
   1   3  -4   19.50    0.82
   1   3  -4   19.69    0.82
  -1  -3   4   20.05    0.87
  -1  -3   4   19.35    0.87
  -1  -3   4   18.65    0.78
   0   3  -4  151.81    4.94
   0   3  -4  145.50    4.77
   0   3  -4  155.64    5.00
   0   3  -4  152.95    4.83
   0  -3   4  150.31    4.80
   0  -3   4  151.48    4.84
  -1   3  -4   21.18    0.88
  -1   3  -4   22.56    1.00
  -1   3  -4   21.68    0.90
  -1   3  -4   20.49    0.92
   1  -3   4   20.04    0.92
   1  -3   4   20.74    0.86
  -2   3  -4  113.01    4.00
  -2   3  -4  116.71    3.66
  -2   3  -4  109.42    3.86
   2  -3   4  121.54    3.65
   2  -3   4  112.79    3.87
   2  -3   4  113.93    3.77
  -3   3  -4   41.65    1.41
  -3   3  -4   39.94    1.74
  -3   3  -4   40.55    1.64
   3  -3   4   38.82    1.59
   3  -3   4   45.18    1.41
   3  -3   4   37.42    1.66
  -4   3  -4    8.23    0.37
  -4   3  -4    8.87    0.69
  -4   3  -4    7.44    0.58
   4  -3   4    8.07    0.63
   4  -3   4    8.23    0.59
  -5   3  -4  123.03    4.28
  -5   3  -4  122.67    4.46
   5  -3   4  116.58    4.13
   5  -3   4  120.03    4.31
  -6   3  -4    3.20    0.55
  -6   3  -4    2.87    0.47
   6  -3   4    2.96    0.49
   6  -3   4    2.71    0.50
  -7   3  -4   27.84    1.62
  -7   3  -4   31.16    1.57
   7  -3   4   28.95    1.51
   7  -3   4   30.53    1.61
  -8   3  -4    3.85    0.62
  -8   3  -4    3.91    0.70
   8  -3   4    4.79    0.70
   8  -3   4    3.04    0.62
  -9   3  -4   14.14    1.14
  -9   3  -4   14.33    1.17
   9  -3   4   16.08    1.19
   9  -3   4   15.69    1.21
 -10   3  -4   -0.09    0.33
 -10   3  -4    0.26    0.30
  10  -3   4    0.52    0.41
  10  -3   4   -0.03    0.29
 -11   3  -4   18.86    1.51
 -11   3  -4   21.99    1.59
  11  -3   4   21.67    1.57
  11  -3   4   22.52    1.60
  12   2  -4   16.25    1.58
 -12  -2   4   14.87    1.52
  11   2  -4    7.84    1.04
 -11  -2   4    7.18    1.01
  10   2  -4   27.93    1.64
 -10  -2   4   26.03    1.65
   9   2  -4    8.63    0.96
   9   2  -4    8.33    0.70
  -9  -2   4    6.62    0.85
  -9  -2   4    8.74    0.71
   8   2  -4   60.11    2.51
   8   2  -4   66.46    2.72
  -8  -2   4   70.82    2.83
  -8  -2   4   65.70    2.55
   7   2  -4    4.12    0.57
   7   2  -4    4.15    0.45
   7   2  -4    4.50    0.54
  -7  -2   4    4.07    0.44
  -7  -2   4    4.34    0.53
  -7  -2   4    4.35    0.61
   6   2  -4   85.26    2.87
   6   2  -4   81.02    3.07
   6   2  -4   80.65    3.00
  -6  -2   4   81.80    2.89
  -6  -2   4   82.79    3.01
  -6  -2   4   88.02    3.20
   5   2  -4   54.57    2.11
   5   2  -4   55.95    1.90
   5   2  -4   54.43    2.08
  -5  -2   4   52.83    2.17
  -5  -2   4   51.36    2.05
  -5  -2   4   54.23    1.92
   4   2  -4   34.22    1.45
   4   2  -4   33.89    1.46
  -4  -2   4   35.58    1.47
  -4  -2   4   35.66    1.52
  -4  -2   4   36.44    1.27
  -4  -2   4   38.10    1.31
   3   2  -4   68.79    2.45
   3   2  -4   71.19    2.50
   3   2  -4   76.34    2.36
  -3  -2   4   67.32    2.47
  -3  -2   4   69.04    2.54
  -3  -2   4   70.51    2.28
   2   2  -4   78.19    2.70
   2   2  -4   77.75    2.64
   2   2  -4   83.13    2.59
  -2  -2   4   75.76    2.68
  -2  -2   4   76.37    2.73
  -2  -2   4   81.35    2.51
   1   2  -4  115.11    3.65
   1   2  -4  113.80    3.61
   1   2  -4  110.93    3.66
  -1  -2   4  114.61    3.55
  -1  -2   4  108.73    3.65
  -1  -2   4  111.83    3.73
   0   2  -4    4.62    0.32
   0   2  -4    4.92    0.32
   0   2  -4    4.88    0.34
   0   2  -4    4.57    0.33
   0  -2   4    4.84    0.33
   0  -2   4    4.80    0.29
  -1   2  -4  284.55    8.99
  -1   2  -4  278.38    8.61
  -1   2  -4  289.85    8.60
  -1   2  -4  274.93    8.87
   1  -2   4  277.62    8.74
   1  -2   4  275.85    8.56
  -2   2  -4    2.26    0.34
  -2   2  -4    2.76    0.32
  -2   2  -4    3.35    0.23
   2  -2   4    2.93    0.35
   2  -2   4    2.64    0.20
  -3   2  -4  159.30    5.71
  -3   2  -4  180.46    5.35
  -3   2  -4  178.78    5.91
   3  -2   4  166.26    5.57
   3  -2   4  168.41    5.71
   3  -2   4  190.93    5.33
  -4   2  -4   32.54    1.39
  -4   2  -4   31.12    1.47
   4  -2   4   32.06    1.35
   4  -2   4   32.57    1.44
  -5   2  -4   73.98    2.81
  -5   2  -4   75.59    2.95
   5  -2   4   77.47    2.88
   5  -2   4   73.09    2.72
  -6   2  -4   37.47    1.78
  -6   2  -4   37.68    1.67
   6  -2   4   34.30    1.69
   6  -2   4   36.33    1.64
  -7   2  -4    6.04    0.71
  -7   2  -4    5.64    0.73
   7  -2   4    5.54    0.73
   7  -2   4    6.46    0.70
  -8   2  -4    3.58    0.61
  -8   2  -4    3.37    0.56
   8  -2   4    4.00    0.63
   8  -2   4    3.68    0.62
  -9   2  -4   20.10    1.37
  -9   2  -4   22.68    1.40
   9  -2   4   21.68    1.41
   9  -2   4   20.23    1.33
 -10   2  -4   18.18    1.29
 -10   2  -4   15.43    1.25
  10  -2   4   17.55    1.30
  10  -2   4   15.64    1.23
 -11   2  -4    5.83    0.90
 -11   2  -4    6.30    0.95
  11  -2   4    5.67    0.88
  11  -2   4    7.59    1.03
  12   1  -4    5.77    0.97
 -12  -1   4    6.75    1.06
  11   1  -4    3.40    0.69
 -11  -1   4    4.37    0.80
  10   1  -4   24.07    1.54
 -10  -1   4   23.54    1.56
   9   1  -4   19.25    1.28
  -9  -1   4   18.90    1.31
   8   1  -4    4.37    0.53
   8   1  -4    3.18    0.56
   8   1  -4    4.07    0.53
  -8  -1   4    4.46    0.54
  -8  -1   4    3.76    0.60
   7   1  -4   75.43    2.92
   7   1  -4   73.79    2.75
   7   1  -4   73.65    2.68
  -7  -1   4   76.26    2.73
  -7  -1   4   71.01    2.95
  -7  -1   4   75.52    2.76
   6   1  -4    0.36    0.20
   6   1  -4    0.50    0.20
   6   1  -4    0.10    0.13
  -6  -1   4    0.44    0.22
  -6  -1   4    0.23    0.18
  -6  -1   4    0.02    0.12
   5   1  -4   79.83    2.96
   5   1  -4   86.97    2.78
   5   1  -4   81.10    2.90
  -5  -1   4   82.62    2.80
  -5  -1   4   79.48    3.03
  -5  -1   4   80.79    2.90
   4   1  -4  138.21    4.60
   4   1  -4  131.02    4.55
   4   1  -4  150.51    4.42
  -4  -1   4  136.45    4.55
  -4  -1   4  140.21    4.49
  -4  -1   4  135.30    4.72
   3   1  -4   76.20    2.65
   3   1  -4   76.22    2.66
   3   1  -4   81.96    2.46
  -3  -1   4   76.99    2.66
  -3  -1   4   77.58    2.50
  -3  -1   4   71.16    2.71
   2   1  -4   98.00    3.27
   2   1  -4  100.90    3.32
  -2  -1   4   97.27    3.36
  -2  -1   4  106.65    3.09
  -2  -1   4   96.40    3.29
   1   1  -4  101.70    3.45
   1   1  -4  106.67    3.52
   1   1  -4  114.30    3.44
  -1  -1   4  108.63    3.51
  -1  -1   4  106.60    3.58
  -1  -1   4  111.79    3.35
   0   1  -4    4.55    0.26
   0   1  -4    3.83    0.29
   0   1  -4    3.98    0.28
   0   1  -4    3.63    0.28
   0  -1   4    3.92    0.23
   0  -1   4    4.49    0.30
  -1   1  -4   97.70    3.19
  -1   1  -4  101.40    3.18
  -1   1  -4  101.34    3.34
  -1   1  -4   97.42    3.30
   1  -1   4  100.72    3.24
   1  -1   4  100.74    3.15
  -2   1  -4  286.04    8.81
  -2   1  -4  271.88    9.06
  -2   1  -4  304.93    8.70
  -2   1  -4  274.09    9.20
   2  -1   4  287.79    8.97
   2  -1   4  293.59    8.67
  -3   1  -4   13.25    0.71
  -3   1  -4   14.49    0.49
  -3   1  -4   13.64    0.77
   3  -1   4   15.06    0.72
   3  -1   4   14.34    0.75
  -4   1  -4   99.62    3.39
  -4   1  -4   91.66    3.47
   4  -1   4   93.55    3.38
   4  -1   4  101.05    3.30
  -5   1  -4    2.34    0.41
  -5   1  -4    1.65    0.32
   5  -1   4    1.49    0.32
   5  -1   4    1.85    0.33
  -6   1  -4   29.55    1.44
  -6   1  -4   31.74    1.54
   6  -1   4   30.95    1.43
   6  -1   4   32.30    1.52
  -7   1  -4   10.24    0.83
  -7   1  -4   10.52    0.79
   7  -1   4    8.76    0.88
   7  -1   4   11.31    0.80
  -8   1  -4    3.57    0.60
  -8   1  -4    3.83    0.59
   8  -1   4    3.19    0.57
   8  -1   4    4.02    0.59
  -9   1  -4   12.09    1.00
  -9   1  -4   12.82    1.03
   9  -1   4   11.04    1.08
   9  -1   4   10.98    1.10
 -10   1  -4    9.62    1.07
 -10   1  -4    6.94    0.92
  10  -1   4    9.71    1.07
  10  -1   4    7.82    0.98
 -11   1  -4    0.34    0.33
 -11   1  -4   -0.04    0.34
  11  -1   4    0.33    0.31
  11  -1   4    0.07    0.34
 -12   1  -4   11.61    1.31
 -12   1  -4   11.15    1.30
  12  -1   4   14.37    1.45
  12  -1   4   14.70    1.50
  12   0  -4    8.74    1.19
 -12   0   4    6.50    1.05
  11   0  -4    9.95    1.21
 -11   0   4    9.44    1.18
  10   0  -4    1.15    0.47
 -10   0   4    0.94    0.47
   9   0  -4   19.55    1.32
  -9   0   4   20.34    1.35
   8   0  -4   19.83    1.04
   8   0  -4   18.45    1.01
   8   0  -4   17.88    1.19
  -8   0   4   18.72    1.23
  -8   0   4   19.03    1.02
  -8   0   4   19.10    1.04
   7   0  -4   88.61    3.50
   7   0  -4   94.75    3.31
   7   0  -4   93.69    3.30
  -7   0   4   96.56    3.32
  -7   0   4   98.64    3.38
  -7   0   4   87.45    3.56
   6   0  -4  136.47    4.55
   6   0  -4  135.46    4.75
   6   0  -4  138.14    4.59
  -6   0   4  127.43    4.83
  -6   0   4  145.95    4.67
  -6   0   4  140.65    4.60
   5   0  -4    4.96    0.57
   5   0  -4    6.31    0.48
   5   0  -4    6.92    0.43
  -5   0   4    6.27    0.49
  -5   0   4    5.12    0.57
  -5   0   4    6.46    0.42
   4   0  -4   48.99    1.86
   4   0  -4   52.40    1.75
   4   0  -4   49.53    1.93
  -4   0   4   48.52    1.85
  -4   0   4   48.27    1.96
  -4   0   4   51.58    1.77
   3   0  -4   46.85    1.75
   3   0  -4   47.12    1.59
  -3   0   4   48.59    1.77
  -3   0   4   48.38    1.84
  -3   0   4   48.42    1.63
   2   0  -4  124.99    4.08
   2   0  -4  129.63    3.90
   2   0  -4  128.22    4.10
  -2   0   4  127.41    4.20
  -2   0   4  123.30    4.09
   1   0  -4  106.67    3.44
   1   0  -4  105.74    3.48
  -1   0   4  111.29    3.56
   0   0  -4  281.62    8.59
   0   0  -4  269.76    8.36
   0   0  -4  272.77    8.40
   0   0  -4  282.01    8.62
   0   0   4  255.87    8.39
   0   0   4  282.15    8.40
  -1   0  -4   27.65    1.01
  -1   0  -4   26.82    0.98
  -1   0  -4   27.16    0.95
  -1   0  -4   26.44    1.01
   1   0   4   27.98    0.97
   1   0   4   25.87    0.99
  -2   0  -4   65.59    2.13
  -2   0  -4   62.21    2.00
  -2   0  -4   62.62    2.23
  -2   0  -4   61.46    2.18
   2   0   4   66.60    2.03
   2   0   4   62.70    2.19
  -3   0  -4  150.31    5.06
  -3   0  -4  149.89    4.96
   3   0   4  162.08    4.62
   3   0   4  143.02    4.94
   3   0   4  152.38    4.83
  -4   0  -4  177.02    5.91
  -4   0  -4  171.38    5.77
   4   0   4  180.63    5.79
   4   0   4  175.80    5.62
  -5   0  -4  230.81    7.47
  -5   0  -4  228.62    7.61
   5   0   4  231.35    7.45
   5   0   4  222.26    7.24
  -6   0  -4   58.16    2.40
  -6   0  -4   58.35    2.32
   6   0   4   58.94    2.27
   6   0   4   61.59    2.40
  -7   0  -4   50.12    2.09
  -7   0  -4   51.57    2.18
   7   0   4   47.11    2.10
   7   0   4   45.80    2.00
  -8   0  -4   12.21    0.90
  -8   0  -4   12.08    0.92
   8   0   4   10.82    0.88
  -9   0  -4   27.97    1.56
  -9   0  -4   28.12    1.59
   9   0   4   25.95    1.52
   9   0   4   27.66    1.52
 -10   0  -4   -0.02    0.29
 -10   0  -4    0.40    0.36
  10   0   4    0.08    0.28
  10   0   4    0.39    0.34
 -11   0  -4   23.90    1.57
 -11   0  -4   23.30    1.53
  11   0   4   20.61    1.45
  11   0   4   24.92    1.59
 -12   0  -4    0.03    0.29
 -12   0  -4    0.65    0.44
  12   0   4    0.41    0.36
  12   0   4    0.47    0.42
  11  -1  -4    1.63    0.61
 -11   1   4    1.39    0.52
  10  -1  -4   16.26    1.30
 -10   1   4   16.63    1.28
   9  -1  -4    0.71    0.36
  -9   1   4    0.36    0.27
   8  -1  -4   13.78    1.02
   8  -1  -4   14.68    0.89
  -8   1   4   13.60    1.05
  -8   1   4   13.43    0.88
   7  -1  -4    3.39    0.44
   7  -1  -4    2.94    0.53
   7  -1  -4    3.42    0.45
  -7   1   4    4.69    0.65
  -7   1   4    3.43    0.46
  -7   1   4    3.57    0.45
   6  -1  -4   84.80    2.95
   6  -1  -4   81.31    3.12
   6  -1  -4   84.85    2.96
  -6   1   4   85.20    2.95
  -6   1   4   79.16    3.17
  -6   1   4   85.66    3.03
   5  -1  -4   50.16    1.98
   5  -1  -4   47.18    1.82
   5  -1  -4   49.53    1.81
  -5   1   4   45.05    1.98
  -5   1   4   48.41    1.84
  -5   1   4   49.56    1.86
   4  -1  -4    0.46    0.16
   4  -1  -4    0.85    0.23
   4  -1  -4    0.31    0.13
  -4   1   4    0.35    0.13
  -4   1   4    0.16    0.14
  -4   1   4    0.22    0.16
   3  -1  -4  243.10    7.72
   3  -1  -4  252.04    7.79
   3  -1  -4  244.18    7.69
  -3   1   4  246.04    8.00
  -3   1   4  245.41    7.74
  -3   1   4  256.42    7.90
   2  -1  -4    5.89    0.41
   2  -1  -4    7.48    0.33
   2  -1  -4    6.23    0.40
  -2   1   4    6.58    0.42
  -2   1   4    6.03    0.43
  -2   1   4    7.09    0.33
   1  -1  -4  248.20    7.52
   1  -1  -4  252.01    7.50
   1  -1  -4  242.51    7.55
   1  -1  -4  237.83    7.55
  -1   1   4  235.91    7.73
  -1   1   4  252.35    7.68
   0  -1  -4   15.23    0.57
   0  -1  -4   15.55    0.59
   0  -1  -4   14.66    0.61
   0  -1  -4   14.46    0.63
   0   1   4   14.16    0.63
  -1  -1  -4    3.02    0.23
  -1  -1  -4    3.09    0.22
  -1  -1  -4    3.72    0.24
  -1  -1  -4    3.43    0.23
  -1  -1  -4    3.54    0.24
  -1  -1  -4    3.31    0.23
  -2  -1  -4    0.38    0.12
  -2  -1  -4    0.34    0.11
  -2  -1  -4    0.34    0.08
  -2  -1  -4    0.72    0.16
  -2  -1  -4    0.22    0.08
  -3  -1  -4   69.32    2.45
  -3  -1  -4   66.81    2.36
  -3  -1  -4   67.85    2.40
  -3  -1  -4   71.44    2.18
   3   1   4   62.98    2.29
   3   1   4   72.94    2.18
  -4  -1  -4   23.15    1.02
  -4  -1  -4   21.70    1.07
  -4  -1  -4   24.43    0.82
   4   1   4   24.61    1.10
   4   1   4   25.09    0.82
   4   1   4   22.28    0.99
  -5  -1  -4  194.54    6.58
  -5  -1  -4  214.43    6.12
  -5  -1  -4  189.16    6.70
   5   1   4  208.71    6.12
   5   1   4  199.92    6.41
   5   1   4  196.36    6.59
  -6  -1  -4   43.32    1.89
  -6  -1  -4   41.49    1.79
   6   1   4   46.40    1.90
   6   1   4   44.16    1.78
  -7  -1  -4    4.21    0.58
  -7  -1  -4    4.33    0.53
   7   1   4    3.42    0.49
   7   1   4    4.10    0.56
  -8  -1  -4    1.04    0.32
  -8  -1  -4    0.80    0.32
   8   1   4    0.57    0.28
   8   1   4    1.22    0.36
  -9  -1  -4    4.13    0.64
  -9  -1  -4    3.87    0.63
   9   1   4    3.63    0.60
   9   1   4    4.77    0.67
 -10  -1  -4   13.77    1.09
 -10  -1  -4   14.48    1.10
  10   1   4   13.95    1.09
  10   1   4   14.31    1.09
 -11  -1  -4   16.98    1.29
 -11  -1  -4   18.93    1.33
  11   1   4   14.50    1.20
  11   1   4   17.50    1.28
 -12  -1  -4    9.27    1.16
 -12  -1  -4    9.77    1.15
  12   1   4    8.17    1.08
  12   1   4    9.36    1.14
  11  -2  -4   11.48    1.34
 -11   2   4   14.25    1.47
  10  -2  -4    0.56    0.45
 -10   2   4    0.24    0.37
   9  -2  -4   12.29    1.24
   9  -2  -4   13.82    0.96
  -9   2   4   13.56    0.95
  -9   2   4   13.60    1.12
   8  -2  -4    0.09    0.20
   8  -2  -4    0.03    0.21
  -8   2   4    0.31    0.28
  -8   2   4    0.09    0.20
   7  -2  -4   32.46    1.45
   7  -2  -4   29.36    1.30
   7  -2  -4   28.47    1.54
  -7   2   4   29.07    1.57
  -7   2   4   30.04    1.43
  -7   2   4   31.05    1.34
   6  -2  -4    2.30    0.33
   6  -2  -4    2.23    0.43
   6  -2  -4    2.36    0.38
  -6   2   4    1.07    0.31
  -6   2   4    2.32    0.36
  -6   2   4    2.08    0.35
   5  -2  -4   95.96    3.21
   5  -2  -4   93.63    3.38
   5  -2  -4   92.43    3.26
  -5   2   4   93.62    3.45
  -5   2   4   93.46    3.23
  -5   2   4   96.92    3.36
   4  -2  -4   28.03    1.27
   4  -2  -4   29.00    1.18
   4  -2  -4   28.19    1.17
  -4   2   4   28.67    1.20
  -4   2   4   29.79    1.32
  -4   2   4   29.12    1.20
   3  -2  -4  180.32    5.68
   3  -2  -4  175.77    5.66
   3  -2  -4  173.35    5.73
   3  -2  -4  181.28    5.67
  -3   2   4  179.04    5.89
  -3   2   4  184.50    5.83
   2  -2  -4  193.08    6.16
   2  -2  -4  203.61    6.16
   2  -2  -4  194.51    6.15
   2  -2  -4  198.30    6.15
  -2   2   4  190.13    6.34
  -2   2   4  200.20    6.31
   1  -2  -4  370.63   11.39
   1  -2  -4  366.99   11.39
   1  -2  -4  384.90   11.35
   1  -2  -4  384.81   11.47
  -1   2   4  371.61   11.75
  -1   2   4  361.89   11.68
   0  -2  -4  160.50    4.88
   0  -2  -4  151.38    4.95
   0  -2  -4  160.19    4.98
   0  -2  -4  155.72    4.95
   0   2   4  164.94    5.11
   0   2   4  160.76    5.03
  -1  -2  -4   22.08    0.86
  -1  -2  -4   21.92    0.78
  -1  -2  -4   22.62    0.85
  -1  -2  -4   22.46    0.85
  -1  -2  -4   22.22    0.82
  -1  -2  -4   22.64    0.88
  -2  -2  -4  230.15    7.31
  -2  -2  -4  233.33    7.16
  -2  -2  -4  230.88    7.33
  -2  -2  -4  235.24    7.50
   2   2   4  235.22    7.17
   2   2   4  236.31    7.13
  -3  -2  -4  104.81    3.55
  -3  -2  -4  107.01    3.51
  -3  -2  -4  109.44    3.38
  -3  -2  -4  104.62    3.63
   3   2   4  111.20    3.39
   3   2   4  104.43    3.41
  -4  -2  -4  189.38    5.72
  -4  -2  -4  183.72    6.13
  -4  -2  -4  181.95    5.97
  -4  -2  -4  182.76    5.99
   4   2   4  181.07    5.81
   4   2   4  190.00    5.71
  -5  -2  -4    0.12    0.13
  -5  -2  -4    0.25    0.17
  -5  -2  -4    0.25    0.17
  -5  -2  -4    0.06    0.09
   5   2   4    0.27    0.10
   5   2   4    0.03    0.12
  -6  -2  -4  211.61    7.47
  -6  -2  -4  238.36    6.89
  -6  -2  -4  220.92    7.33
   6   2   4  218.38    7.32
   6   2   4  226.27    6.88
   6   2   4  222.05    7.14
  -7  -2  -4   65.24    2.59
  -7  -2  -4   66.69    2.70
   7   2   4   70.00    2.69
   7   2   4   66.48    2.55
  -8  -2  -4    9.55    0.79
  -8  -2  -4    9.66    0.77
   8   2   4   10.07    0.80
   8   2   4    9.04    0.74
  -9  -2  -4   22.82    1.32
  -9  -2  -4   22.20    1.38
   9   2   4   21.69    1.33
   9   2   4   26.14    1.39
 -10  -2  -4    6.70    0.86
 -10  -2  -4    6.82    0.83
  10   2   4    5.36    0.76
  10   2   4    6.76    0.86
 -11  -2  -4    8.56    1.03
 -11  -2  -4    7.00    0.92
  11   2   4    6.86    0.92
  11   2   4    7.45    0.96
 -12  -2  -4    4.44    0.79
 -12  -2  -4    4.55    0.80
  12   2   4    5.41    0.89
  12   2   4    4.34    0.77
 -13  -2  -4   14.17    1.45
  13   2   4   13.64    1.42
  11  -3  -4    5.60    0.99
 -11   3   4    4.32    0.85
  10  -3  -4    6.42    0.97
 -10   3   4    6.26    0.94
   9  -3  -4    8.69    0.90
   9  -3  -4    6.98    0.94
  -9   3   4    7.99    0.96
  -9   3   4    7.19    0.82
   8  -3  -4   15.22    1.14
   8  -3  -4   17.15    1.05
  -8   3   4   14.40    1.09
  -8   3   4   15.27    1.02
   7  -3  -4   12.84    0.85
   7  -3  -4   12.38    0.92
  -7   3   4   13.20    0.86
  -7   3   4   10.57    0.88
   6  -3  -4   44.37    1.66
   6  -3  -4   42.18    1.89
   6  -3  -4   41.59    1.79
  -6   3   4   43.09    1.85
  -6   3   4   40.78    1.68
  -6   3   4   41.67    1.90
   5  -3  -4   15.41    0.85
   5  -3  -4   14.63    0.90
   5  -3  -4   15.68    0.78
  -5   3   4   16.02    0.81
  -5   3   4   16.13    0.94
  -5   3   4   15.74    0.87
   4  -3  -4   25.96    1.18
   4  -3  -4   24.32    1.05
   4  -3  -4   23.48    1.10
   4  -3  -4   24.17    1.05
  -4   3   4   25.89    1.15
  -4   3   4   25.60    1.18
   3  -3  -4   15.27    0.75
   3  -3  -4   15.16    0.72
   3  -3  -4   14.58    0.77
   3  -3  -4   15.73    0.73
  -3   3   4   13.61    0.74
  -3   3   4   15.01    0.78
   2  -3  -4  261.81    8.03
   2  -3  -4  248.16    7.92
   2  -3  -4  261.02    7.94
   2  -3  -4  257.62    7.94
  -2   3   4  251.26    8.14
  -2   3   4  254.02    8.21
   1  -3  -4   59.20    1.96
   1  -3  -4   57.04    2.00
   1  -3  -4   59.35    2.02
   1  -3  -4   57.93    2.01
  -1   3   4   58.42    2.01
  -1   3   4   58.27    2.06
   0  -3  -4   14.41    0.67
   0  -3  -4   15.13    0.68
   0  -3  -4   15.52    0.69
   0  -3  -4   15.49    0.58
   0   3   4   14.72    0.69
   0   3   4   15.34    0.61
  -1  -3  -4   16.55    0.72
  -1  -3  -4   16.61    0.58
  -1  -3  -4   16.19    0.71
   1   3   4   15.65    0.73
   1   3   4   17.54    0.61
   1   3   4   14.85    0.70
  -2  -3  -4  124.67    4.10
  -2  -3  -4  119.25    4.19
  -2  -3  -4  125.98    3.99
  -2  -3  -4  121.59    4.01
   2   3   4  133.85    4.04
   2   3   4  131.53    3.89
  -3  -3  -4   46.11    1.55
  -3  -3  -4   43.29    1.69
  -3  -3  -4   42.73    1.65
  -3  -3  -4   45.10    1.57
   3   3   4   44.65    1.50
   3   3   4   43.62    1.56
  -4  -3  -4  289.33    9.36
  -4  -3  -4  279.93    9.12
  -4  -3  -4  297.04    9.13
  -4  -3  -4  294.29    8.89
   4   3   4  282.80    8.87
   4   3   4  287.88    8.87
  -5  -3  -4   24.59    1.20
  -5  -3  -4   27.12    1.13
  -5  -3  -4   24.93    1.19
  -5  -3  -4   27.13    1.05
   5   3   4   25.63    1.09
   5   3   4   26.86    1.03
  -6  -3  -4    0.59    0.22
  -6  -3  -4    0.81    0.22
  -6  -3  -4    0.83    0.19
  -6  -3  -4    0.57    0.22
   6   3   4    0.68    0.17
   6   3   4    0.88    0.22
  -7  -3  -4   61.76    2.10
  -7  -3  -4   59.25    2.33
  -7  -3  -4   60.74    2.47
   7   3   4   58.43    2.08
   7   3   4   58.68    2.29
  -8  -3  -4    4.05    0.55
  -8  -3  -4    4.43    0.61
   8   3   4    4.35    0.61
   8   3   4    4.44    0.57
  -9  -3  -4   71.41    2.96
  -9  -3  -4   67.82    2.82
   9   3   4   73.23    2.93
   9   3   4   66.31    2.78
 -10  -3  -4    8.71    0.97
 -10  -3  -4    7.74    0.87
  10   3   4    9.14    1.01
  10   3   4    7.63    0.89
 -11  -3  -4    4.13    0.74
 -11  -3  -4    3.30    0.64
  11   3   4    4.52    0.74
  11   3   4    5.09    0.81
 -12  -3  -4    0.67    0.39
 -12  -3  -4    0.93    0.43
  12   3   4   -0.03    0.33
  12   3   4    0.59    0.41
 -13  -3  -4    5.82    0.96
 -13  -3  -4    5.71    0.93
  13   3   4    5.78    0.97
  13   3   4    6.40    0.98
  11  -4  -4    2.12    0.67
  10  -4  -4   16.38    1.36
 -10   4   4   17.73    1.37
   9  -4  -4    3.63    0.62
   9  -4  -4    4.04    0.73
  -9   4   4    3.56    0.66
  -9   4   4    3.73    0.64
   8  -4  -4    0.36    0.28
   8  -4  -4    0.36    0.32
  -8   4   4   -0.03    0.22
  -8   4   4    0.88    0.32
   7  -4  -4    2.63    0.53
   7  -4  -4    2.96    0.52
  -7   4   4    3.76    0.59
  -7   4   4    2.44    0.47
   6  -4  -4   78.70    2.99
   6  -4  -4   79.39    2.95
   6  -4  -4   78.01    2.70
  -6   4   4   77.05    2.75
  -6   4   4   72.66    2.97
  -6   4   4   73.87    2.96
   5  -4  -4   32.28    1.36
   5  -4  -4   31.26    1.51
   5  -4  -4   33.18    1.51
   5  -4  -4   35.24    1.38
  -5   4   4   33.49    1.53
  -5   4   4   34.19    1.55
   4  -4  -4   91.38    3.11
   4  -4  -4   89.59    3.25
   4  -4  -4   91.45    3.11
   4  -4  -4   91.43    3.24
  -4   4   4   92.55    3.30
  -4   4   4   94.36    3.34
   3  -4  -4  134.13    4.46
   3  -4  -4  132.53    4.46
   3  -4  -4  140.10    4.52
   3  -4  -4  138.66    4.60
  -3   4   4  139.04    4.71
  -3   4   4  141.69    4.63
   2  -4  -4    3.08    0.34
   2  -4  -4    3.30    0.37
   2  -4  -4    2.96    0.34
   2  -4  -4    2.98    0.34
  -2   4   4    3.18    0.33
  -2   4   4    3.26    0.38
   1  -4  -4  162.19    5.19
   1  -4  -4  161.46    5.07
   1  -4  -4  163.04    5.26
  -1   4   4  164.49    5.20
  -1   4   4  161.47    5.39
   0  -4  -4    0.07    0.10
   0  -4  -4    0.15    0.07
   0  -4  -4    0.20    0.12
   0   4   4    0.06    0.10
   0   4   4    0.32    0.08
   0   4   4   -0.05    0.09
  -1  -4  -4  112.20    3.78
  -1  -4  -4  115.65    3.75
   1   4   4  116.64    3.89
   1   4   4  116.37    3.58
   1   4   4  112.46    3.73
  -2  -4  -4   51.73    2.03
  -2  -4  -4   58.61    1.83
  -2  -4  -4   56.79    2.02
   2   4   4   60.64    1.79
   2   4   4   58.51    2.03
   2   4   4   54.05    2.09
  -3  -4  -4  278.68    9.27
  -3  -4  -4  308.12    9.19
  -3  -4  -4  288.22    9.12
   3   4   4  290.53    9.12
   3   4   4  305.56    8.93
  -4  -4  -4   31.95    1.15
  -4  -4  -4   28.51    1.30
  -4  -4  -4   30.21    1.20
  -4  -4  -4   27.68    1.26
   4   4   4   29.82    1.11
   4   4   4   30.49    1.20
  -5  -4  -4  122.59    4.07
  -5  -4  -4  125.04    4.37
  -5  -4  -4  129.67    4.16
  -5  -4  -4  116.29    4.23
   5   4   4  126.96    4.08
   5   4   4  127.38    4.05
  -6  -4  -4    2.64    0.41
  -6  -4  -4    2.67    0.36
  -6  -4  -4    3.65    0.39
  -6  -4  -4    2.71    0.43
   6   4   4    3.48    0.37
   6   4   4    3.59    0.40
  -7  -4  -4    1.40    0.35
  -7  -4  -4    1.47    0.31
  -7  -4  -4    1.79    0.39
  -7  -4  -4    1.36    0.26
   7   4   4    1.51    0.31
   7   4   4    1.13    0.24
  -8  -4  -4   71.37    2.72
  -8  -4  -4   67.35    2.85
   8   4   4   70.32    2.68
  -9  -4  -4    0.36    0.29
  -9  -4  -4    0.00    0.19
   9   4   4    0.09    0.26
   9   4   4    0.36    0.28
 -10  -4  -4   36.83    1.86
 -10  -4  -4   38.18    2.00
  10   4   4   38.91    1.97
  10   4   4   39.90    1.93
 -11  -4  -4    5.97    0.83
 -11  -4  -4    8.77    1.03
  11   4   4    7.35    0.95
  11   4   4    8.70    1.02
 -12  -4  -4    0.04    0.31
 -12  -4  -4    0.34    0.33
  12   4   4    0.05    0.32
  12   4   4   -0.16    0.30
 -13  -4  -4    9.02    1.09
 -13  -4  -4   10.08    1.19
  13   4   4    6.32    0.97
  13   4   4    8.23    1.12
  10  -5  -4    0.98    0.48
 -10   5   4   -0.17    0.31
   9  -5  -4   15.72    1.19
   9  -5  -4   15.03    1.26
  -9   5   4   15.27    1.16
  -9   5   4   16.76    1.26
   8  -5  -4    1.81    0.47
   8  -5  -4    0.48    0.36
  -8   5   4    0.69    0.34
  -8   5   4    1.08    0.40
   7  -5  -4    8.41    0.92
   7  -5  -4    8.38    0.89
  -7   5   4    8.09    0.90
  -7   5   4    7.08    0.83
   6  -5  -4   10.09    0.77
   6  -5  -4    8.35    0.85
  -6   5   4    8.23    0.72
  -6   5   4    8.52    0.73
   5  -5  -4  163.91    5.21
   5  -5  -4  160.87    5.48
   5  -5  -4  162.58    5.40
  -5   5   4  150.82    5.56
  -5   5   4  156.83    5.46
   4  -5  -4   16.64    0.95
   4  -5  -4   15.94    0.82
   4  -5  -4   14.66    0.86
  -4   5   4   16.14    0.96
  -4   5   4   15.41    0.87
   3  -5  -4   81.03    2.89
   3  -5  -4   81.36    3.00
   3  -5  -4   83.52    2.88
  -3   5   4   84.00    2.93
  -3   5   4   86.16    3.11
  -3   5   4   82.31    2.88
   2  -5  -4   38.98    1.48
   2  -5  -4   39.30    1.54
   2  -5  -4   39.25    1.61
  -2   5   4   39.49    1.49
  -2   5   4   38.91    1.54
  -2   5   4   39.33    1.65
   1  -5  -4   40.23    1.41
   1  -5  -4   38.34    1.58
   1  -5  -4   40.28    1.54
  -1   5   4   37.96    1.52
  -1   5   4   38.43    1.62
  -1   5   4   41.31    1.43
   0  -5  -4  240.01    7.82
   0  -5  -4  232.79    7.69
   0  -5  -4  265.50    7.44
   0   5   4  239.46    7.71
   0   5   4  264.23    7.65
   0   5   4  226.19    7.99
  -1  -5  -4    0.07    0.12
  -1  -5  -4    0.09    0.11
   1   5   4    0.18    0.13
   1   5   4   -0.12    0.11
  -2  -5  -4  105.47    3.53
  -2  -5  -4  105.66    3.60
   2   5   4  105.86    3.69
   2   5   4  104.90    3.54
  -3  -5  -4   27.14    1.17
  -3  -5  -4   28.14    0.93
  -3  -5  -4   25.08    1.18
   3   5   4   26.85    1.24
   3   5   4   27.68    0.92
   3   5   4   27.36    1.16
  -4  -5  -4   48.90    1.87
  -4  -5  -4   54.06    1.72
  -4  -5  -4   46.54    1.91
   4   5   4   50.19    1.68
   4   5   4   47.49    1.85
   4   5   4   48.91    2.00
  -5  -5  -4   10.00    0.70
  -5  -5  -4   11.19    0.57
  -5  -5  -4   10.45    0.70
  -5  -5  -4    9.78    0.63
   5   5   4   10.80    0.56
   5   5   4    9.95    0.62
  -6  -5  -4   92.17    3.33
  -6  -5  -4   87.93    3.39
  -6  -5  -4   94.80    3.16
  -6  -5  -4   91.96    3.16
   6   5   4   88.04    3.09
   6   5   4   90.76    3.15
  -7  -5  -4    3.02    0.41
  -7  -5  -4    2.32    0.43
  -7  -5  -4    2.64    0.46
  -7  -5  -4    2.70    0.39
   7   5   4    2.77    0.40
   7   5   4    2.86    0.40
  -8  -5  -4    2.62    0.49
  -8  -5  -4    3.11    0.45
  -8  -5  -4    2.67    0.39
  -8  -5  -4    2.21    0.47
   8   5   4    3.12    0.43
   8   5   4    3.19    0.47
  -9  -5  -4   58.31    2.59
  -9  -5  -4   58.25    2.39
   9   5   4   57.28    2.39
 -10  -5  -4    0.67    0.34
 -10  -5  -4    1.09    0.37
  10   5   4    1.78    0.45
  10   5   4    1.29    0.44
 -11  -5  -4    5.49    0.75
 -11  -5  -4    6.27    0.88
  11   5   4    5.72    0.81
  11   5   4    5.96    0.87
 -12  -5  -4   -0.32    0.26
 -12  -5  -4    0.15    0.31
  12   5   4   -0.35    0.29
  12   5   4    0.25    0.36
 -13  -5  -4   13.56    1.43
  13   5   4   12.96    1.39
  10  -6  -4   10.44    1.27
 -10   6   4   10.51    1.24
   9  -6  -4   10.59    1.18
   9  -6  -4    8.32    1.10
  -9   6   4   11.72    1.22
  -9   6   4    8.35    1.04
   8  -6  -4   12.41    1.24
   8  -6  -4   11.12    1.15
  -8   6   4   12.82    1.06
  -8   6   4   10.99    1.12
   7  -6  -4    0.01    0.24
   7  -6  -4    0.15    0.30
  -7   6   4    0.21    0.25
  -7   6   4    0.25    0.27
   6  -6  -4   15.16    1.05
   6  -6  -4   17.47    1.13
  -6   6   4   18.51    1.19
  -6   6   4   16.36    1.04
   5  -6  -4    1.80    0.32
   5  -6  -4    2.60    0.48
   5  -6  -4    2.52    0.47
  -5   6   4    2.71    0.48
  -5   6   4    2.34    0.37
  -5   6   4    2.20    0.39
   4  -6  -4   73.49    2.64
   4  -6  -4   75.09    2.72
   4  -6  -4   72.75    2.84
  -4   6   4   71.77    2.71
  -4   6   4   70.54    2.90
  -4   6   4   74.14    2.64
   3  -6  -4   10.46    0.66
   3  -6  -4   10.34    0.74
   3  -6  -4   10.29    0.66
  -3   6   4   10.06    0.65
  -3   6   4    9.29    0.73
  -3   6   4   11.05    0.64
   2  -6  -4  175.36    5.60
   2  -6  -4  169.57    5.46
   2  -6  -4  166.65    5.74
  -2   6   4  171.23    5.59
  -2   6   4  166.22    5.87
  -2   6   4  179.73    5.59
   1  -6  -4   10.00    0.50
   1  -6  -4    8.87    0.59
   1  -6  -4    9.93    0.67
  -1   6   4    7.74    0.58
  -1   6   4    9.64    0.68
  -1   6   4   10.08    0.49
   0  -6  -4   60.38    2.35
   0  -6  -4   58.18    2.27
   0  -6  -4   66.74    1.99
   0   6   4   58.57    2.39
   0   6   4   66.15    2.03
   0   6   4   61.17    2.30
  -1  -6  -4   74.66    2.64
  -1  -6  -4   75.24    2.70
   1   6   4   73.53    2.64
   1   6   4   70.08    2.73
  -2  -6  -4   12.50    0.76
  -2  -6  -4   12.22    0.74
   2   6   4   13.89    0.80
   2   6   4   14.14    0.77
  -3  -6  -4   19.37    0.98
  -3  -6  -4   19.15    0.96
   3   6   4   17.69    0.93
   3   6   4   18.96    1.01
  -4  -6  -4    0.81    0.25
  -4  -6  -4    0.92    0.25
  -4  -6  -4    1.35    0.15
   4   6   4    1.27    0.33
   4   6   4    0.67    0.20
  -5  -6  -4   81.04    2.54
  -5  -6  -4   72.94    2.79
  -5  -6  -4   72.68    2.70
   5   6   4   71.05    2.87
   5   6   4   72.70    2.70
  -6  -6  -4    4.78    0.54
  -6  -6  -4    4.92    0.39
  -6  -6  -4    5.43    0.63
   6   6   4    5.99    0.67
   6   6   4    3.93    0.48
  -7  -6  -4   70.51    2.82
  -7  -6  -4   70.13    2.89
  -7  -6  -4   72.65    2.62
  -7  -6  -4   72.28    2.66
   7   6   4   72.00    2.60
   7   6   4   71.31    2.68
  -8  -6  -4    0.74    0.26
  -8  -6  -4    0.52    0.24
  -8  -6  -4    0.97    0.32
  -8  -6  -4    0.12    0.25
   8   6   4    0.69    0.28
  -9  -6  -4   22.43    1.37
  -9  -6  -4   22.53    1.39
 -10  -6  -4   19.27    1.32
 -11  -6  -4    2.52    0.57
  11   6   4    1.64    0.49
 -12  -6  -4    0.98    0.47
  12   6   4    0.01    0.31
 -13  -6  -4    0.26    0.44
  13   6   4    0.25    0.44
   9  -7  -4    7.91    1.06
   9  -7  -4   11.37    1.28
  -9   7   4   10.11    1.20
  -9   7   4    9.93    1.13
   8  -7  -4   15.97    1.26
   8  -7  -4   17.09    1.30
  -8   7   4   13.14    1.37
  -8   7   4   14.89    1.14
   7  -7  -4   22.90    1.47
   7  -7  -4   24.53    1.48
  -7   7   4   21.06    1.34
  -7   7   4   25.79    1.57
   6  -7  -4    8.86    0.92
   6  -7  -4    8.00    0.93
  -6   7   4    5.85    0.82
  -6   7   4    8.26    0.83
   5  -7  -4   26.84    1.52
   5  -7  -4   28.31    1.44
  -5   7   4   29.01    1.60
  -5   7   4   29.17    1.41
   4  -7  -4    6.67    0.64
   4  -7  -4    5.02    0.59
   4  -7  -4    5.86    0.72
  -4   7   4    6.90    0.56
  -4   7   4    6.51    0.54
  -4   7   4    6.25    0.77
   3  -7  -4   47.84    1.98
   3  -7  -4   51.15    2.19
   3  -7  -4   52.81    1.97
  -3   7   4   48.06    2.21
  -3   7   4   48.94    1.99
  -3   7   4   53.68    1.97
   2  -7  -4    7.78    0.65
   2  -7  -4    6.91    0.57
  -2   7   4    7.11    0.75
  -2   7   4    8.21    0.60
   1  -7  -4  147.69    4.85
   1  -7  -4  150.96    5.01
  -1   7   4  141.03    5.10
  -1   7   4  138.91    4.82
   0  -7  -4   14.43    0.85
   0  -7  -4   17.16    0.95
   0   7   4   15.99    0.94
   0   7   4   13.25    0.83
  -1  -7  -4   37.74    1.62
  -1  -7  -4   36.30    1.56
   1   7   4   36.14    1.64
   1   7   4   35.68    1.56
  -2  -7  -4   47.52    1.93
  -2  -7  -4   49.14    1.99
   2   7   4   47.69    2.03
   2   7   4   49.50    1.96
  -3  -7  -4    1.31    0.33
  -3  -7  -4    1.28    0.30
   3   7   4    1.71    0.32
   3   7   4    1.75    0.35
  -4  -7  -4    0.68    0.23
  -4  -7  -4    0.26    0.22
   4   7   4    0.53    0.22
   4   7   4    0.72    0.27
  -5  -7  -4    3.15    0.46
  -5  -7  -4    4.07    0.54
   5   7   4    4.48    0.53
   5   7   4    3.24    0.51
  -6  -7  -4   25.32    1.28
  -6  -7  -4   27.34    1.38
   6   7   4   25.55    1.28
   6   7   4   25.88    1.39
  -7  -7  -4   10.52    0.76
  -7  -7  -4   10.61    0.84
   7   7   4   11.45    0.80
   7   7   4    9.83    0.85
  -8  -7  -4   10.91    0.87
  -8  -7  -4    9.31    0.73
   8   7   4   11.07    0.93
   8   7   4   11.68    0.83
  -9  -7  -4    1.70    0.40
  -9  -7  -4    2.58    0.56
   9   7   4    2.31    0.47
 -10  -7  -4   25.67    1.57
  11   7   4    6.97    0.94
  12   7   4    6.69    1.02
   8  -8  -4    4.17    0.82
  -8   8   4    4.01    0.77
   7  -8  -4   23.87    1.59
   6  -8  -4    3.85    0.70
  -6   8   4    4.19    0.76
   5  -8  -4   18.35    1.24
  -5   8   4   14.93    1.19
   4  -8  -4    0.04    0.19
   4  -8  -4    0.02    0.22
  -4   8   4    0.07    0.31
  -4   8   4    0.04    0.20
   3  -8  -4    5.65    0.74
   3  -8  -4    6.19    0.64
  -3   8   4    6.89    0.69
  -3   8   4    5.04    0.75
   2  -8  -4   51.51    2.24
   2  -8  -4   51.26    2.07
  -2   8   4   50.64    2.28
  -2   8   4   48.28    2.02
   1  -8  -4   51.57    2.11
   1  -8  -4   53.12    2.25
  -1   8   4   52.13    2.30
  -1   8   4   53.10    2.12
   0  -8  -4   85.97    3.27
   0  -8  -4   86.27    3.17
   0   8   4   89.50    3.40
   0   8   4   84.75    3.16
  -1  -8  -4    2.66    0.46
  -1  -8  -4    2.85    0.44
   1   8   4    3.57    0.54
   1   8   4    3.11    0.47
  -2  -8  -4   53.68    2.15
  -2  -8  -4   54.28    2.20
   2   8   4   50.14    2.12
   2   8   4   52.43    2.25
  -3  -8  -4    9.54    0.71
  -3  -8  -4    8.65    0.69
   3   8   4    8.38    0.69
   3   8   4   10.01    0.77
  -4  -8  -4    8.24    0.79
  -4  -8  -4    7.96    0.79
   4   8   4    6.57    0.70
   4   8   4    7.47    0.78
  -5  -8  -4    1.63    0.40
  -5  -8  -4    2.09    0.41
   5   8   4    1.64    0.37
   5   8   4    1.69    0.40
  -6  -8  -4    5.32    0.65
  -6  -8  -4    5.21    0.68
   6   8   4    5.85    0.67
   6   8   4    6.05    0.75
  -7  -8  -4    8.04    0.81
  -7  -8  -4    9.25    0.92
   7   8   4   10.28    0.81
   7   8   4    8.41    0.93
  -8  -8  -4   10.02    0.80
  -8  -8  -4   11.34    0.94
   8   8   4   10.97    1.09
   8   8   4    9.88    0.95
  -9  -8  -4   22.88    1.32
  -9  -8  -4   23.03    1.45
   9   8   4   24.15    1.51
   9   8   4   25.86    1.41
 -10  -8  -4    6.15    0.86
  10   8   4    5.83    0.88
 -11  -8  -4   18.24    1.37
  11   8   4   14.31    1.25
  12   8   4    1.26    0.54
  12   8   4    1.79    0.59
   7  -9  -4    9.37    1.17
  -7   9   4    9.47    1.23
   6  -9  -4   18.83    1.41
  -6   9   4   18.22    1.40
   5  -9  -4   -0.03    0.32
  -5   9   4    0.12    0.37
   4  -9  -4    8.39    0.98
  -4   9   4    6.59    0.91
   3  -9  -4    0.47    0.34
   3  -9  -4    1.44    0.36
  -3   9   4    1.07    0.31
  -3   9   4    1.15    0.44
   2  -9  -4    8.75    0.71
   2  -9  -4    7.01    0.86
  -2   9   4    6.41    0.70
  -2   9   4    8.12    0.94
   1  -9  -4   24.96    1.40
   1  -9  -4   23.45    1.26
  -1   9   4   24.67    1.43
  -1   9   4   21.78    1.23
   0  -9  -4   12.84    0.89
   0  -9  -4   15.89    1.04
   0   9   4   13.02    0.99
   0   9   4   15.13    0.96
  -1  -9  -4   17.86    1.04
  -1  -9  -4   16.28    1.07
   1   9   4   16.03    1.10
   1   9   4   14.65    0.97
  -2  -9  -4    6.61    0.74
  -2  -9  -4    6.62    0.75
   2   9   4    8.64    0.90
   2   9   4    9.08    0.74
  -3  -9  -4   35.41    1.70
  -3  -9  -4   34.58    1.66
   3   9   4   35.38    1.69
   3   9   4   34.04    1.74
  -4  -9  -4   -0.17    0.20
  -4  -9  -4   -0.06    0.17
   4   9   4   -0.09    0.19
   4   9   4   -0.17    0.18
  -5  -9  -4   34.52    1.73
  -5  -9  -4   35.89    1.71
   5   9   4   36.35    1.74
   5   9   4   33.39    1.77
  -6  -9  -4    0.64    0.29
  -6  -9  -4    0.10    0.24
   6   9   4    0.85    0.34
   6   9   4    1.21    0.36
  -7  -9  -4    3.21    0.58
  -7  -9  -4    2.53    0.52
   7   9   4    3.81    0.65
   7   9   4    3.68    0.61
  -8  -9  -4    0.57    0.32
  -8  -9  -4    1.22    0.41
   8   9   4    0.71    0.35
   8   9   4    0.73    0.32
  -9  -9  -4   21.52    1.38
  -9  -9  -4   16.19    1.14
   9   9   4   18.05    1.21
   9   9   4   14.66    1.18
 -10  -9  -4    9.54    1.12
 -10  -9  -4    8.49    0.95
  10   9   4   11.58    1.14
  10   9   4    9.10    1.11
 -11  -9  -4   13.16    1.36
  11   9   4   13.45    1.39
   6 -10  -4    0.31    0.43
  -6  10   4    0.18    0.42
   5 -10  -4   28.04    1.82
  -5  10   4   31.34    1.96
   4 -10  -4    0.17    0.34
  -4  10   4    0.17    0.39
   3 -10  -4    3.41    0.69
   3 -10  -4    5.40    0.69
  -3  10   4    3.63    0.56
  -3  10   4    3.23    0.69
   2 -10  -4    9.83    0.81
   2 -10  -4    9.52    1.05
  -2  10   4    8.47    1.02
  -2  10   4    9.06    0.88
   1 -10  -4   20.37    1.35
   1 -10  -4   22.16    1.26
  -1  10   4   21.49    1.25
  -1  10   4   22.85    1.45
   0 -10  -4    5.97    0.79
   0 -10  -4    6.54    0.74
   0  10   4    6.53    0.77
   0  10   4    5.82    0.81
  -1 -10  -4   31.51    1.68
  -1 -10  -4   30.59    1.60
   1  10   4   32.28    1.76
   1  10   4   32.67    1.63
  -2 -10  -4   16.33    1.07
  -2 -10  -4   16.15    1.09
   2  10   4   13.78    1.08
   2  10   4   13.83    1.04
  -3 -10  -4   19.11    1.23
  -3 -10  -4   20.41    1.24
   3  10   4   19.89    1.28
   3  10   4   19.48    1.24
  -4 -10  -4    5.56    0.75
  -4 -10  -4    8.60    0.90
   4  10   4    7.59    0.85
   4  10   4    7.17    0.88
  -5 -10  -4    2.87    0.56
  -5 -10  -4    3.33    0.61
   5  10   4    3.70    0.61
   5  10   4    3.54    0.64
  -6 -10  -4   20.39    1.29
  -6 -10  -4   21.56    1.35
   6  10   4   19.68    1.29
   6  10   4   20.80    1.39
  -7 -10  -4   -0.16    0.20
  -7 -10  -4    0.36    0.28
   7  10   4   -0.38    0.24
   7  10   4   -0.10    0.23
  -8 -10  -4    1.52    0.46
  -8 -10  -4    0.57    0.35
   8  10   4    0.96    0.41
  -9 -10  -4    0.61    0.34
  -9 -10  -4    0.22    0.36
   9  10   4    0.99    0.46
   9  10   4    0.21    0.33
 -10 -10  -4   24.77    1.62
 -10 -10  -4   18.24    1.31
  10  10   4   20.74    1.51
  10  10   4   21.74    1.47
 -11 -10  -4    1.47    0.56
  11  10   4    1.11    0.51
   5 -11  -4    3.83    0.83
  -5  11   4    4.43    0.93
   4 -11  -4   20.11    1.57
  -4  11   4   26.41    1.76
   3 -11  -4    1.84    0.57
  -3  11   4    1.88    0.59
   2 -11  -4    4.64    0.82
   2 -11  -4    7.67    0.86
  -2  11   4    7.93    1.05
  -2  11   4    7.00    0.81
   1 -11  -4   12.00    1.21
   1 -11  -4    9.58    0.96
  -1  11   4   10.07    1.20
  -1  11   4   11.79    0.93
   0 -11  -4    4.46    0.76
   0 -11  -4    3.10    0.57
   0  11   4    4.32    0.77
   0  11   4    4.36    0.68
  -1 -11  -4    0.06    0.22
  -1 -11  -4   -0.20    0.19
   1  11   4    0.14    0.26
   1  11   4    0.45    0.37
  -2 -11  -4   61.00    2.69
  -2 -11  -4   57.33    2.57
   2  11   4   61.10    2.63
   2  11   4   59.36    2.79
  -3 -11  -4   12.59    1.03
  -3 -11  -4   16.72    1.15
   3  11   4   15.58    1.19
   3  11   4   14.49    1.11
  -4 -11  -4   11.64    1.14
  -4 -11  -4   12.47    1.02
   4  11   4   10.99    1.12
   4  11   4   12.91    1.07
  -5 -11  -4    9.11    1.01
  -5 -11  -4    8.63    0.99
   5  11   4    9.30    1.04
   5  11   4    8.14    0.99
  -6 -11  -4    0.46    0.33
  -6 -11  -4    0.84    0.40
   6  11   4   -0.23    0.28
   6  11   4    0.36    0.35
  -7 -11  -4   12.39    1.22
  -7 -11  -4   14.49    1.14
   7  11   4   10.22    1.17
   7  11   4    9.68    1.10
  -8 -11  -4    4.40    0.73
  -8 -11  -4    5.42    0.83
   8  11   4    5.18    0.85
   8  11   4    5.62    0.86
  -9 -11  -4    7.04    1.02
  -9 -11  -4    6.94    0.94
   9  11   4    6.92    1.00
   9  11   4    8.37    1.06
 -10 -11  -4    0.63    0.42
 -10 -11  -4    1.05    0.51
  10  11   4    0.34    0.41
  10  11   4    1.08    0.52
   3 -12  -4    5.69    0.96
  -3  12   4    5.78    1.04
   2 -12  -4    6.91    1.03
  -2  12   4    7.30    1.08
   1 -12  -4    2.77    0.56
   1 -12  -4    1.99    0.59
  -1  12   4    3.03    0.71
  -1  12   4    2.68    0.61
   0 -12  -4    4.91    0.73
   0 -12  -4    3.82    0.74
   0  12   4    5.20    0.76
   0  12   4    4.46    0.81
  -1 -12  -4    1.57    0.49
  -1 -12  -4    1.36    0.49
   1  12   4    2.39    0.65
   1  12   4    2.02    0.53
  -2 -12  -4    7.51    0.90
  -2 -12  -4    8.60    1.03
   2  12   4    7.26    0.91
   2  12   4    7.42    1.00
  -3 -12  -4   62.41    2.75
  -3 -12  -4   60.09    2.76
   3  12   4   60.14    2.74
   3  12   4   57.77    2.89
  -4 -12  -4    1.38    0.49
  -4 -12  -4    1.33    0.49
   4  12   4    1.35    0.48
   4  12   4    1.16    0.48
  -5 -12  -4   25.57    1.60
  -5 -12  -4   24.91    1.57
   5  12   4   25.91    1.69
   5  12   4   27.70    1.67
  -6 -12  -4    7.06    0.94
  -6 -12  -4    6.92    0.96
   6  12   4    7.92    1.07
   6  12   4    6.27    0.94
  -7 -12  -4    0.21    0.34
  -7 -12  -4    0.07    0.35
   7  12   4    0.27    0.40
   7  12   4    0.30    0.37
  -8 -12  -4    0.05    0.36
  -8 -12  -4   -0.40    0.32
   8  12   4    0.04    0.38
   8  12   4   -0.15    0.32
   1 -13  -4    7.93    0.98
  -1  13   4   10.21    1.14
   0 -13  -4    3.11    0.65
   0 -13  -4    3.57    0.74
   0  13   4    4.86    0.78
   0  13   4    2.11    0.71
  -1 -13  -4    7.69    0.99
  -1 -13  -4    6.39    0.98
   1  13   4    9.09    1.10
   1  13   4    7.59    1.10
  -2 -13  -4    7.96    1.03
  -2 -13  -4    5.50    0.86
   2  13   4    6.41    1.05
   2  13   4    5.65    0.89
  -3 -13  -4    2.24    0.57
  -3 -13  -4    1.96    0.59
   3  13   4    3.68    0.77
   3  13   4    2.01    0.58
  -4 -13  -4   10.28    1.17
  -4 -13  -4    9.84    1.16
   4  13   4   10.13    1.19
   4  13   4    8.65    1.16
  -5 -13  -4    1.33    0.53
  -5 -13  -4    1.87    0.57
   5  13   4    2.08    0.65
   5  13   4    0.73    0.47
  -6 -13  -4   12.21    1.32
   6  13   4   14.33    1.50
   3  12  -5   -0.29    0.30
  -3 -12   5    0.28    0.29
   2  12  -5    1.09    0.53
  -2 -12   5    1.83    0.52
   1  12  -5    3.21    0.81
   1  12  -5    3.39    0.75
  -1 -12   5    3.21    0.66
  -1 -12   5    2.08    0.60
   0  12  -5    7.35    1.14
   0 -12   5    6.89    0.96
   6  11  -5    3.94    0.85
  -6 -11   5    3.68    0.78
   5  11  -5   13.01    1.42
  -5 -11   5   13.31    1.36
   4  11  -5    5.36    0.89
  -4 -11   5    3.42    0.71
   3  11  -5   14.71    1.45
  -3 -11   5   15.90    1.22
   2  11  -5    0.14    0.34
   2  11  -5    0.08    0.35
  -2 -11   5    0.17    0.32
  -2 -11   5    0.04    0.27
   1  11  -5    1.70    0.55
   1  11  -5    2.67    0.69
  -1 -11   5    1.81    0.47
  -1 -11   5    1.66    0.48
   0  11  -5    0.16    0.40
   0 -11   5   -0.13    0.30
  -1  11  -5   12.79    1.42
   1 -11   5   11.18    1.19
  -2  11  -5    0.59    0.52
   2 -11   5   -0.01    0.36
   8  10  -5    4.22    0.87
  -8 -10   5    3.88    0.82
   7  10  -5   16.48    1.60
  -7 -10   5   14.82    1.47
   6  10  -5    1.62    0.57
  -6 -10   5    0.54    0.39
   5  10  -5   18.63    1.39
  -5 -10   5   19.74    1.40
   4  10  -5   23.97    1.52
  -4 -10   5   20.75    1.39
   3  10  -5    4.14    0.72
  -3 -10   5    4.53    0.71
   2  10  -5   29.69    1.67
   2  10  -5   29.79    1.70
  -2 -10   5   25.24    1.46
  -2 -10   5   26.27    1.52
   1  10  -5    3.26    0.66
   1  10  -5    3.63    0.65
  -1 -10   5    2.63    0.52
  -1 -10   5    3.33    0.58
   0  10  -5    8.89    1.07
   0  10  -5    7.81    0.89
   0 -10   5    7.79    0.90
   0 -10   5    8.23    0.87
  -1  10  -5    0.20    0.36
   1 -10   5    0.35    0.34
  -2  10  -5   15.16    1.29
   2 -10   5   11.90    1.23
  -3  10  -5   -0.16    0.32
   3 -10   5   -0.12    0.33
  -4  10  -5   32.17    2.11
   4 -10   5   37.36    2.12
   9   9  -5    2.24    0.66
  -9  -9   5    2.14    0.65
   8   9  -5    3.60    0.76
  -8  -9   5    3.58    0.73
   7   9  -5    3.57    0.72
  -7  -9   5    3.16    0.69
   6   9  -5   24.03    1.52
  -6  -9   5   17.13    1.30
   5   9  -5    1.19    0.46
  -5  -9   5    0.76    0.39
   4   9  -5   36.77    1.93
  -4  -9   5   35.42    1.84
   3   9  -5   24.03    1.47
   3   9  -5   27.12    1.49
  -3  -9   5   25.46    1.34
  -3  -9   5   24.64    1.43
   2   9  -5    6.63    0.84
   2   9  -5    7.43    0.87
  -2  -9   5    6.52    0.79
  -2  -9   5    7.62    0.78
   1   9  -5   19.31    1.27
   1   9  -5   18.94    1.21
  -1  -9   5   18.20    1.14
  -1  -9   5   18.84    1.15
   0   9  -5   12.31    0.94
   0   9  -5   12.09    1.02
   0  -9   5   12.03    0.90
   0  -9   5   12.02    0.87
  -1   9  -5    5.02    0.67
  -1   9  -5    5.87    0.87
   1  -9   5    4.60    0.60
   1  -9   5    4.74    0.68
  -2   9  -5    2.70    0.59
   2  -9   5    1.68    0.46
  -3   9  -5   25.28    1.68
   3  -9   5   23.14    1.50
  -4   9  -5   -0.20    0.28
   4  -9   5   -0.09    0.27
  -5   9  -5   16.49    1.68
   5  -9   5   19.91    1.46
  -6   9  -5    0.90    0.58
   6  -9   5    1.43    0.54
  10   8  -5    9.32    1.19
 -10  -8   5    8.77    1.13
   9   8  -5    0.36    0.46
  -9  -8   5    0.62    0.39
   8   8  -5   12.61    1.29
  -8  -8   5   12.08    1.24
   7   8  -5    6.46    0.88
  -7  -8   5    5.62    0.83
   6   8  -5    7.51    0.92
  -6  -8   5    6.93    0.90
   5   8  -5   14.97    1.12
  -5  -8   5   15.02    1.10
   4   8  -5   14.86    1.08
  -4  -8   5   16.18    1.08
   3   8  -5   32.30    1.58
   3   8  -5   30.21    1.61
  -3  -8   5   30.96    1.58
  -3  -8   5   30.58    1.45
   2   8  -5    8.35    0.85
   2   8  -5    9.45    0.92
  -2  -8   5    7.87    0.66
  -2  -8   5    9.53    0.75
   1   8  -5   63.19    2.64
   1   8  -5   62.15    2.55
  -1  -8   5   59.98    2.47
  -1  -8   5   62.38    2.50
   0   8  -5   26.04    1.39
   0   8  -5   29.63    1.57
   0  -8   5   29.17    1.38
   0  -8   5   26.39    1.41
  -1   8  -5   18.65    1.09
  -1   8  -5   17.84    1.23
   1  -8   5   19.60    1.05
   1  -8   5   17.85    1.13
  -2   8  -5    4.01    0.69
   2  -8   5    4.74    0.67
  -3   8  -5   16.90    1.25
   3  -8   5   16.92    1.19
  -4   8  -5   16.63    1.32
  -4   8  -5   19.17    1.29
   4  -8   5   17.73    1.10
   4  -8   5   17.23    1.26
  -5   8  -5   21.63    1.33
  -5   8  -5   17.10    1.43
   5  -8   5   20.53    1.25
   5  -8   5   20.95    1.48
  -6   8  -5   40.98    2.23
  -6   8  -5   39.24    2.33
   6  -8   5   40.11    2.00
   6  -8   5   36.23    2.16
  -7   8  -5    0.64    0.51
   7  -8   5    1.43    0.55
   7  -8   5    0.55    0.46
  11   7  -5    9.85    1.20
 -11  -7   5   13.28    1.35
  10   7  -5    2.76    0.67
 -10  -7   5    1.65    0.55
   9   7  -5    4.09    0.72
  -9  -7   5    3.66    0.70
   8   7  -5    1.23    0.46
  -8  -7   5    0.40    0.33
   7   7  -5    4.41    0.71
  -7  -7   5    3.67    0.66
   6   7  -5   35.53    1.61
   6   7  -5   31.65    1.75
  -6  -7   5   32.99    1.75
  -6  -7   5   37.79    1.77
   5   7  -5   10.10    1.00
   5   7  -5   10.65    0.72
  -5  -7   5    9.15    0.75
  -5  -7   5   10.08    0.84
   4   7  -5    7.14    0.71
   4   7  -5    7.83    0.85
   4   7  -5    7.48    0.56
  -4  -7   5    6.60    0.76
  -4  -7   5    7.02    0.71
  -4  -7   5    7.65    0.59
   3   7  -5   10.81    0.84
   3   7  -5   11.55    0.68
   3   7  -5   12.74    0.82
  -3  -7   5   11.17    0.72
  -3  -7   5   11.16    0.75
  -3  -7   5   11.51    0.83
   2   7  -5   38.14    1.69
   2   7  -5   37.01    1.47
   2   7  -5   34.11    1.67
  -2  -7   5   34.94    1.54
  -2  -7   5   36.52    1.57
  -2  -7   5   35.83    1.65
   1   7  -5    2.44    0.45
   1   7  -5    2.25    0.33
   1   7  -5    3.11    0.49
  -1  -7   5    2.76    0.44
  -1  -7   5    2.31    0.37
  -1  -7   5    2.71    0.42
   0   7  -5   59.27    2.29
   0   7  -5   58.84    2.50
   0   7  -5   59.64    2.20
   0   7  -5   59.90    2.36
   0  -7   5   59.55    2.31
   0  -7   5   61.43    2.38
  -1   7  -5    4.71    0.64
  -1   7  -5    3.59    0.47
  -1   7  -5    4.42    0.53
   1  -7   5    3.38    0.44
   1  -7   5    3.27    0.50
   1  -7   5    4.21    0.49
  -2   7  -5    0.50    0.24
  -2   7  -5    1.32    0.32
  -2   7  -5    0.50    0.32
   2  -7   5    0.87    0.25
   2  -7   5    1.10    0.28
   2  -7   5    0.72    0.31
  -3   7  -5    3.55    0.65
  -3   7  -5    3.47    0.52
   3  -7   5    3.20    0.57
   3  -7   5    4.20    0.53
  -4   7  -5   22.59    1.23
  -4   7  -5   17.59    1.31
   4  -7   5   17.91    1.10
   4  -7   5   21.27    1.33
  -5   7  -5    0.70    0.42
  -5   7  -5    2.30    0.49
   5  -7   5    1.86    0.51
   5  -7   5    0.92    0.35
  -6   7  -5   29.86    1.64
  -6   7  -5   27.85    1.83
   6  -7   5   28.02    1.57
   6  -7   5   30.32    1.80
  -7   7  -5   19.98    1.34
  -7   7  -5   20.55    1.55
   7  -7   5   18.67    1.31
   7  -7   5   18.99    1.49
  -8   7  -5   11.28    1.39
  -8   7  -5   14.31    1.16
   8  -7   5   10.52    1.32
   8  -7   5   11.41    1.23
  11   6  -5    4.42    0.80
 -11  -6   5    4.17    0.75
  10   6  -5   24.73    1.54
  10   6  -5   20.55    1.38
 -10  -6   5   23.70    1.53
 -10  -6   5   25.70    1.59
   9   6  -5    1.97    0.51
   9   6  -5    1.62    0.44
  -9  -6   5    3.04    0.59
  -9  -6   5    2.90    0.62
   8   6  -5    8.37    0.86
   8   6  -5    8.89    0.99
  -8  -6   5    9.33    0.98
  -8  -6   5    8.25    0.97
   7   6  -5    0.44    0.30
   7   6  -5    0.90    0.31
  -7  -6   5    0.59    0.29
  -7  -6   5    0.97    0.37
   6   6  -5   23.52    1.41
   6   6  -5   29.27    1.34
  -6  -6   5   26.83    1.42
  -6  -6   5   26.31    1.46
   5   6  -5    0.49    0.23
   5   6  -5    0.40    0.27
  -5  -6   5    0.70    0.32
  -5  -6   5    0.66    0.27
   4   6  -5  145.73    5.14
   4   6  -5  150.28    4.91
   4   6  -5  151.51    5.09
  -4  -6   5  149.41    5.12
  -4  -6   5  148.19    4.91
  -4  -6   5  143.40    5.11
   3   6  -5    5.07    0.50
   3   6  -5    6.23    0.51
   3   6  -5    5.40    0.64
  -3  -6   5    6.26    0.68
  -3  -6   5    6.09    0.60
  -3  -6   5    4.79    0.49
   2   6  -5   24.57    1.27
   2   6  -5   25.20    1.11
   2   6  -5   25.69    1.22
  -2  -6   5   26.11    1.26
  -2  -6   5   25.00    1.18
  -2  -6   5   26.25    1.16
   1   6  -5  120.89    4.24
   1   6  -5  121.79    4.14
   1   6  -5  119.99    3.94
  -1  -6   5  115.83    4.09
  -1  -6   5  117.48    4.09
  -1  -6   5  119.80    4.08
   0   6  -5   13.63    0.77
   0   6  -5   12.86    0.80
   0   6  -5   13.89    0.87
   0   6  -5   14.58    0.75
   0  -6   5   13.68    0.79
   0  -6   5   13.04    0.79
  -1   6  -5   82.93    2.99
  -1   6  -5   81.94    3.18
  -1   6  -5   83.23    2.94
   1  -6   5   76.70    3.00
   1  -6   5   84.78    2.92
   1  -6   5   82.98    2.90
  -2   6  -5    0.23    0.17
  -2   6  -5    0.00    0.14
  -2   6  -5    0.21    0.23
   2  -6   5    0.05    0.15
   2  -6   5   -0.04    0.18
   2  -6   5    0.09    0.13
  -3   6  -5   49.04    2.05
  -3   6  -5   46.20    2.21
   3  -6   5   50.86    2.01
   3  -6   5   49.12    2.15
  -4   6  -5    0.90    0.37
  -4   6  -5    0.44    0.23
   4  -6   5    0.19    0.19
   4  -6   5    0.43    0.26
  -5   6  -5   28.86    1.48
  -5   6  -5   26.64    1.63
   5  -6   5   28.04    1.44
   5  -6   5   25.74    1.54
  -6   6  -5    0.45    0.35
  -6   6  -5    0.32    0.27
   6  -6   5    0.47    0.36
   6  -6   5    0.54    0.29
  -7   6  -5   36.49    1.90
  -7   6  -5   35.43    2.11
   7  -6   5   39.21    1.92
   7  -6   5   34.42    2.01
  -8   6  -5    9.95    1.24
  -8   6  -5   10.57    1.15
   8  -6   5   10.97    1.14
   8  -6   5   12.70    1.37
  -9   6  -5   20.50    1.63
  -9   6  -5   20.16    1.46
   9  -6   5   20.69    1.49
   9  -6   5   23.27    1.72
  12   5  -5    4.73    0.81
 -12  -5   5    6.16    0.97
  11   5  -5    1.97    0.55
 -11  -5   5    2.09    0.56
  10   5  -5   17.99    1.24
  10   5  -5   16.60    1.21
 -10  -5   5   17.48    1.29
 -10  -5   5   16.38    1.21
   9   5  -5   20.35    1.27
   9   5  -5   19.87    1.31
  -9  -5   5   21.60    1.37
  -9  -5   5   22.91    1.39
   8   5  -5   -0.22    0.21
   8   5  -5    0.15    0.22
  -8  -5   5    0.36    0.30
  -8  -5   5    0.07    0.24
   7   5  -5    4.60    0.61
   7   5  -5    3.98    0.63
  -7  -5   5    3.28    0.55
  -7  -5   5    3.32    0.56
   6   5  -5   23.84    1.32
   6   5  -5   23.41    1.22
  -6  -5   5   23.10    1.29
  -6  -5   5   24.87    1.32
   5   5  -5   -0.09    0.14
   5   5  -5    0.32    0.20
   5   5  -5    0.15    0.18
  -5  -5   5    0.62    0.18
  -5  -5   5    0.27    0.23
  -5  -5   5    0.90    0.31
   4   5  -5   53.28    2.19
   4   5  -5   54.12    2.04
   4   5  -5   54.23    2.03
  -4  -5   5   54.94    1.95
  -4  -5   5   48.92    2.13
  -4  -5   5   54.46    2.16
   3   5  -5   52.67    2.12
   3   5  -5   52.16    1.96
   3   5  -5   54.34    2.00
  -3  -5   5   51.04    2.04
  -3  -5   5   49.43    2.07
  -3  -5   5   52.91    1.92
   2   5  -5    8.17    0.52
   2   5  -5    7.63    0.54
   2   5  -5    8.56    0.62
  -2  -5   5    8.70    0.58
  -2  -5   5    8.44    0.52
  -2  -5   5    7.46    0.58
   1   5  -5   72.41    2.49
   1   5  -5   70.74    2.61
   1   5  -5   72.29    2.64
  -1  -5   5   70.35    2.58
  -1  -5   5   71.30    2.59
  -1  -5   5   71.00    2.53
   0   5  -5   40.66    1.70
   0   5  -5   40.30    1.55
   0   5  -5   39.56    1.62
   0   5  -5   40.33    1.61
   0  -5   5   40.14    1.61
   0  -5   5   39.46    1.59
  -1   5  -5   56.53    2.08
  -1   5  -5   57.06    2.05
  -1   5  -5   56.00    2.26
  -1   5  -5   55.30    2.13
   1  -5   5   54.62    2.03
   1  -5   5   56.20    2.16
  -2   5  -5    1.35    0.29
  -2   5  -5    0.87    0.29
  -2   5  -5    1.48    0.27
   2  -5   5    1.50    0.32
   2  -5   5    1.24    0.24
   2  -5   5    1.20    0.27
  -3   5  -5   71.87    2.43
  -3   5  -5   66.77    2.82
  -3   5  -5   68.23    2.66
   3  -5   5   68.62    2.58
   3  -5   5   68.44    2.72
   3  -5   5   72.34    2.41
  -4   5  -5   42.36    2.01
  -4   5  -5   41.76    1.84
   4  -5   5   41.00    1.78
   4  -5   5   42.30    1.93
  -5   5  -5   13.50    0.91
  -5   5  -5   13.42    1.03
   5  -5   5   12.72    0.97
   5  -5   5   11.46    0.83
  -6   5  -5   11.56    1.19
  -6   5  -5   12.16    0.92
   6  -5   5   11.86    1.00
   6  -5   5   11.78    0.87
  -7   5  -5    6.18    0.80
  -7   5  -5    5.60    0.85
   7  -5   5    6.26    0.87
   7  -5   5    5.48    0.73
  -8   5  -5   31.00    1.93
  -8   5  -5   31.86    1.79
   8  -5   5   32.65    1.77
   8  -5   5   32.32    1.92
  -9   5  -5    0.42    0.31
  -9   5  -5    1.24    0.54
   9  -5   5    0.49    0.46
   9  -5   5    0.03    0.29
 -10   5  -5   49.63    2.58
  10  -5   5   49.09    2.55
  12   4  -5    6.89    1.01
 -12  -4   5    6.92    1.03
  11   4  -5   18.69    1.37
 -11  -4   5   19.96    1.48
  10   4  -5    1.33    0.45
  10   4  -5    0.69    0.36
 -10  -4   5    1.23    0.42
 -10  -4   5    1.40    0.51
   9   4  -5   23.82    1.40
   9   4  -5   24.96    1.46
  -9  -4   5   24.92    1.43
  -9  -4   5   26.58    1.55
   8   4  -5   29.74    1.54
   8   4  -5   30.27    1.55
  -8  -4   5   30.90    1.62
  -8  -4   5   27.32    1.51
   7   4  -5   17.79    1.10
   7   4  -5   17.18    1.06
  -7  -4   5   16.83    1.07
  -7  -4   5   19.60    1.17
   6   4  -5   32.26    1.49
   6   4  -5   30.15    1.51
  -6  -4   5   33.68    1.55
  -6  -4   5   30.63    1.55
   5   4  -5   35.56    1.69
   5   4  -5   42.45    1.54
   5   4  -5   37.62    1.64
  -5  -4   5   39.92    1.46
  -5  -4   5   37.78    1.71
  -5  -4   5   38.60    1.74
   4   4  -5   64.66    2.18
   4   4  -5   58.76    2.24
   4   4  -5   58.94    2.34
  -4  -4   5   61.18    2.36
  -4  -4   5   56.19    2.31
  -4  -4   5   61.18    2.08
   3   4  -5   27.28    1.08
   3   4  -5   24.63    1.11
   3   4  -5   25.38    1.22
  -3  -4   5   24.59    1.17
  -3  -4   5   26.54    1.03
  -3  -4   5   25.33    1.20
   2   4  -5   87.27    3.08
   2   4  -5   90.33    3.17
   2   4  -5   89.54    3.04
  -2  -4   5   88.10    3.13
  -2  -4   5   88.77    3.15
  -2  -4   5   94.64    3.01
   1   4  -5    1.43    0.25
   1   4  -5    1.22    0.22
   1   4  -5    1.42    0.28
  -1  -4   5    1.54    0.24
  -1  -4   5    1.79    0.29
  -1  -4   5    0.70    0.21
   0   4  -5  223.16    6.98
   0   4  -5  219.11    7.29
   0   4  -5  228.94    7.21
   0   4  -5  216.25    7.04
   0  -4   5  223.40    7.08
   0  -4   5  223.15    7.02
  -1   4  -5    2.20    0.33
  -1   4  -5    1.93    0.29
  -1   4  -5    2.60    0.32
  -1   4  -5    2.71    0.40
   1  -4   5    2.78    0.36
   1  -4   5    2.29    0.30
  -2   4  -5   74.22    2.74
  -2   4  -5   76.92    2.87
  -2   4  -5   75.50    2.57
   2  -4   5   74.08    2.53
   2  -4   5   76.89    2.76
   2  -4   5   74.55    2.66
  -3   4  -5   80.78    2.62
  -3   4  -5   73.82    2.99
  -3   4  -5   77.27    2.88
   3  -4   5   75.59    2.90
   3  -4   5   76.93    2.79
   3  -4   5   81.56    2.59
  -4   4  -5    8.64    0.66
  -4   4  -5    8.93    0.75
   4  -4   5    8.59    0.70
   4  -4   5    8.62    0.64
  -5   4  -5   12.70    0.98
  -5   4  -5   13.85    0.89
   5  -4   5   13.01    0.85
   5  -4   5   12.26    0.91
  -6   4  -5   39.63    1.85
  -6   4  -5   39.66    1.99
   6  -4   5   37.49    1.78
   6  -4   5   39.16    1.93
  -7   4  -5    8.06    0.89
  -7   4  -5    9.93    1.09
   7  -4   5    9.65    0.95
   7  -4   5    9.21    1.02
  -8   4  -5   14.21    1.17
  -8   4  -5   11.09    0.95
   8  -4   5    8.75    0.99
   8  -4   5   12.92    1.30
  -9   4  -5   40.59    2.11
  -9   4  -5   35.12    2.12
   9  -4   5   37.80    2.14
   9  -4   5   42.29    2.12
 -10   4  -5    5.32    0.86
 -10   4  -5    4.00    0.81
  10  -4   5    5.81    0.91
  10  -4   5    3.50    0.77
  12   3  -5    2.71    0.67
 -12  -3   5    3.57    0.76
  11   3  -5    8.74    1.08
 -11  -3   5    8.67    1.13
  10   3  -5   17.56    1.25
 -10  -3   5   15.86    1.23
   9   3  -5    0.87    0.37
   9   3  -5    0.85    0.33
  -9  -3   5    0.88    0.36
  -9  -3   5    0.81    0.34
   8   3  -5   15.07    1.02
   8   3  -5   18.67    1.15
  -8  -3   5   17.80    1.18
  -8  -3   5   15.94    1.03
   7   3  -5    0.72    0.27
   7   3  -5    0.48    0.24
  -7  -3   5    0.37    0.25
  -7  -3   5    0.21    0.22
   6   3  -5   58.79    2.31
   6   3  -5   54.94    2.28
  -6  -3   5   55.01    2.37
  -6  -3   5   60.31    2.32
   5   3  -5    0.77    0.26
   5   3  -5    0.99    0.26
   5   3  -5    0.89    0.19
  -5  -3   5    0.70    0.25
  -5  -3   5    0.61    0.15
  -5  -3   5    0.47    0.22
   4   3  -5   38.32    1.68
   4   3  -5   42.96    1.50
   4   3  -5   43.26    1.67
  -4  -3   5   39.98    1.72
  -4  -3   5   40.11    1.42
  -4  -3   5   39.90    1.69
   3   3  -5    3.58    0.40
   3   3  -5    3.59    0.27
   3   3  -5    3.87    0.45
  -3  -3   5    3.41    0.24
  -3  -3   5    2.90    0.38
  -3  -3   5    3.50    0.43
   2   3  -5   20.55    0.93
   2   3  -5   21.38    0.86
   2   3  -5   22.66    1.03
  -2  -3   5   18.85    0.96
  -2  -3   5   21.32    0.99
  -2  -3   5   23.06    0.85
   1   3  -5   39.40    1.50
   1   3  -5   39.84    1.57
   1   3  -5   40.88    1.50
  -1  -3   5   39.94    1.55
  -1  -3   5   41.52    1.58
  -1  -3   5   41.76    1.45
   0   3  -5  243.60    7.47
   0   3  -5  237.51    7.41
   0   3  -5  242.62    7.70
   0   3  -5  233.56    7.64
   0  -3   5  236.23    7.43
   0  -3   5  234.64    7.47
  -1   3  -5  226.84    7.10
  -1   3  -5  224.01    7.41
  -1   3  -5  223.75    7.30
  -1   3  -5  233.08    7.09
   1  -3   5  223.84    7.04
   1  -3   5  227.41    7.20
  -2   3  -5    0.66    0.17
  -2   3  -5    0.41    0.15
  -2   3  -5    0.67    0.23
   2  -3   5    0.49    0.19
   2  -3   5    0.38    0.12
  -3   3  -5  113.56    3.99
  -3   3  -5  118.04    3.69
  -3   3  -5  113.02    4.12
   3  -3   5  113.50    4.00
   3  -3   5  122.97    3.66
   3  -3   5  110.84    3.88
  -4   3  -5   34.11    1.62
  -4   3  -5   32.68    1.48
   4  -3   5   32.97    1.54
   4  -3   5   34.64    1.48
  -5   3  -5   55.20    2.41
  -5   3  -5   56.95    2.29
   5  -3   5   57.24    2.24
   5  -3   5   54.74    2.32
  -6   3  -5    0.64    0.30
  -6   3  -5    0.70    0.27
   6  -3   5    0.78    0.29
   6  -3   5    0.77    0.30
  -7   3  -5   76.01    3.09
  -7   3  -5   67.24    2.85
   7  -3   5   69.42    2.93
   7  -3   5   66.63    2.78
  -8   3  -5    3.30    0.58
  -8   3  -5    3.44    0.66
   8  -3   5    3.94    0.68
   8  -3   5    2.69    0.55
  -9   3  -5   16.13    1.22
  -9   3  -5   16.43    1.30
   9  -3   5   19.30    1.30
   9  -3   5   16.19    1.26
 -10   3  -5   36.23    2.07
 -10   3  -5   33.11    1.94
  10  -3   5   29.95    1.92
  10  -3   5   37.81    2.02
 -11   3  -5   -0.07    0.35
 -11   3  -5    0.18    0.39
  11  -3   5   -0.24    0.38
  11  -3   5    0.78    0.41
  12   2  -5   13.89    1.44
 -12  -2   5   12.64    1.40
  11   2  -5   -0.15    0.31
 -11  -2   5    0.37    0.37
  10   2  -5   22.19    1.47
 -10  -2   5   22.46    1.53
   9   2  -5   12.88    1.02
   9   2  -5   14.03    0.93
  -9  -2   5   12.96    0.92
  -9  -2   5   13.61    1.10
   8   2  -5    4.49    0.65
   8   2  -5    4.47    0.59
  -8  -2   5    4.89    0.72
  -8  -2   5    4.87    0.62
   7   2  -5   84.56    3.27
   7   2  -5   83.97    3.18
  -7  -2   5   90.63    3.41
  -7  -2   5   85.07    3.18
   6   2  -5    8.74    0.69
   6   2  -5    9.06    0.52
   6   2  -5    8.25    0.65
  -6  -2   5    8.77    0.72
  -6  -2   5    8.61    0.67
   5   2  -5   50.11    2.06
   5   2  -5   51.19    2.06
   5   2  -5   55.71    1.82
  -5  -2   5   51.00    1.82
  -5  -2   5   51.52    2.14
  -5  -2   5   50.74    2.05
   4   2  -5    2.45    0.21
   4   2  -5    2.36    0.37
   4   2  -5    2.19    0.35
  -4  -2   5    1.83    0.33
  -4  -2   5    1.93    0.35
   3   2  -5  137.67    4.03
   3   2  -5  121.02    4.19
   3   2  -5  123.16    4.13
  -3  -2   5  114.43    4.15
  -3  -2   5  124.52    4.28
  -3  -2   5  129.26    3.92
   2   2  -5   54.91    1.80
   2   2  -5   52.07    1.92
   2   2  -5   52.45    1.99
  -2  -2   5   56.21    1.75
  -2  -2   5   54.44    2.01
  -2  -2   5   52.59    1.98
   1   2  -5  418.37   12.94
   1   2  -5  418.22   12.59
   1   2  -5  400.85   12.66
  -1  -2   5  397.89   12.96
  -1  -2   5  411.46   12.65
  -1  -2   5  424.94   12.61
   0   2  -5   58.37    2.01
   0   2  -5   55.05    1.96
   0   2  -5   57.90    2.05
   0   2  -5   56.24    2.00
   0  -2   5   57.15    1.98
   0  -2   5   56.38    1.92
  -1   2  -5  171.10    5.51
  -1   2  -5  177.38    5.51
  -1   2  -5  166.19    5.67
  -1   2  -5  174.04    5.75
   1  -2   5  181.09    5.59
   1  -2   5  179.96    5.47
  -2   2  -5   40.88    1.55
  -2   2  -5   43.12    1.69
  -2   2  -5   41.11    1.61
  -2   2  -5   42.32    1.47
   2  -2   5   42.39    1.43
   2  -2   5   40.05    1.60
  -3   2  -5    0.09    0.17
  -3   2  -5    0.13    0.13
  -3   2  -5    0.22    0.10
   3  -2   5    0.14    0.14
   3  -2   5    0.12    0.13
   3  -2   5    0.20    0.07
  -4   2  -5  209.51    6.97
  -4   2  -5  208.08    7.13
  -4   2  -5  225.12    6.37
   4  -2   5  201.67    6.93
   4  -2   5  208.39    6.77
  -5   2  -5   14.62    0.95
  -5   2  -5   14.44    0.89
   5  -2   5   15.76    0.89
   5  -2   5   15.68    0.95
  -6   2  -5   45.06    2.06
  -6   2  -5   43.72    1.94
   6  -2   5   46.62    1.91
   6  -2   5   42.61    1.99
  -7   2  -5    0.02    0.19
  -7   2  -5   -0.02    0.20
   7  -2   5   -0.26    0.11
   7  -2   5    0.06    0.21
  -8   2  -5   28.34    1.61
  -8   2  -5   28.39    1.53
   8  -2   5   24.67    1.43
   8  -2   5   24.99    1.54
  -9   2  -5    0.59    0.34
  -9   2  -5    0.30    0.26
   9  -2   5    1.18    0.48
   9  -2   5    0.56    0.35
 -10   2  -5   26.65    1.66
 -10   2  -5   25.71    1.66
  10  -2   5   25.75    1.61
  10  -2   5   23.51    1.58
 -11   2  -5   10.99    1.24
  11  -2   5   12.24    1.33
  11  -2   5   12.23    1.31
  12   1  -5    1.25    0.57
 -12  -1   5    0.84    0.52
  11   1  -5    6.68    0.96
 -11  -1   5    7.81    1.07
  10   1  -5    0.94    0.44
 -10  -1   5    1.06    0.48
   9   1  -5   48.32    2.05
   9   1  -5   45.13    2.23
  -9  -1   5   45.61    2.27
  -9  -1   5   48.73    2.05
   8   1  -5   23.20    1.37
   8   1  -5   25.07    1.25
  -8  -1   5   23.13    1.23
  -8  -1   5   22.14    1.38
   7   1  -5   68.61    2.57
   7   1  -5   62.74    2.66
  -7  -1   5   65.67    2.76
  -7  -1   5   68.75    2.57
   6   1  -5   77.00    3.02
   6   1  -5   77.61    2.93
   6   1  -5   85.34    2.78
  -6  -1   5   83.88    2.83
  -6  -1   5   77.42    3.10
  -6  -1   5   80.21    2.94
   5   1  -5    1.95    0.24
   5   1  -5    1.45    0.31
   5   1  -5    1.60    0.33
  -5  -1   5    1.70    0.32
  -5  -1   5    2.25    0.24
  -5  -1   5    1.55    0.33
   4   1  -5   39.78    1.73
   4   1  -5   44.24    1.77
   4   1  -5   49.40    1.53
  -4  -1   5   45.84    1.57
  -4  -1   5   43.25    1.75
  -4  -1   5   43.08    1.83
   3   1  -5    0.20    0.07
   3   1  -5    0.13    0.14
   3   1  -5    0.27    0.07
   3   1  -5    0.02    0.12
  -3  -1   5    0.10    0.14
  -3  -1   5   -0.09    0.11
   2   1  -5   72.72    2.57
   2   1  -5   72.91    2.52
  -2  -1   5   75.01    2.62
   1   1  -5   14.70    0.73
   1   1  -5   14.71    0.69
   1   1  -5   16.50    0.57
  -1  -1   5   15.90    0.53
  -1  -1   5   14.23    0.72
  -1  -1   5   13.20    0.70
   0   1  -5  456.35   14.43
   0   1  -5  456.43   14.07
   0   1  -5  480.34   14.48
   0   1  -5  449.86   14.01
   0  -1   5  468.18   14.07
   0  -1   5  457.66   14.10
  -1   1  -5    3.12    0.28
  -1   1  -5    2.88    0.31
  -1   1  -5    2.40    0.28
  -1   1  -5    2.63    0.28
   1  -1   5    2.92    0.24
   1  -1   5    2.61    0.28
  -2   1  -5   81.63    2.53
  -2   1  -5   78.13    2.76
  -2   1  -5   72.88    2.60
  -2   1  -5   76.85    2.71
   2  -1   5   77.68    2.68
   2  -1   5   81.00    2.51
  -3   1  -5   90.41    3.23
  -3   1  -5   97.98    2.92
  -3   1  -5   89.97    3.33
   3  -1   5   92.69    3.15
   3  -1   5   90.26    3.24
   3  -1   5   99.84    2.91
  -4   1  -5   18.28    0.97
  -4   1  -5   17.09    0.89
   4  -1   5   16.06    0.91
   4  -1   5   18.04    0.89
  -5   1  -5   74.64    2.80
  -5   1  -5   75.23    2.91
   5  -1   5   73.45    2.72
   5  -1   5   77.15    2.86
  -6   1  -5    2.14    0.41
  -6   1  -5    1.55    0.33
   6  -1   5    1.93    0.39
   6  -1   5    1.83    0.35
  -7   1  -5   52.33    2.28
  -7   1  -5   57.28    2.44
   7  -1   5   55.29    2.26
   7  -1   5   53.37    2.36
  -8   1  -5    0.85    0.33
  -8   1  -5    1.37    0.38
   8  -1   5    1.80    0.47
   8  -1   5    1.05    0.33
  -9   1  -5   35.38    1.90
  -9   1  -5   33.21    1.79
   9  -1   5   33.81    1.84
   9  -1   5   35.03    1.81
 -10   1  -5   -0.06    0.27
 -10   1  -5   -0.16    0.23
  10  -1   5   -0.22    0.26
  10  -1   5   -0.10    0.25
 -11   1  -5   26.08    1.69
 -11   1  -5   22.56    1.60
  11  -1   5   23.99    1.60
  11  -1   5   20.54    1.52
 -12   1  -5    0.71    0.42
  12  -1   5    0.47    0.39
  11   0  -5    7.01    1.04
 -11   0   5    8.33    1.09
  10   0  -5   13.43    1.33
 -10   0   5   12.60    1.31
   9   0  -5    8.05    0.94
  -9   0   5    7.69    0.95
   8   0  -5  123.68    4.66
   8   0  -5  131.76    4.43
  -8   0   5  124.23    4.76
  -8   0   5  129.04    4.43
   7   0  -5    1.16    0.35
   7   0  -5    1.50    0.33
   7   0  -5    1.33    0.28
  -7   0   5    0.95    0.29
  -7   0   5    1.39    0.28
  -7   0   5    1.18    0.36
   6   0  -5   70.36    2.42
   6   0  -5   69.43    2.68
   6   0  -5   66.39    2.52
  -6   0   5   60.61    2.67
  -6   0   5   66.03    2.53
  -6   0   5   73.85    2.48
   5   0  -5   23.72    1.13
   5   0  -5   26.87    1.01
   5   0  -5   21.08    1.15
  -5   0   5   23.85    1.23
  -5   0   5   23.93    1.14
  -5   0   5   24.65    1.00
   4   0  -5   10.16    0.70
   4   0  -5   13.58    0.56
   4   0  -5   12.39    0.71
  -4   0   5   12.84    0.56
  -4   0   5   12.35    0.72
  -4   0   5   12.33    0.77
   3   0  -5  138.77    4.45
   3   0  -5  136.17    4.20
   3   0  -5  128.92    4.42
  -3   0   5  135.26    4.58
  -3   0   5  138.39    4.46
   2   0  -5   10.49    0.57
   2   0  -5   10.52    0.58
  -2   0   5    9.99    0.59
  -2   0   5    9.96    0.58
   1   0  -5  384.08   11.97
   1   0  -5  384.89   11.90
  -1   0   5  400.55   12.27
  -1   0   5  393.64   11.99
   0   0  -5   10.84    0.44
   0   0  -5   10.15    0.51
   0   0  -5   10.52    0.53
   0   0  -5   10.23    0.53
   0   0   5   11.51    0.45
   0   0   5   10.73    0.54
  -1   0  -5  137.57    4.33
  -1   0  -5  133.95    4.35
  -1   0  -5  130.09    4.48
  -1   0  -5  144.72    4.50
   1   0   5  142.54    4.36
   1   0   5  139.59    4.40
  -2   0  -5    0.76    0.19
  -2   0  -5    0.50    0.15
  -2   0  -5    0.57    0.15
  -2   0  -5    0.63    0.12
   2   0   5    1.76    0.19
   2   0   5    0.96    0.20
  -3   0  -5  294.44    8.55
  -3   0  -5  276.47    9.00
  -3   0  -5  267.25    9.12
   3   0   5  273.23    8.75
   3   0   5  305.56    8.59
   3   0   5  276.57    8.94
  -4   0  -5   32.94    1.44
  -4   0  -5   30.34    1.35
   4   0   5   34.72    1.03
   4   0   5   32.23    1.33
   4   0   5   31.29    1.40
  -5   0  -5   19.90    1.03
  -5   0  -5   21.21    1.11
   5   0   5   22.00    1.11
   5   0   5   21.07    1.03
  -6   0  -5   20.15    1.06
  -6   0  -5   20.59    1.15
   6   0   5   19.39    1.11
   6   0   5   20.05    1.05
  -7   0  -5    4.49    0.57
  -7   0  -5    4.98    0.67
   7   0   5    5.01    0.65
   7   0   5    4.72    0.57
  -8   0  -5   19.80    1.22
  -8   0  -5   24.04    1.36
   8   0   5   21.25    1.28
   8   0   5   20.57    1.21
  -9   0  -5   22.52    1.42
  -9   0  -5   22.82    1.40
   9   0   5   23.32    1.44
   9   0   5   24.86    1.40
 -10   0  -5   18.94    1.36
 -10   0  -5   22.29    1.42
  10   0   5   21.23    1.41
  10   0   5   20.73    1.37
 -11   0  -5    8.08    1.03
 -11   0  -5    7.35    0.98
  11   0   5    7.48    0.99
  11   0   5    8.75    1.05
 -12   0  -5   26.92    1.79
 -12   0  -5   25.91    1.75
  12   0   5   23.73    1.69
  12   0   5   27.56    1.80
  11  -1  -5    1.29    0.54
 -11   1   5    1.10    0.54
  10  -1  -5    1.62    0.55
 -10   1   5    1.85    0.55
   9  -1  -5   29.09    1.71
  -9   1   5   30.36    1.76
   8  -1  -5    5.42    0.73
   8  -1  -5    5.20    0.60
  -8   1   5    5.27    0.60
  -8   1   5    4.85    0.70
   7  -1  -5   86.94    3.00
   7  -1  -5   82.13    3.00
   7  -1  -5   79.32    3.19
  -7   1   5   77.63    3.25
  -7   1   5   82.47    3.00
  -7   1   5   84.34    3.04
   6  -1  -5    0.21    0.20
   6  -1  -5    0.14    0.14
   6  -1  -5    0.25    0.18
  -6   1   5    0.10    0.14
  -6   1   5    0.01    0.15
  -6   1   5    0.44    0.25
   5  -1  -5   71.00    2.44
   5  -1  -5   67.38    2.52
  -5   1   5   74.59    2.51
  -5   1   5   67.55    2.69
  -5   1   5   67.47    2.53
   4  -1  -5   10.18    0.62
   4  -1  -5   10.42    0.52
   4  -1  -5   11.75    0.72
  -4   1   5    9.18    0.66
  -4   1   5   12.19    0.57
  -4   1   5   10.22    0.64
   3  -1  -5   65.60    2.32
   3  -1  -5   61.45    2.33
   3  -1  -5   66.58    2.15
  -3   1   5   63.50    2.41
  -3   1   5   68.95    2.22
  -3   1   5   64.92    2.32
   2  -1  -5   48.42    1.52
   2  -1  -5   45.29    1.70
  -2   1   5   46.95    1.71
  -2   1   5   47.01    1.56
  -2   1   5   43.54    1.73
   1  -1  -5    2.54    0.28
   1  -1  -5    2.44    0.26
   1  -1  -5    2.90    0.17
  -1   1   5    2.67    0.29
  -1   1   5    2.76    0.16
  -1   1   5    2.82    0.30
   0  -1  -5    1.75    0.22
   0  -1  -5    2.00    0.22
   0  -1  -5    1.86    0.16
   0  -1  -5    1.91    0.24
   0  -1  -5    2.06    0.16
   0   1   5    1.88    0.23
  -1  -1  -5   70.06    2.36
  -1  -1  -5   72.96    2.36
  -1  -1  -5   72.37    2.36
  -1  -1  -5   71.75    2.39
  -1  -1  -5   74.45    2.44
  -1  -1  -5   74.11    2.44
  -2  -1  -5  264.78    8.57
  -2  -1  -5  266.93    8.22
  -2  -1  -5  268.14    8.39
  -2  -1  -5  270.99    8.18
  -2  -1  -5  264.38    8.47
  -2  -1  -5  273.92    8.18
  -3  -1  -5   15.81    0.74
  -3  -1  -5   15.73    0.78
  -3  -1  -5   16.09    0.61
   3   1   5   14.79    0.71
  -4  -1  -5  298.71   10.19
  -4  -1  -5  314.40   10.03
  -4  -1  -5  319.06    9.53
   4   1   5  328.96    9.53
   4   1   5  314.82    9.98
   4   1   5  312.66    9.75
  -5  -1  -5    0.96    0.11
  -5  -1  -5    0.90    0.25
  -5  -1  -5    1.04    0.24
   5   1   5    0.41    0.20
   5   1   5    0.70    0.19
   5   1   5    0.96    0.11
  -6  -1  -5   15.47    0.93
  -6  -1  -5   13.93    0.83
   6   1   5   14.48    0.90
   6   1   5   13.19    0.81
  -7  -1  -5   22.60    1.26
  -7  -1  -5   23.78    1.22
   7   1   5   22.76    1.26
   7   1   5   20.47    1.14
  -8  -1  -5   21.20    1.23
  -8  -1  -5   22.88    1.31
   8   1   5   20.40    1.20
   8   1   5   22.30    1.30
  -9  -1  -5    2.87    0.55
  -9  -1  -5    3.56    0.59
   9   1   5    2.95    0.60
   9   1   5    3.54    0.59
 -10  -1  -5    8.46    0.95
 -10  -1  -5    8.03    0.99
  10   1   5    9.01    1.00
  10   1   5    7.51    0.93
 -11  -1  -5    5.03    0.80
 -11  -1  -5    6.05    0.86
  11   1   5    6.84    0.93
  11   1   5    6.99    0.94
 -12  -1  -5   17.09    1.37
 -12  -1  -5   17.81    1.42
  12   1   5   17.90    1.42
  12   1   5   21.62    1.52
  11  -2  -5    5.12    0.89
 -11   2   5    5.27    0.91
  10  -2  -5   10.57    1.20
 -10   2   5   10.01    1.16
   9  -2  -5   14.86    1.16
  -9   2   5   16.08    1.20
   8  -2  -5    9.25    0.70
   8  -2  -5    7.96    0.94
  -8   2   5    7.78    0.68
  -8   2   5    6.57    0.87
   7  -2  -5   60.07    2.59
   7  -2  -5   63.97    2.36
   7  -2  -5   63.40    2.39
  -7   2   5   60.11    2.43
  -7   2   5   62.93    2.37
  -7   2   5   59.21    2.63
   6  -2  -5   41.45    1.67
   6  -2  -5   41.03    1.85
   6  -2  -5   40.36    1.66
  -6   2   5   40.87    1.68
  -6   2   5   39.50    1.85
  -6   2   5   41.03    1.70
   5  -2  -5    0.65    0.21
   5  -2  -5    0.27    0.15
   5  -2  -5    0.27    0.20
  -5   2   5    0.52    0.22
  -5   2   5    0.60    0.18
  -5   2   5    0.79    0.24
   4  -2  -5  168.92    5.48
   4  -2  -5  168.84    5.58
   4  -2  -5  169.98    5.45
  -4   2   5  176.09    5.60
  -4   2   5  168.18    5.72
  -4   2   5  166.70    5.49
   3  -2  -5    6.18    0.44
   3  -2  -5    5.96    0.38
   3  -2  -5    7.42    0.51
  -3   2   5    6.57    0.40
  -3   2   5    6.58    0.46
  -3   2   5    5.69    0.47
   2  -2  -5   27.24    1.12
   2  -2  -5   28.74    1.04
   2  -2  -5   28.93    1.14
   2  -2  -5   27.81    1.13
  -2   2   5   29.19    1.07
  -2   2   5   25.57    1.15
   1  -2  -5    0.32    0.14
   1  -2  -5   -0.10    0.07
   1  -2  -5   -0.01    0.10
   1  -2  -5    0.03    0.11
  -1   2   5   -0.03    0.08
  -1   2   5    0.03    0.11
   0  -2  -5   15.23    0.62
   0  -2  -5   14.73    0.67
   0  -2  -5   15.41    0.62
   0  -2  -5   13.64    0.65
   0   2   5   14.17    0.63
   0   2   5   15.63    0.63
  -1  -2  -5    2.23    0.21
  -1  -2  -5    1.47    0.19
  -1  -2  -5    2.00    0.19
  -1  -2  -5    1.71    0.20
  -1  -2  -5    2.06    0.23
  -1  -2  -5    1.84    0.21
  -2  -2  -5   56.64    1.97
  -2  -2  -5   57.32    2.06
  -2  -2  -5   57.51    2.02
  -2  -2  -5   60.05    1.95
  -2  -2  -5   57.15    1.94
  -2  -2  -5   59.54    1.92
  -3  -2  -5  206.14    6.57
  -3  -2  -5  206.21    6.72
  -3  -2  -5  200.77    6.57
  -3  -2  -5  208.52    6.35
   3   2   5  201.47    6.39
   3   2   5  212.50    6.36
  -4  -2  -5  165.08    5.44
  -4  -2  -5  161.42    5.55
  -4  -2  -5  164.40    5.14
  -4  -2  -5  163.80    5.41
   4   2   5  166.01    5.26
   4   2   5  172.63    5.15
  -5  -2  -5   89.40    2.80
  -5  -2  -5   87.85    3.07
  -5  -2  -5   83.59    3.18
   5   2   5   88.33    2.80
   5   2   5   85.31    2.98
  -6  -2  -5    8.35    0.42
  -6  -2  -5    8.97    0.67
  -6  -2  -5    7.97    0.59
   6   2   5    8.98    0.61
   6   2   5    8.60    0.67
   6   2   5    8.63    0.42
  -7  -2  -5   74.54    2.89
  -7  -2  -5   74.22    3.02
   7   2   5   79.15    3.01
   7   2   5   78.73    2.86
  -8  -2  -5    1.28    0.37
  -8  -2  -5    1.15    0.35
   8   2   5    0.91    0.31
   8   2   5    0.83    0.32
  -9  -2  -5   35.65    1.84
  -9  -2  -5   34.63    1.73
   9   2   5   32.87    1.76
   9   2   5   35.51    1.73
 -10  -2  -5    1.20    0.42
 -10  -2  -5    1.23    0.41
  10   2   5    1.51    0.45
  10   2   5    1.67    0.45
 -11  -2  -5   15.33    1.18
 -11  -2  -5   14.72    1.18
  11   2   5   14.89    1.20
  11   2   5   15.81    1.22
 -12  -2  -5    1.02    0.45
 -12  -2  -5    1.60    0.53
  12   2   5    1.52    0.54
  12   2   5    1.41    0.52
  11  -3  -5    0.54    0.52
 -11   3   5    1.01    0.54
  10  -3  -5    2.25    0.62
 -10   3   5    1.51    0.54
   9  -3  -5   -0.03    0.29
  -9   3   5   -0.16    0.28
   8  -3  -5   53.93    2.26
   8  -3  -5   55.11    2.47
  -8   3   5   52.54    2.28
  -8   3   5   50.98    2.43
   7  -3  -5    0.26    0.19
   7  -3  -5    0.16    0.18
   7  -3  -5    0.27    0.24
  -7   3   5   -0.15    0.21
  -7   3   5    0.21    0.20
  -7   3   5    0.32    0.21
   6  -3  -5   11.48    0.74
   6  -3  -5   10.31    0.81
   6  -3  -5   11.66    0.70
  -6   3   5   11.69    0.73
  -6   3   5   11.02    0.83
  -6   3   5   11.04    0.74
   5  -3  -5   29.37    1.26
   5  -3  -5   30.28    1.41
   5  -3  -5   29.23    1.28
  -5   3   5   27.23    1.39
  -5   3   5   28.56    1.31
  -5   3   5   30.30    1.29
   4  -3  -5   23.19    1.06
   4  -3  -5   23.87    1.07
   4  -3  -5   26.63    1.20
  -4   3   5   24.19    1.10
  -4   3   5   23.89    1.18
   3  -3  -5  233.43    7.44
   3  -3  -5  236.88    7.49
   3  -3  -5  237.24    7.49
   3  -3  -5  236.61    7.45
  -3   3   5  236.12    7.67
  -3   3   5  240.62    7.70
   2  -3  -5   27.02    1.09
   2  -3  -5   25.03    1.07
   2  -3  -5   24.98    1.06
   2  -3  -5   25.93    1.04
  -2   3   5   26.12    1.10
  -2   3   5   25.94    1.06
   1  -3  -5   99.81    3.35
   1  -3  -5  106.86    3.36
   1  -3  -5   96.68    3.33
   1  -3  -5  103.27    3.29
  -1   3   5  104.06    3.42
  -1   3   5  100.92    3.39
   0  -3  -5   39.45    1.47
   0  -3  -5   37.59    1.46
   0  -3  -5   42.13    1.37
   0  -3  -5   39.88    1.45
   0   3   5   40.28    1.42
   0   3   5   40.88    1.49
  -1  -3  -5   11.23    0.57
  -1  -3  -5   11.56    0.57
  -1  -3  -5   11.10    0.58
  -1  -3  -5   12.18    0.48
   1   3   5   12.19    0.51
   1   3   5   12.50    0.60
  -2  -3  -5    0.85    0.13
  -2  -3  -5    0.93    0.18
  -2  -3  -5    0.78    0.18
  -2  -3  -5    0.86    0.14
  -2  -3  -5    0.61    0.15
   2   3   5    0.84    0.17
  -3  -3  -5  176.26    5.74
  -3  -3  -5  168.92    5.59
  -3  -3  -5  164.99    5.42
  -3  -3  -5  170.47    5.52
   3   3   5  177.57    5.38
   3   3   5  179.74    5.45
  -4  -3  -5   33.46    1.31
  -4  -3  -5   35.33    1.27
  -4  -3  -5   35.24    1.46
  -4  -3  -5   31.71    1.39
   4   3   5   34.60    1.27
   4   3   5   32.17    1.25
  -5  -3  -5  192.42    6.43
  -5  -3  -5  193.70    6.37
  -5  -3  -5  192.00    6.57
  -5  -3  -5  202.78    6.14
   5   3   5  197.07    6.22
   5   3   5  196.59    6.12
  -6  -3  -5   80.85    2.56
  -6  -3  -5   71.88    2.84
  -6  -3  -5   76.17    2.76
  -6  -3  -5   69.79    2.87
   6   3   5   76.44    2.71
   6   3   5   77.62    2.54
  -7  -3  -5   10.56    0.82
  -7  -3  -5   12.30    0.62
  -7  -3  -5   12.04    0.76
   7   3   5   13.02    0.87
   7   3   5   10.98    0.75
   7   3   5   11.62    0.63
  -8  -3  -5   51.39    2.21
  -8  -3  -5   50.79    2.33
   8   3   5   55.16    2.36
   8   3   5   57.89    2.25
  -9  -3  -5    6.55    0.84
  -9  -3  -5    8.88    0.75
   9   3   5    7.13    0.80
   9   3   5    8.32    0.92
 -10  -3  -5    2.40    0.53
 -10  -3  -5    2.20    0.48
  10   3   5    2.15    0.54
  10   3   5    2.38    0.53
 -11  -3  -5    0.83    0.39
 -11  -3  -5    0.74    0.35
  11   3   5    1.54    0.47
  11   3   5    0.38    0.31
 -12  -3  -5   20.48    1.49
 -12  -3  -5   21.25    1.46
  12   3   5   19.10    1.42
  12   3   5   20.38    1.47
 -13  -3  -5    2.20    0.64
 -13  -3  -5    0.66    0.44
  13   3   5    1.38    0.56
  13   3   5    0.96    0.49
  10  -4  -5    0.07    0.37
 -10   4   5    0.25    0.34
   9  -4  -5    3.47    0.72
  -9   4   5    3.01    0.64
   8  -4  -5    2.07    0.45
   8  -4  -5    2.05    0.52
  -8   4   5    1.53    0.46
  -8   4   5    1.72    0.41
   7  -4  -5   25.02    1.28
   7  -4  -5   24.57    1.37
  -7   4   5   20.20    1.27
  -7   4   5   20.03    1.21
   6  -4  -5   21.75    1.05
   6  -4  -5   21.73    1.23
   6  -4  -5   21.95    1.16
  -6   4   5   23.05    1.10
  -6   4   5   21.72    1.24
  -6   4   5   19.36    1.13
   5  -4  -5   27.43    1.35
   5  -4  -5   29.13    1.24
   5  -4  -5   28.26    1.31
  -5   4   5   25.83    1.34
  -5   4   5   28.47    1.34
   4  -4  -5   16.20    0.84
   4  -4  -5   17.79    0.94
   4  -4  -5   16.40    0.88
   4  -4  -5   16.35    0.84
  -4   4   5   16.69    0.90
  -4   4   5   16.92    0.93
   3  -4  -5   93.06    3.25
   3  -4  -5   92.05    3.20
   3  -4  -5   95.53    3.21
   3  -4  -5   96.48    3.25
  -3   4   5   98.17    3.32
  -3   4   5   90.62    3.32
   2  -4  -5   51.27    1.89
   2  -4  -5   51.23    1.88
   2  -4  -5   50.53    1.84
   2  -4  -5   51.04    1.87
  -2   4   5   51.42    1.93
  -2   4   5   50.17    1.88
   1  -4  -5   57.04    2.01
   1  -4  -5   53.71    1.99
   1  -4  -5   57.06    2.01
   1  -4  -5   55.56    1.89
  -1   4   5   54.41    1.94
  -1   4   5   54.92    2.05
   0  -4  -5   60.59    2.17
   0  -4  -5   61.14    2.17
   0  -4  -5   60.44    2.16
   0  -4  -5   65.16    2.00
   0   4   5   59.39    2.22
   0   4   5   61.22    2.07
  -1  -4  -5  107.42    3.22
  -1  -4  -5  104.46    3.46
  -1  -4  -5   99.26    3.48
   1   4   5  109.97    3.34
   1   4   5  103.44    3.46
   1   4   5  102.32    3.57
  -2  -4  -5  106.90    3.73
  -2  -4  -5  113.70    3.56
  -2  -4  -5  109.56    3.67
   2   4   5  109.92    3.83
   2   4   5  120.07    3.47
   2   4   5  110.79    3.68
  -3  -4  -5   28.18    1.30
  -3  -4  -5   30.81    1.10
  -3  -4  -5   31.24    1.29
  -3  -4  -5   31.72    1.23
   3   4   5   28.68    1.20
   3   4   5   32.74    1.09
  -4  -4  -5  154.82    4.76
  -4  -4  -5  141.72    4.71
  -4  -4  -5  141.89    4.87
  -4  -4  -5  145.18    5.00
   4   4   5  151.09    4.62
   4   4   5  143.08    4.70
  -5  -4  -5    0.49    0.18
  -5  -4  -5    0.79    0.24
  -5  -4  -5    0.34    0.16
  -5  -4  -5    1.28    0.31
   5   4   5    0.38    0.16
   5   4   5    0.72    0.19
  -6  -4  -5  115.19    4.22
  -6  -4  -5  114.51    4.30
  -6  -4  -5  120.01    4.10
  -6  -4  -5  123.25    3.97
   6   4   5  127.27    3.98
   6   4   5  121.07    4.01
  -7  -4  -5   24.87    1.20
  -7  -4  -5   24.14    1.33
  -7  -4  -5   26.33    1.11
  -7  -4  -5   24.88    1.32
   7   4   5   25.25    1.09
   7   4   5   25.16    1.19
  -8  -4  -5   59.56    2.63
  -8  -4  -5   63.46    2.48
   8   4   5   62.64    2.44
  -9  -4  -5   21.05    1.33
  -9  -4  -5   23.80    1.26
   9   4   5   20.46    1.30
   9   4   5   21.23    1.24
 -10  -4  -5    6.28    0.87
 -10  -4  -5    5.40    0.72
  10   4   5    8.29    0.90
  10   4   5    6.52    0.88
 -11  -4  -5    8.28    1.03
 -11  -4  -5    7.84    0.90
  11   4   5    7.25    0.96
  11   4   5   10.17    1.08
 -12  -4  -5    4.14    0.81
 -12  -4  -5    3.37    0.65
  12   4   5    3.40    0.71
  12   4   5    4.16    0.78
 -13  -4  -5   21.98    1.52
 -13  -4  -5   20.86    1.56
  13   4   5   20.23    1.54
  13   4   5   19.44    1.57
  10  -5  -5    7.14    1.06
 -10   5   5    6.77    0.97
   9  -5  -5    1.83    0.57
  -9   5   5    0.22    0.35
   8  -5  -5   14.73    1.13
   8  -5  -5   12.07    0.96
  -8   5   5   12.03    0.97
  -8   5   5   10.97    1.13
   7  -5  -5    8.21    0.91
   7  -5  -5    7.85    0.85
  -7   5   5    8.24    0.90
  -7   5   5    8.71    0.92
   6  -5  -5   18.54    1.09
   6  -5  -5   16.88    1.09
   6  -5  -5   17.00    0.92
  -6   5   5   18.21    1.10
  -6   5   5   16.95    0.94
  -6   5   5   16.15    1.06
   5  -5  -5    9.37    0.74
   5  -5  -5   10.59    0.66
   5  -5  -5    9.48    0.73
   5  -5  -5    9.82    0.65
  -5   5   5    9.22    0.73
  -5   5   5    9.81    0.72
   4  -5  -5   93.40    3.25
   4  -5  -5   90.19    3.16
   4  -5  -5   87.85    3.28
   4  -5  -5   92.42    3.18
  -4   5   5   88.32    3.28
  -4   5   5   94.08    3.40
   3  -5  -5   15.32    0.81
   3  -5  -5   16.23    0.83
   3  -5  -5   14.58    0.84
   3  -5  -5   15.22    0.81
  -3   5   5   16.46    0.91
  -3   5   5   15.51    0.82
   2  -5  -5   69.04    2.41
   2  -5  -5   64.79    2.45
   2  -5  -5   65.65    2.32
  -2   5   5   65.10    2.50
  -2   5   5   68.85    2.38
   1  -5  -5   98.93    3.42
   1  -5  -5   98.64    3.21
   1  -5  -5   98.10    3.38
  -1   5   5  100.95    3.29
  -1   5   5  100.42    3.53
  -1   5   5   99.89    3.38
   0  -5  -5    3.76    0.41
   0  -5  -5    5.48    0.28
   0  -5  -5    4.85    0.41
   0   5   5    5.64    0.29
   0   5   5    4.81    0.40
   0   5   5    3.66    0.42
  -1  -5  -5   16.06    0.82
  -1  -5  -5   16.24    0.84
   1   5   5   15.91    0.82
   1   5   5   16.99    0.87
   1   5   5   18.29    0.60
  -2  -5  -5   80.42    2.84
  -2  -5  -5   79.24    2.89
   2   5   5   90.47    2.59
   2   5   5   79.68    2.85
   2   5   5   79.59    2.96
  -3  -5  -5   56.37    1.84
  -3  -5  -5   56.08    2.07
  -3  -5  -5   54.70    2.12
   3   5   5   58.52    2.08
   3   5   5   55.74    2.18
  -4  -5  -5    8.39    0.60
  -4  -5  -5    7.15    0.52
  -4  -5  -5    8.56    0.43
   4   5   5    8.42    0.55
  -5  -5  -5   90.31    3.18
  -5  -5  -5   98.12    3.14
  -5  -5  -5   86.87    3.40
  -5  -5  -5   93.61    3.35
   5   5   5   92.17    3.18
   5   5   5   94.20    3.06
  -6  -5  -5    1.41    0.26
  -6  -5  -5    1.74    0.37
  -6  -5  -5    1.42    0.28
  -6  -5  -5    1.54    0.34
   6   5   5    1.41    0.26
   6   5   5    1.55    0.29
  -7  -5  -5   91.17    3.64
  -7  -5  -5   98.12    3.33
  -7  -5  -5   95.26    3.40
  -7  -5  -5   94.37    3.58
   7   5   5   96.06    3.35
   7   5   5  100.72    3.35
  -8  -5  -5    0.11    0.17
  -8  -5  -5    0.44    0.26
  -8  -5  -5   -0.02    0.14
  -8  -5  -5    0.00    0.17
   8   5   5   -0.10    0.14
   8   5   5    0.02    0.19
  -9  -5  -5   39.88    1.81
  -9  -5  -5   38.89    2.00
   9   5   5   40.67    1.84
 -10  -5  -5    8.35    0.99
 -10  -5  -5    7.72    0.83
  10   5   5    8.76    0.92
  10   5   5    8.30    0.98
 -11  -5  -5    0.52    0.39
 -11  -5  -5    0.37    0.33
  11   5   5    0.36    0.36
  11   5   5    0.15    0.36
 -12  -5  -5    1.35    0.53
 -12  -5  -5    1.23    0.43
  12   5   5    0.45    0.37
  12   5   5    1.00    0.45
 -13  -5  -5    4.04    0.83
  13   5   5    2.70    0.68
  10  -6  -5   11.65    1.36
 -10   6   5   11.28    1.29
   9  -6  -5    0.38    0.41
   9  -6  -5    0.23    0.35
  -9   6   5    0.34    0.37
  -9   6   5    0.40    0.34
   8  -6  -5    8.54    0.98
   8  -6  -5    5.51    0.83
  -8   6   5    6.90    0.87
  -8   6   5    5.55    0.79
   7  -6  -5    0.14    0.27
   7  -6  -5    0.02    0.27
  -7   6   5    0.22    0.27
  -7   6   5   -0.09    0.26
   6  -6  -5   19.81    1.23
   6  -6  -5   21.11    1.25
  -6   6   5   21.84    1.25
  -6   6   5   23.26    1.34
   5  -6  -5    3.37    0.55
   5  -6  -5    3.66    0.54
   5  -6  -5    4.03    0.48
  -5   6   5    3.83    0.59
  -5   6   5    3.97    0.48
  -5   6   5    4.44    0.56
   4  -6  -5   75.16    2.72
   4  -6  -5   69.92    2.85
   4  -6  -5   73.19    2.75
  -4   6   5   76.07    2.72
  -4   6   5   74.21    2.77
  -4   6   5   76.61    2.96
   3  -6  -5  121.18    4.24
   3  -6  -5  121.68    4.05
   3  -6  -5  122.33    4.10
  -3   6   5  115.99    4.07
  -3   6   5  121.22    4.35
  -3   6   5  120.90    4.11
   2  -6  -5   16.66    0.80
   2  -6  -5   15.50    0.86
   2  -6  -5   16.61    0.93
  -2   6   5   15.81    0.94
  -2   6   5   17.44    0.79
  -2   6   5   15.17    0.85
   1  -6  -5  141.22    4.25
   1  -6  -5  127.03    4.45
   1  -6  -5  130.88    4.55
  -1   6   5  130.85    4.66
  -1   6   5  133.18    4.47
  -1   6   5  137.55    4.34
   0  -6  -5   36.45    1.56
   0  -6  -5   42.24    1.29
   0  -6  -5   37.00    1.60
   0   6   5   40.36    1.32
   0   6   5   37.61    1.57
   0   6   5   34.66    1.62
  -1  -6  -5  130.04    4.34
  -1  -6  -5  126.16    4.26
   1   6   5  124.50    4.42
   1   6   5  127.01    4.26
  -2  -6  -5    8.18    0.59
  -2  -6  -5    9.18    0.61
   2   6   5    9.05    0.63
   2   6   5    8.90    0.60
  -3  -6  -5   97.08    3.39
  -3  -6  -5   92.35    3.30
   3   6   5   95.46    3.47
   3   6   5   95.86    3.31
  -4  -6  -5    3.32    0.45
  -4  -6  -5    3.77    0.47
  -4  -6  -5    4.43    0.27
   4   6   5    3.87    0.51
   4   6   5    4.56    0.49
  -5  -6  -5   74.57    2.91
  -5  -6  -5   74.65    2.80
  -5  -6  -5   87.02    2.66
   5   6   5   76.58    3.02
   5   6   5   76.33    2.82
  -6  -6  -5   70.53    2.78
  -6  -6  -5   67.55    2.61
  -6  -6  -5   75.52    2.54
   6   6   5   72.56    2.64
  -7  -6  -5   33.67    1.50
  -7  -6  -5   34.47    1.47
  -7  -6  -5   36.87    1.75
  -7  -6  -5   33.71    1.66
   7   6   5   34.78    1.52
  -8  -6  -5   60.51    2.57
  -8  -6  -5   58.44    2.30
  -8  -6  -5   58.98    2.61
   8   6   5   60.83    2.33
  -9  -6  -5    0.46    0.31
  -9  -6  -5    0.45    0.28
 -10  -6  -5   12.43    1.06
 -11  -6  -5    6.45    0.90
  11   6   5    4.72    0.78
 -12  -6  -5   14.84    1.26
  12   6   5   13.32    1.41
   9  -7  -5    9.15    1.17
   9  -7  -5   10.17    1.16
  -9   7   5   11.16    1.24
  -9   7   5    8.24    1.05
   8  -7  -5    1.58    0.53
   8  -7  -5    2.84    0.64
  -8   7   5    2.68    0.63
  -8   7   5    1.63    0.46
   7  -7  -5    9.55    1.02
   7  -7  -5    9.26    1.04
  -7   7   5    9.83    0.98
  -7   7   5   10.26    1.09
   6  -7  -5    0.72    0.34
   6  -7  -5    0.28    0.29
  -6   7   5    0.90    0.39
  -6   7   5    1.50    0.38
   5  -7  -5   10.70    0.87
   5  -7  -5   10.18    0.78
   5  -7  -5    8.13    0.67
  -5   7   5   10.69    1.06
  -5   7   5    9.22    0.72
  -5   7   5    9.66    0.69
   4  -7  -5   21.63    1.30
   4  -7  -5   26.26    1.23
   4  -7  -5   25.25    1.23
  -4   7   5   24.92    1.21
  -4   7   5   22.89    1.36
  -4   7   5   24.51    1.21
   3  -7  -5   29.96    1.32
   3  -7  -5   28.78    1.37
   3  -7  -5   29.82    1.51
  -3   7   5   31.09    1.57
  -3   7   5   29.37    1.37
  -3   7   5   32.24    1.35
   2  -7  -5   53.36    2.12
   2  -7  -5   55.94    2.25
  -2   7   5   52.88    2.11
  -2   7   5   52.72    2.27
   1  -7  -5   29.84    1.43
   1  -7  -5   28.48    1.34
  -1   7   5   29.44    1.45
  -1   7   5   30.09    1.36
   0  -7  -5   45.14    1.83
   0  -7  -5   44.82    1.88
   0   7   5   45.17    1.84
   0   7   5   43.87    1.93
  -1  -7  -5    0.15    0.17
  -1  -7  -5    0.09    0.15
   1   7   5    0.24    0.20
   1   7   5    0.22    0.18
  -2  -7  -5   54.00    2.15
  -2  -7  -5   54.07    2.11
   2   7   5   53.22    2.20
   2   7   5   52.07    2.09
  -3  -7  -5    1.88    0.37
  -3  -7  -5    2.67    0.42
   3   7   5    2.96    0.44
   3   7   5    2.40    0.39
  -4  -7  -5    5.36    0.58
  -4  -7  -5    5.97    0.64
   4   7   5    5.33    0.65
   4   7   5    5.57    0.59
  -5  -7  -5    1.66    0.36
  -5  -7  -5    2.43    0.43
   5   7   5    1.78    0.39
   5   7   5    1.83    0.38
  -6  -7  -5   18.04    1.07
  -6  -7  -5   17.22    0.98
   6   7   5   17.71    1.12
   6   7   5   16.99    0.98
  -7  -7  -5   10.44    0.76
  -7  -7  -5   11.46    0.89
   7   7   5   11.00    0.90
   7   7   5   11.66    0.81
  -8  -7  -5   51.76    2.14
  -8  -7  -5   50.62    2.34
   8   7   5   51.25    2.40
   8   7   5   53.80    2.18
  -9  -7  -5   28.03    1.39
  -9  -7  -5   27.09    1.59
   9   7   5   27.53    1.42
 -10  -7  -5    0.81    0.39
 -10  -7  -5    0.30    0.33
 -11  -7  -5    4.16    0.77
  11   7   5    4.00    0.76
 -12  -7  -5    1.82    0.58
  12   7   5    2.49    0.69
   8  -8  -5   20.63    1.50
  -8   8   5   19.51    1.50
   7  -8  -5    2.06    0.57
  -7   8   5    1.75    0.55
   6  -8  -5   14.65    1.14
  -6   8   5   15.27    1.19
   5  -8  -5    4.22    0.67
  -5   8   5    4.37    0.74
   4  -8  -5   23.20    1.20
   4  -8  -5   21.11    1.33
  -4   8   5   21.54    1.37
  -4   8   5   21.84    1.17
   3  -8  -5    5.37    0.62
   3  -8  -5    6.14    0.75
  -3   8   5    5.90    0.78
  -3   8   5    5.28    0.61
   2  -8  -5   85.53    3.13
   2  -8  -5   86.21    3.28
  -2   8   5   86.83    3.38
  -2   8   5   78.61    3.07
   1  -8  -5   34.06    1.51
   1  -8  -5   32.27    1.59
  -1   8   5   30.64    1.47
  -1   8   5   29.88    1.58
   0  -8  -5   47.41    2.01
   0  -8  -5   51.10    2.13
   0   8   5   48.67    2.16
   0   8   5   48.47    2.01
  -1  -8  -5   35.84    1.66
  -1  -8  -5   37.13    1.62
   1   8   5   33.06    1.57
   1   8   5   34.51    1.68
  -2  -8  -5    0.82    0.28
  -2  -8  -5    0.64    0.26
   2   8   5    0.90    0.29
   2   8   5    0.70    0.27
  -3  -8  -5  101.54    3.67
  -3  -8  -5  101.58    3.61
   3   8   5   96.79    3.57
   3   8   5   97.04    3.74
  -4  -8  -5    0.19    0.20
  -4  -8  -5    0.39    0.23
   4   8   5    0.21    0.24
   4   8   5    0.27    0.20
  -5  -8  -5   19.58    1.15
  -5  -8  -5   18.68    1.09
   5   8   5   20.44    1.14
   5   8   5   19.19    1.19
  -6  -8  -5    5.12    0.68
  -6  -8  -5    4.27    0.56
   6   8   5    5.02    0.67
   6   8   5    4.23    0.58
  -7  -8  -5   19.24    1.13
  -7  -8  -5   18.86    1.21
   7   8   5   21.88    1.21
   7   8   5   19.66    1.27
  -8  -8  -5    3.99    0.67
  -8  -8  -5    2.63    0.47
   8   8   5    3.68    0.66
   8   8   5    3.50    0.56
  -9  -8  -5   35.16    1.86
  -9  -8  -5   31.89    1.60
   9   8   5   32.02    1.65
   9   8   5   32.24    1.84
 -10  -8  -5   12.50    1.27
  10   8   5   14.08    1.18
 -11  -8  -5    0.01    0.38
  11   8   5    0.07    0.34
  12   8   5    3.95    0.80
  12   8   5    4.05    0.82
   7  -9  -5   15.16    1.48
  -7   9   5   12.57    1.39
   6  -9  -5    0.91    0.41
  -6   9   5    1.28    0.51
   5  -9  -5    5.16    0.80
  -5   9   5    6.14    0.89
   4  -9  -5    2.51    0.46
   4  -9  -5    1.80    0.46
  -4   9   5    2.09    0.44
  -4   9   5    3.15    0.63
   3  -9  -5    9.06    0.87
   3  -9  -5    8.11    0.96
  -3   9   5    8.94    1.03
  -3   9   5    8.64    0.71
   2  -9  -5   -0.11    0.20
   2  -9  -5   -0.24    0.18
  -2   9   5   -0.10    0.23
  -2   9   5   -0.28    0.16
   1  -9  -5   69.36    2.84
   1  -9  -5   66.18    2.68
  -1   9   5   70.79    2.92
  -1   9   5   66.16    2.67
   0  -9  -5    4.40    0.59
   0  -9  -5    3.46    0.57
   0   9   5    3.87    0.56
   0   9   5    5.05    0.69
  -1  -9  -5   39.24    1.78
  -1  -9  -5   37.21    1.81
   1   9   5   38.90    1.89
   1   9   5   38.54    1.78
  -2  -9  -5    3.88    0.57
  -2  -9  -5    3.85    0.54
   2   9   5    4.03    0.62
   2   9   5    4.49    0.58
  -3  -9  -5    3.57    0.54
  -3  -9  -5    2.51    0.48
   3   9   5    3.80    0.59
   3   9   5    2.96    0.50
  -4  -9  -5   11.25    0.87
  -4  -9  -5   11.43    0.85
   4   9   5   11.09    0.87
   4   9   5   11.12    0.92
  -5  -9  -5   36.81    1.79
  -5  -9  -5   39.16    1.87
   5   9   5   41.15    1.95
   5   9   5   37.35    1.80
  -6  -9  -5   -0.02    0.19
  -6  -9  -5    0.00    0.21
   6   9   5    0.87    0.37
   6   9   5    0.23    0.29
  -7  -9  -5    8.48    0.90
  -7  -9  -5    8.78    0.96
   7   9   5    8.98    0.90
   7   9   5    7.08    0.91
  -8  -9  -5    8.61    0.89
  -8  -9  -5   10.32    1.08
   8   9   5    9.43    1.05
   8   9   5   11.05    0.91
  -9  -9  -5   -0.04    0.28
  -9  -9  -5   -0.04    0.29
   9   9   5   -0.22    0.25
   9   9   5    0.27    0.32
 -10  -9  -5   41.95    2.24
  10   9   5   42.45    2.28
 -11  -9  -5    4.83    0.87
  11   9   5    4.37    0.82
   6 -10  -5    5.00    0.90
  -6  10   5    5.31    0.96
   5 -10  -5    6.70    0.99
  -5  10   5    7.48    1.04
   4 -10  -5    3.78    0.74
  -4  10   5    4.16    0.79
   3 -10  -5   20.32    1.39
   3 -10  -5   22.89    1.30
  -3  10   5   19.52    1.45
  -3  10   5   22.30    1.26
   2 -10  -5    4.34    0.64
   2 -10  -5    5.38    0.79
  -2  10   5    5.12    0.68
  -2  10   5    5.15    0.82
   1 -10  -5    4.69    0.64
   1 -10  -5    5.83    0.80
  -1  10   5    4.97    0.76
  -1  10   5    4.95    0.66
   0 -10  -5   34.11    1.66
   0 -10  -5   33.43    1.74
   0  10   5   32.97    1.65
   0  10   5   29.99    1.73
  -1 -10  -5    0.45    0.31
   1  10   5    0.74    0.34
   1  10   5    1.24    0.43
  -2 -10  -5   31.97    1.69
  -2 -10  -5   33.45    1.67
   2  10   5   35.46    1.83
   2  10   5   32.02    1.67
  -3 -10  -5   25.26    1.41
  -3 -10  -5   26.21    1.48
   3  10   5   25.17    1.42
   3  10   5   24.80    1.49
  -4 -10  -5    1.04    0.37
  -4 -10  -5    0.95    0.34
   4  10   5    1.34    0.41
   4  10   5    0.42    0.29
  -5 -10  -5    4.77    0.69
  -5 -10  -5    5.63    0.74
   5  10   5    3.94    0.64
   5  10   5    6.55    0.83
  -6 -10  -5   15.84    1.14
  -6 -10  -5   16.41    1.14
   6  10   5   17.97    1.25
   6  10   5   15.37    1.13
  -7 -10  -5    0.71    0.35
  -7 -10  -5    0.22    0.33
   7  10   5    0.86    0.37
   7  10   5    0.56    0.39
  -8 -10  -5    9.43    1.07
  -8 -10  -5    9.67    1.02
   8  10   5    9.18    0.99
   8  10   5    9.63    1.10
  -9 -10  -5    6.81    0.85
  -9 -10  -5    8.53    1.07
   9  10   5    5.85    0.92
   9  10   5    8.50    1.00
 -10 -10  -5    0.49    0.35
 -10 -10  -5    1.36    0.55
  10  10   5    0.36    0.40
  10  10   5    0.34    0.38
 -11 -10  -5    5.34    0.92
  11  10   5    5.97    0.97
   5 -11  -5    4.61    0.87
  -5  11   5    3.53    0.78
   4 -11  -5    4.38    0.83
  -4  11   5    4.47    0.89
   3 -11  -5    0.03    0.33
  -3  11   5    0.23    0.35
   2 -11  -5   23.08    1.38
   2 -11  -5   21.06    1.47
  -2  11   5   22.12    1.34
  -2  11   5   24.28    1.63
   1 -11  -5    0.08    0.26
   1 -11  -5    0.02    0.29
  -1  11   5   -0.29    0.19
  -1  11   5    0.27    0.31
   0 -11  -5   10.99    1.06
   0 -11  -5   11.06    1.16
   0  11   5   12.17    0.96
   0  11   5   10.85    1.19
  -1 -11  -5   24.82    1.50
  -1 -11  -5   24.22    1.42
   1  11   5   25.85    1.59
   1  11   5   22.07    1.37
  -2 -11  -5    3.48    0.62
  -2 -11  -5    3.68    0.66
   2  11   5    3.72    0.72
   2  11   5    3.23    0.62
  -3 -11  -5   23.48    1.42
  -3 -11  -5   23.83    1.48
   3  11   5   25.32    1.47
   3  11   5   23.19    1.53
  -4 -11  -5    0.14    0.30
  -4 -11  -5    0.31    0.30
   4  11   5    0.33    0.36
   4  11   5   -0.04    0.26
  -5 -11  -5   24.32    1.50
  -5 -11  -5   23.45    1.45
   5  11   5   21.23    1.40
   5  11   5   23.12    1.52
  -6 -11  -5    0.02    0.29
  -6 -11  -5    0.36    0.34
   6  11   5    0.13    0.27
   6  11   5    0.65    0.37
  -7 -11  -5   15.36    1.20
  -7 -11  -5   17.81    1.31
   7  11   5   17.50    1.35
   7  11   5   17.98    1.30
  -8 -11  -5    0.33    0.38
  -8 -11  -5    0.24    0.32
   8  11   5    0.20    0.33
   8  11   5    0.85    0.45
  -9 -11  -5    8.59    1.04
  -9 -11  -5   11.82    1.30
   9  11   5   13.17    1.31
   9  11   5   14.33    1.45
 -10 -11  -5    2.07    0.60
 -10 -11  -5    2.99    0.75
  10  11   5    2.31    0.67
   3 -12  -5    9.78    1.25
  -3  12   5   10.72    1.36
   2 -12  -5    0.03    0.29
   2 -12  -5    0.18    0.32
  -2  12   5    0.30    0.33
  -2  12   5    0.48    0.42
   1 -12  -5   20.45    1.35
   1 -12  -5   22.73    1.54
  -1  12   5   20.57    1.55
  -1  12   5   19.75    1.34
   0 -12  -5    0.60    0.36
   0 -12  -5   -0.02    0.28
   0  12   5    0.18    0.31
   0  12   5    0.33    0.33
  -1 -12  -5   14.05    1.16
  -1 -12  -5   10.61    1.12
   1  12   5   11.71    1.30
   1  12   5   12.95    1.25
  -2 -12  -5    2.62    0.61
  -2 -12  -5    3.59    0.68
   2  12   5    3.32    0.63
   2  12   5    3.07    0.69
  -3 -12  -5    9.63    1.08
  -3 -12  -5    8.56    1.06
   3  12   5    7.33    1.00
   3  12   5    8.40    1.01
  -4 -12  -5   15.25    1.22
  -4 -12  -5   15.89    1.20
   4  12   5   15.67    1.22
   4  12   5   17.11    1.33
  -5 -12  -5   -0.21    0.30
  -5 -12  -5    0.27    0.36
   5  12   5   -0.31    0.27
   5  12   5   -0.09    0.28
  -6 -12  -5    4.47    0.79
  -6 -12  -5    5.03    0.82
   6  12   5    5.72    0.85
   6  12   5    3.48    0.74
  -7 -12  -5    0.20    0.39
  -7 -12  -5    0.93    0.47
   7  12   5    0.39    0.39
   7  12   5    0.95    0.47
  -8 -12  -5    7.28    1.02
  -8 -12  -5    6.25    0.92
   8  12   5    6.85    0.97
   8  12   5    8.85    1.14
   1 -13  -5   -0.01    0.29
  -1  13   5   -0.16    0.30
   0 -13  -5    6.76    1.00
   0 -13  -5    6.21    0.88
   0  13   5    5.45    0.94
   0  13   5    5.25    0.82
  -1 -13  -5    7.95    1.07
  -1 -13  -5    7.58    0.99
   1  13   5    6.24    1.01
   1  13   5    8.24    1.03
  -2 -13  -5   25.45    1.70
  -2 -13  -5   25.42    1.62
   2  13   5   25.49    1.64
   2  13   5   27.78    1.84
  -3 -13  -5    6.44    0.94
  -3 -13  -5    3.96    0.78
   3  13   5    6.14    0.92
   3  13   5    5.35    0.94
  -4 -13  -5   12.87    1.29
  -4 -13  -5   11.22    1.23
   4  13   5   10.96    1.25
   4  13   5    8.70    1.20
  -5 -13  -5   12.36    1.31
  -5 -13  -5   11.94    1.29
   5  13   5   11.27    1.28
   5  13   5   11.43    1.35
  -6 -13  -5    3.45    0.71
   6  13   5    3.02    0.76
  -2 -12   6    0.43    0.39
   5  11  -6   10.05    1.25
  -5 -11   6    8.60    1.09
   4  11  -6    4.81    0.86
  -4 -11   6    3.23    0.69
   3  11  -6    5.23    0.90
  -3 -11   6    5.69    0.86
   2  11  -6    0.13    0.38
  -2 -11   6    0.35    0.33
   1  11  -6   12.87    1.31
  -1 -11   6   15.16    1.11
   0  11  -6   11.97    1.36
   0 -11   6   12.82    1.09
  -1  11  -6    2.13    0.68
   1 -11   6    0.89    0.46
  -2  11  -6   14.39    1.56
   2 -11   6   11.89    1.29
   7  10  -6    5.91    0.97
  -7 -10   6    6.58    0.97
   6  10  -6   22.74    1.64
  -6 -10   6   21.06    1.51
   5  10  -6    0.60    0.44
  -5 -10   6    0.10    0.32
   4  10  -6   18.62    1.36
  -4 -10   6   16.41    1.25
   3  10  -6    3.85    0.72
  -3 -10   6    4.65    0.76
   2  10  -6   12.65    1.06
  -2 -10   6   12.48    1.01
   1  10  -6    2.10    0.55
   1  10  -6    4.11    0.74
  -1 -10   6    2.91    0.54
  -1 -10   6    3.91    0.65
   0  10  -6    7.44    0.90
   0  10  -6    7.53    1.00
   0 -10   6    7.49    0.84
   0 -10   6    6.64    0.84
  -1  10  -6    4.10    0.81
   1 -10   6    4.10    0.69
  -2  10  -6    8.58    1.13
   2 -10   6    9.38    1.07
  -3  10  -6   23.22    1.71
   3 -10   6   21.55    1.52
  -4  10  -6    2.17    0.71
   4 -10   6    2.82    0.70
   8   9  -6    9.01    1.19
  -8  -9   6    9.89    1.19
   7   9  -6    1.59    0.51
  -7  -9   6    1.29    0.51
   6   9  -6   19.85    1.42
  -6  -9   6   17.76    1.32
   5   9  -6   10.40    1.17
  -5  -9   6   13.51    1.11
   4   9  -6    1.51    0.49
  -4  -9   6    1.29    0.45
   3   9  -6   36.29    1.91
  -3  -9   6   35.56    1.83
   2   9  -6    1.70    0.45
   2   9  -6    1.29    0.40
  -2  -9   6    1.77    0.45
  -2  -9   6    1.11    0.34
   1   9  -6   12.50    1.01
   1   9  -6   11.51    0.95
  -1  -9   6   11.09    0.87
  -1  -9   6   12.37    0.92
   0   9  -6    3.83    0.68
   0   9  -6    3.67    0.61
   0  -9   6    4.01    0.60
   0  -9   6    2.74    0.50
  -1   9  -6   11.05    1.18
   1  -9   6   10.34    0.88
  -2   9  -6    1.33    0.50
   2  -9   6    0.99    0.41
  -3   9  -6   42.07    2.30
   3  -9   6   39.59    2.10
  -4   9  -6   14.53    1.52
   4  -9   6   16.35    1.29
  -5   9  -6    2.98    0.75
   5  -9   6    5.38    0.87
  10   8  -6    1.86    0.63
 -10  -8   6    1.52    0.56
   9   8  -6    8.07    1.12
  -9  -8   6    7.10    1.01
   8   8  -6    9.71    1.16
  -8  -8   6    9.27    1.12
   7   8  -6   29.38    1.75
  -7  -8   6   27.59    1.68
   6   8  -6    0.80    0.42
  -6  -8   6    1.27    0.45
   5   8  -6   30.07    1.72
  -5  -8   6   29.95    1.66
   4   8  -6   18.30    1.27
  -4  -8   6   18.89    1.22
   3   8  -6    9.64    0.99
  -3  -8   6   10.19    0.85
   2   8  -6   32.78    1.65
   2   8  -6   34.64    1.71
  -2  -8   6   30.88    1.60
  -2  -8   6   33.76    1.54
   1   8  -6    3.19    0.55
   1   8  -6    3.66    0.59
  -1  -8   6    2.62    0.47
  -1  -8   6    3.13    0.49
   0   8  -6   27.01    1.53
   0   8  -6   27.51    1.44
   0  -8   6   30.30    1.43
   0  -8   6   25.54    1.39
  -1   8  -6    0.08    0.29
  -1   8  -6    0.17    0.20
   1  -8   6    0.30    0.22
   1  -8   6    0.16    0.23
  -2   8  -6    7.86    0.98
   2  -8   6    7.12    0.84
  -3   8  -6    1.61    0.49
  -3   8  -6    1.47    0.40
   3  -8   6    1.75    0.46
   3  -8   6    1.52    0.39
  -4   8  -6   45.93    2.38
  -4   8  -6   44.46    2.09
   4  -8   6   44.28    2.24
   4  -8   6   41.54    1.95
  -5   8  -6    6.49    1.01
  -5   8  -6    7.83    0.91
   5  -8   6    7.46    1.02
   5  -8   6    5.89    0.76
  -6   8  -6   13.95    1.54
  -6   8  -6   15.04    1.19
   6  -8   6   16.71    1.38
   6  -8   6   13.76    1.10
   7  -8   6   24.64    1.59
 -11  -7   6    2.05    0.66
  10   7  -6   13.38    1.40
 -10  -7   6   14.22    1.40
   9   7  -6   -0.36    0.23
  -9  -7   6    0.41    0.40
   8   7  -6    5.51    0.85
  -8  -7   6    2.98    0.63
   7   7  -6   15.70    1.20
  -7  -7   6   16.99    1.23
   6   7  -6   17.58    1.22
   6   7  -6   17.96    1.05
  -6  -7   6   16.60    1.18
  -6  -7   6   17.90    1.15
   5   7  -6   10.76    1.06
   5   7  -6   10.97    0.78
  -5  -7   6   12.08    0.88
  -5  -7   6   11.07    0.90
   4   7  -6   66.98    2.73
   4   7  -6   63.49    2.41
  -4  -7   6   62.51    2.55
  -4  -7   6   61.30    2.63
   3   7  -6   14.81    1.05
   3   7  -6   16.19    0.87
   3   7  -6   14.76    0.93
  -3  -7   6   15.30    0.93
  -3  -7   6   16.59    0.90
  -3  -7   6   15.97    1.04
   2   7  -6    4.04    0.47
   2   7  -6    4.14    0.54
   2   7  -6    3.03    0.54
  -2  -7   6    3.22    0.50
  -2  -7   6    3.90    0.49
  -2  -7   6    3.97    0.49
   1   7  -6    3.34    0.43
   1   7  -6    2.28    0.42
   1   7  -6    3.10    0.50
  -1  -7   6    2.88    0.42
  -1  -7   6    2.95    0.43
  -1  -7   6    3.39    0.49
   0   7  -6    2.73    0.45
   0   7  -6    3.70    0.56
   0   7  -6    2.33    0.37
   0   7  -6    3.41    0.46
   0  -7   6    3.17    0.45
   0  -7   6    3.17    0.46
  -1   7  -6   30.97    1.47
  -1   7  -6   31.47    1.46
  -1   7  -6   30.65    1.62
   1  -7   6   31.97    1.54
   1  -7   6   33.15    1.44
   1  -7   6   30.30    1.40
  -2   7  -6    6.60    0.82
  -2   7  -6    6.45    0.69
   2  -7   6    4.82    0.64
   2  -7   6    6.66    0.67
  -3   7  -6   25.31    1.56
  -3   7  -6   28.61    1.42
   3  -7   6   27.47    1.52
   3  -7   6   26.09    1.35
  -4   7  -6    1.51    0.39
  -4   7  -6    1.39    0.49
   4  -7   6    0.91    0.33
   4  -7   6    1.64    0.48
  -5   7  -6   15.56    1.29
  -5   7  -6   17.29    1.16
   5  -7   6   18.41    1.31
   5  -7   6   16.15    1.09
  -6   7  -6    3.36    0.63
  -6   7  -6    2.94    0.72
   6  -7   6    2.72    0.57
   6  -7   6    2.70    0.65
  -7   7  -6   43.44    2.19
  -7   7  -6   44.78    2.47
   7  -7   6   39.50    2.29
   7  -7   6   40.52    2.10
  -8   7  -6   12.04    1.26
   8  -7   6    7.84    1.00
  11   6  -6    0.79    0.45
 -11  -6   6    0.87    0.47
  10   6  -6    5.46    0.78
  10   6  -6    5.61    0.86
 -10  -6   6    4.44    0.79
 -10  -6   6    7.28    0.96
   9   6  -6    1.36    0.42
   9   6  -6    0.45    0.30
  -9  -6   6    1.26    0.47
  -9  -6   6    0.59    0.40
   8   6  -6    7.84    0.84
   8   6  -6    6.79    0.89
  -8  -6   6    8.73    0.99
  -8  -6   6    8.03    0.92
   7   6  -6   14.63    0.97
   7   6  -6   14.31    1.11
  -7  -6   6   14.20    1.08
  -7  -6   6   15.52    1.08
   6   6  -6   30.21    1.66
   6   6  -6   33.69    1.54
  -6  -6   6   32.75    1.65
  -6  -6   6   31.05    1.66
   5   6  -6   30.66    1.60
   5   6  -6   30.65    1.42
  -5  -6   6   30.01    1.52
  -5  -6   6   30.07    1.57
   4   6  -6    0.09    0.24
   4   6  -6   -0.07    0.16
  -4  -6   6    0.15    0.22
  -4  -6   6    0.20    0.22
   3   6  -6   55.16    2.13
   3   6  -6   54.06    2.07
   3   6  -6   52.48    2.27
  -3  -6   6   56.71    2.06
  -3  -6   6   53.13    2.24
  -3  -6   6   52.93    2.18
   2   6  -6    0.09    0.15
   2   6  -6   -0.03    0.17
   2   6  -6    0.13    0.17
  -2  -6   6    0.28    0.16
  -2  -6   6    0.09    0.17
  -2  -6   6    0.33    0.21
   1   6  -6   45.38    1.81
   1   6  -6   49.43    2.00
   1   6  -6   49.03    2.00
  -1  -6   6   49.04    1.89
  -1  -6   6   46.63    1.92
  -1  -6   6   45.29    1.92
   0   6  -6   21.98    1.04
   0   6  -6   21.05    1.08
   0   6  -6   22.82    1.19
   0   6  -6   22.33    1.13
   0  -6   6   20.90    1.07
   0  -6   6   22.79    1.11
  -1   6  -6    9.37    0.75
  -1   6  -6    9.05    0.66
  -1   6  -6    9.82    0.65
  -1   6  -6   10.04    0.68
   1  -6   6   11.10    0.74
   1  -6   6    9.65    0.64
  -2   6  -6   32.20    1.39
  -2   6  -6   31.73    1.49
  -2   6  -6   30.86    1.61
   2  -6   6   30.87    1.33
   2  -6   6   33.65    1.46
   2  -6   6   31.15    1.53
  -3   6  -6   14.56    1.06
  -3   6  -6   14.96    0.95
   3  -6   6   16.30    1.05
   3  -6   6   15.38    0.93
  -4   6  -6    4.58    0.61
  -4   6  -6    3.80    0.67
   4  -6   6    3.34    0.51
   4  -6   6    2.41    0.49
  -5   6  -6   17.72    1.15
  -5   6  -6   19.12    1.35
   5  -6   6   16.91    1.08
   5  -6   6   18.41    1.24
  -6   6  -6   42.06    2.07
  -6   6  -6   42.40    2.28
   6  -6   6   43.22    2.03
   6  -6   6   43.69    2.22
  -7   6  -6    1.12    0.50
  -7   6  -6    0.43    0.34
   7  -6   6    0.13    0.30
   7  -6   6    0.93    0.44
  -8   6  -6   34.96    2.16
  -8   6  -6   33.24    1.91
   8  -6   6   32.44    1.86
   8  -6   6   35.25    2.10
  -9   6  -6    1.51    0.51
   9  -6   6    1.42    0.53
  11   5  -6   20.62    1.45
 -11  -5   6   23.67    1.61
  10   5  -6   -0.11    0.29
  10   5  -6   -0.31    0.21
 -10  -5   6    0.95    0.46
 -10  -5   6    0.86    0.44
   9   5  -6    0.40    0.31
   9   5  -6    0.21    0.29
  -9  -5   6   -0.30    0.24
  -9  -5   6    0.09    0.28
   8   5  -6    3.46    0.56
   8   5  -6    3.39    0.59
  -8  -5   6    3.02    0.60
  -8  -5   6    4.14    0.66
   7   5  -6   23.10    1.38
   7   5  -6   21.57    1.26
  -7  -5   6   23.66    1.37
  -7  -5   6   24.87    1.39
   6   5  -6   10.35    0.77
   6   5  -6   10.28    0.84
  -6  -5   6   11.90    0.90
  -6  -5   6    9.99    0.83
   5   5  -6   31.38    1.44
   5   5  -6   28.88    1.52
  -5  -5   6   30.70    1.52
  -5  -5   6   32.31    1.57
   4   5  -6    2.43    0.46
   4   5  -6    1.54    0.32
  -4  -5   6    1.47    0.36
  -4  -5   6    1.72    0.36
   3   5  -6   18.55    0.90
   3   5  -6   18.20    1.05
   3   5  -6   18.39    0.94
  -3  -5   6   19.03    1.05
  -3  -5   6   19.49    0.87
  -3  -5   6   17.27    0.99
   2   5  -6   74.79    2.64
   2   5  -6   75.26    2.70
   2   5  -6   75.78    2.80
  -2  -5   6   71.70    2.74
  -2  -5   6   75.87    2.60
  -2  -5   6   72.39    2.75
   1   5  -6   20.34    1.02
   1   5  -6   19.77    1.06
   1   5  -6   20.69    0.97
  -1  -5   6   20.23    0.95
  -1  -5   6   21.39    1.04
  -1  -5   6   21.56    1.06
   0   5  -6   46.91    1.86
   0   5  -6   40.95    1.76
   0   5  -6   43.71    1.78
   0   5  -6   46.00    1.72
   0  -5   6   44.69    1.75
   0  -5   6   42.77    1.73
  -1   5  -6   20.36    1.11
  -1   5  -6   21.06    1.02
  -1   5  -6   22.20    1.07
  -1   5  -6   20.16    0.99
   1  -5   6   19.93    1.04
   1  -5   6   21.87    0.99
  -2   5  -6    3.66    0.48
  -2   5  -6    3.89    0.44
  -2   5  -6    5.37    0.64
   2  -5   6    3.42    0.48
   2  -5   6    4.81    0.39
   2  -5   6    4.49    0.51
  -3   5  -6    1.35    0.36
  -3   5  -6    1.26    0.32
   3  -5   6    1.56    0.37
   3  -5   6    1.42    0.33
  -4   5  -6   49.52    2.12
  -4   5  -6   47.70    2.25
   4  -5   6   51.17    2.20
   4  -5   6   48.89    2.06
  -5   5  -6    3.48    0.63
  -5   5  -6    3.68    0.56
   5  -5   6    2.48    0.51
   5  -5   6    3.32    0.52
  -6   5  -6   53.39    2.38
  -6   5  -6   53.36    2.57
   6  -5   6   54.57    2.48
   6  -5   6   50.47    2.27
  -7   5  -6   43.86    2.35
  -7   5  -6   47.64    2.21
   7  -5   6   45.38    2.30
   7  -5   6   44.73    2.14
  -8   5  -6    9.04    1.02
  -8   5  -6    7.56    1.09
   8  -5   6    6.82    0.91
   8  -5   6    8.79    1.10
  -9   5  -6   23.16    1.64
  -9   5  -6   18.24    1.39
   9  -5   6   19.31    1.42
   9  -5   6   20.10    1.52
  11   4  -6   30.42    1.83
 -11  -4   6   33.16    1.99
  10   4  -6   20.29    1.34
  10   4  -6   24.67    1.50
 -10  -4   6   20.69    1.48
 -10  -4   6   24.50    1.46
   9   4  -6    2.34    0.52
   9   4  -6    3.58    0.62
  -9  -4   6    2.47    0.54
  -9  -4   6    1.78    0.52
   8   4  -6    2.55    0.51
   8   4  -6    2.24    0.50
  -8  -4   6    2.48    0.52
  -8  -4   6    2.40    0.49
   7   4  -6    1.53    0.39
   7   4  -6    1.47    0.39
  -7  -4   6    2.17    0.46
  -7  -4   6    1.67    0.40
   6   4  -6   17.29    1.04
   6   4  -6   16.13    1.08
  -6  -4   6   20.21    1.19
  -6  -4   6   19.45    1.14
   5   4  -6   37.63    1.64
   5   4  -6   36.39    1.71
  -5  -4   6   36.45    1.72
  -5  -4   6   39.62    1.75
   4   4  -6   40.09    1.68
   4   4  -6   44.30    1.56
   4   4  -6   38.91    1.77
  -4  -4   6   39.52    1.77
  -4  -4   6   38.57    1.75
  -4  -4   6   41.76    1.47
   3   4  -6   20.63    0.90
   3   4  -6   21.27    1.01
   3   4  -6   20.14    1.08
  -3  -4   6   22.27    0.87
  -3  -4   6   19.21    1.06
  -3  -4   6   20.08    1.06
   2   4  -6   50.01    1.85
   2   4  -6   50.37    2.00
   2   4  -6   49.50    1.89
  -2  -4   6   53.76    1.81
  -2  -4   6   49.18    1.97
  -2  -4   6   48.94    1.97
   1   4  -6  100.08    3.55
   1   4  -6  102.25    3.58
   1   4  -6  103.60    3.48
  -1  -4   6  103.46    3.55
  -1  -4   6  105.65    3.45
  -1  -4   6  107.15    3.63
   0   4  -6   15.66    0.83
   0   4  -6   17.17    0.86
   0   4  -6   15.31    0.83
   0   4  -6   16.26    0.80
   0  -4   6   14.99    0.79
   0  -4   6   16.00    0.78
  -1   4  -6   81.58    2.84
  -1   4  -6   83.95    2.96
  -1   4  -6   80.36    2.83
  -1   4  -6   83.32    3.02
   1  -4   6   80.25    2.80
   1  -4   6   81.54    2.89
  -2   4  -6    0.03    0.12
  -2   4  -6    0.06    0.16
  -2   4  -6   -0.04    0.12
   2  -4   6    0.09    0.15
   2  -4   6    0.18    0.11
  -3   4  -6   34.38    1.65
  -3   4  -6   35.82    1.35
  -3   4  -6   32.41    1.53
   3  -4   6   35.35    1.52
   3  -4   6   35.70    1.30
   3  -4   6   34.76    1.58
  -4   4  -6    7.76    0.65
  -4   4  -6    9.12    0.91
   4  -4   6    8.80    0.65
   4  -4   6    7.36    0.76
  -5   4  -6   36.87    1.89
  -5   4  -6   39.51    1.78
   5  -4   6   36.20    1.81
   5  -4   6   36.84    1.70
  -6   4  -6    0.21    0.28
  -6   4  -6    0.66    0.29
   6  -4   6    1.09    0.37
   6  -4   6    0.69    0.30
  -7   4  -6   48.49    2.24
  -7   4  -6   48.46    2.41
   7  -4   6   46.74    2.32
   7  -4   6   47.78    2.19
  -8   4  -6    8.94    1.12
  -8   4  -6   11.76    1.00
   8  -4   6   10.11    1.07
   8  -4   6   11.59    1.19
  -9   4  -6   19.14    1.41
  -9   4  -6   24.05    1.63
   9  -4   6   23.81    1.62
   9  -4   6   19.40    1.40
 -10   4  -6   14.26    1.52
 -10   4  -6   16.65    1.32
  10  -4   6   14.02    1.41
  10  -4   6   11.85    1.38
  11   3  -6    2.31    0.58
 -11  -3   6    2.17    0.64
  10   3  -6   21.49    1.43
  10   3  -6   23.97    1.38
 -10  -3   6   23.52    1.41
 -10  -3   6   23.19    1.55
   9   3  -6    3.53    0.58
   9   3  -6    3.28    0.62
  -9  -3   6    3.42    0.60
  -9  -3   6    3.11    0.61
   8   3  -6    0.24    0.28
   8   3  -6    0.12    0.23
  -8  -3   6   -0.26    0.21
  -8  -3   6   -0.08    0.18
   7   3  -6   27.44    1.44
   7   3  -6   26.41    1.43
  -7  -3   6   29.43    1.55
  -7  -3   6   28.63    1.46
   6   3  -6    4.96    0.60
   6   3  -6    4.92    0.62
  -6  -3   6    4.78    0.62
  -6  -3   6    5.40    0.68
   5   3  -6    1.83    0.37
   5   3  -6    1.75    0.35
  -5  -3   6    1.55    0.36
  -5  -3   6    1.88    0.39
   4   3  -6   27.02    0.97
   4   3  -6   23.33    1.15
   4   3  -6   23.94    1.22
  -4  -3   6   22.64    1.20
  -4  -3   6   25.21    0.91
  -4  -3   6   22.54    1.19
   3   3  -6   43.86    1.75
   3   3  -6   45.56    1.85
   3   3  -6   45.61    1.59
  -3  -3   6   47.12    1.85
  -3  -3   6   45.29    1.53
  -3  -3   6   44.03    1.83
   2   3  -6    0.03    0.09
   2   3  -6    0.15    0.15
   2   3  -6   -0.04    0.09
  -2  -3   6    0.17    0.09
  -2  -3   6   -0.05    0.10
  -2  -3   6   -0.19    0.12
   1   3  -6  227.58    7.27
   1   3  -6  229.80    7.21
   1   3  -6  221.85    7.10
  -1  -3   6  220.69    7.33
  -1  -3   6  225.15    7.17
  -1  -3   6  229.44    7.06
   0   3  -6   42.21    1.63
   0   3  -6   42.29    1.66
   0   3  -6   41.14    1.61
   0   3  -6   42.49    1.59
   0  -3   6   42.00    1.59
   0  -3   6   41.14    1.54
  -1   3  -6   24.59    1.12
  -1   3  -6   23.19    1.09
  -1   3  -6   23.32    1.04
  -1   3  -6   25.01    1.07
   1  -3   6   25.17    1.06
   1  -3   6   24.31    1.00
  -2   3  -6   53.32    2.01
  -2   3  -6   53.04    2.15
  -2   3  -6   56.37    1.95
  -2   3  -6   53.48    2.09
   2  -3   6   56.62    2.09
   2  -3   6   54.75    1.89
  -3   3  -6   46.10    1.59
  -3   3  -6   43.32    1.80
  -3   3  -6   44.17    1.91
   3  -3   6   40.68    1.73
   3  -3   6   45.98    1.53
   3  -3   6   42.19    1.81
  -4   3  -6   41.45    1.89
  -4   3  -6   42.24    1.78
   4  -3   6   39.07    1.78
   4  -3   6   41.40    1.73
  -5   3  -6   10.16    0.75
  -5   3  -6   11.14    0.86
   5  -3   6   11.72    0.85
   5  -3   6   10.88    0.77
  -6   3  -6   38.12    1.89
  -6   3  -6   36.26    1.73
   6  -3   6   33.64    1.75
   6  -3   6   36.46    1.68
  -7   3  -6    3.34    0.56
  -7   3  -6    3.51    0.65
   7  -3   6    2.67    0.54
   7  -3   6    2.85    0.51
  -8   3  -6   41.17    2.05
  -8   3  -6   39.93    2.14
   8  -3   6   41.57    2.02
   8  -3   6   41.17    2.13
  -9   3  -6    2.98    0.63
  -9   3  -6    4.64    0.82
   9  -3   6    4.88    0.79
   9  -3   6    3.57    0.73
 -10   3  -6   27.89    1.82
 -10   3  -6   34.11    2.02
  10  -3   6   30.32    1.85
  10  -3   6   34.03    2.00
  11   2  -6   30.24    1.88
 -11  -2   6   33.70    2.02
  10   2  -6   -0.03    0.27
 -10  -2   6    0.82    0.41
   9   2  -6   31.14    1.74
   9   2  -6   32.22    1.62
  -9  -2   6   31.49    1.82
  -9  -2   6   35.23    1.68
   8   2  -6    1.93    0.45
   8   2  -6    1.84    0.41
  -8  -2   6    1.58    0.39
  -8  -2   6    2.30    0.52
   7   2  -6   24.87    1.36
   7   2  -6   23.64    1.29
  -7  -2   6   25.35    1.32
  -7  -2   6   25.24    1.42
   6   2  -6    8.11    0.67
   6   2  -6    8.68    0.71
  -6  -2   6    7.33    0.77
  -6  -2   6    8.27    0.66
   5   2  -6   69.21    2.68
   5   2  -6   69.99    2.68
  -5  -2   6   70.83    2.68
  -5  -2   6   73.68    2.80
   4   2  -6   51.62    1.61
   4   2  -6   45.19    1.93
   4   2  -6   52.80    1.65
   4   2  -6   48.44    1.93
  -4  -2   6   44.19    1.96
  -4  -2   6   44.36    1.91
   3   2  -6   17.16    0.90
   3   2  -6   16.62    0.60
   3   2  -6   15.69    0.83
  -3  -2   6   15.45    0.87
  -3  -2   6   14.54    0.85
  -3  -2   6   16.17    0.57
   2   2  -6  111.17    3.76
   2   2  -6  118.10    3.65
   2   2  -6  109.11    3.84
  -2  -2   6  121.43    3.55
  -2  -2   6  114.39    3.91
  -2  -2   6  105.66    3.81
   1   2  -6   55.29    1.90
   1   2  -6   54.32    1.98
   1   2  -6   53.81    2.03
  -1  -2   6   54.31    2.02
  -1  -2   6   56.69    1.83
  -1  -2   6   56.31    2.07
   0   2  -6  127.80    4.37
   0   2  -6  134.63    4.33
   0   2  -6  129.10    4.23
   0   2  -6  134.19    4.29
   0  -2   6  130.18    4.18
   0  -2   6  129.78    4.25
  -1   2  -6   14.04    0.71
  -1   2  -6   15.08    0.75
  -1   2  -6   14.80    0.72
  -1   2  -6   15.05    0.76
   1  -2   6   14.13    0.67
   1  -2   6   14.85    0.70
  -2   2  -6  159.26    5.48
  -2   2  -6  158.31    5.40
  -2   2  -6  165.68    5.16
  -2   2  -6  159.45    5.23
   2  -2   6  171.25    5.34
   2  -2   6  163.54    5.09
  -3   2  -6   86.50    3.25
  -3   2  -6   97.61    2.89
  -3   2  -6   84.74    3.15
   3  -2   6   82.86    3.05
   3  -2   6   89.24    3.16
   3  -2   6   89.90    2.84
  -4   2  -6   66.10    2.61
  -4   2  -6   65.22    2.49
   4  -2   6   64.92    2.53
   4  -2   6   65.38    2.44
  -5   2  -6   11.87    0.82
  -5   2  -6   14.81    0.96
   5  -2   6   13.29    0.82
   5  -2   6   13.87    0.90
  -6   2  -6   38.71    1.74
  -6   2  -6   36.46    1.81
   6  -2   6   34.95    1.64
   6  -2   6   36.39    1.78
  -7   2  -6   21.96    1.35
  -7   2  -6   19.69    1.22
   7  -2   6   22.46    1.34
   7  -2   6   22.61    1.25
  -8   2  -6   21.59    1.42
  -8   2  -6   22.80    1.37
   8  -2   6   22.95    1.36
   8  -2   6   22.71    1.43
  -9   2  -6   54.76    2.52
  -9   2  -6   53.62    2.60
   9  -2   6   51.75    2.53
   9  -2   6   49.82    2.39
 -10   2  -6    1.35    0.48
 -10   2  -6    1.74    0.56
  10  -2   6    0.87    0.45
  10  -2   6    1.14    0.45
 -11   2  -6   43.47    2.41
 -11   2  -6   44.92    2.47
  11  -2   6   45.07    2.44
  11  -2   6   45.86    2.41
  11   1  -6   16.15    1.33
 -11  -1   6   13.51    1.42
  10   1  -6   29.53    1.78
 -10  -1   6   30.28    1.86
   9   1  -6    0.89    0.31
   9   1  -6    0.84    0.36
  -9  -1   6    0.47    0.30
  -9  -1   6    0.60    0.40
   8   1  -6    8.95    0.72
   8   1  -6   10.07    1.01
  -8  -1   6    7.41    0.89
  -8  -1   6    9.71    0.76
   7   1  -6    0.84    0.31
   7   1  -6    0.47    0.24
  -7  -1   6    0.86    0.30
  -7  -1   6    0.25    0.23
   6   1  -6   10.90    0.76
   6   1  -6   11.92    0.84
  -6  -1   6   10.84    0.77
  -6  -1   6   10.96    0.83
   5   1  -6    1.54    0.35
   5   1  -6    2.05    0.23
   5   1  -6    1.08    0.27
  -5  -1   6    2.34    0.42
  -5  -1   6    1.72    0.34
   4   1  -6   14.00    0.82
   4   1  -6   13.50    0.81
   4   1  -6   15.85    0.56
  -4  -1   6   12.58    0.82
  -4  -1   6   13.77    0.81
   3   1  -6   76.71    2.70
   3   1  -6   78.22    2.76
  -3  -1   6   74.47    2.79
  -3  -1   6   76.46    2.74
   2   1  -6   82.54    2.82
   2   1  -6   81.71    2.75
  -2  -1   6   76.05    2.78
  -2  -1   6   78.75    2.83
   1   1  -6   35.24    1.08
   1   1  -6   29.55    1.27
   1   1  -6   29.67    1.22
  -1  -1   6   33.05    1.03
  -1  -1   6   29.35    1.27
  -1  -1   6   28.03    1.25
   0   1  -6  191.17    5.94
   0   1  -6  183.91    6.13
   0   1  -6  179.02    5.98
   0   1  -6  198.37    6.06
   0  -1   6  191.05    5.88
   0  -1   6  190.04    5.99
  -1   1  -6  150.78    4.83
  -1   1  -6  145.10    4.97
  -1   1  -6  153.33    4.99
  -1   1  -6  152.53    4.83
   1  -1   6  154.02    4.82
   1  -1   6  154.45    4.86
  -2   1  -6   10.96    0.52
  -2   1  -6   10.35    0.58
  -2   1  -6   10.06    0.59
  -2   1  -6    9.12    0.59
   2  -1   6   10.74    0.59
   2  -1   6   10.11    0.49
  -3   1  -6  150.76    5.15
  -3   1  -6  163.52    4.80
  -3   1  -6  151.33    5.26
   3  -1   6  157.11    4.78
   3  -1   6  152.10    5.13
   3  -1   6  153.84    5.02
  -4   1  -6   13.62    0.47
  -4   1  -6   13.51    0.83
  -4   1  -6   14.07    0.79
   4  -1   6   12.37    0.79
   4  -1   6   12.35    0.74
  -5   1  -6   24.16    1.21
  -5   1  -6   23.88    1.27
   5  -1   6   23.77    1.25
   5  -1   6   26.17    1.20
  -6   1  -6    2.82    0.51
  -6   1  -6    3.09    0.46
   6  -1   6    2.69    0.46
   6  -1   6    3.19    0.46
  -7   1  -6   26.17    1.41
  -7   1  -6   26.03    1.49
   7  -1   6   27.74    1.41
   7  -1   6   28.65    1.51
  -8   1  -6    9.56    1.02
  -8   1  -6    9.52    0.95
   8  -1   6    9.37    0.92
   8  -1   6   10.81    1.09
  -9   1  -6   25.36    1.59
  -9   1  -6   26.06    1.56
   9  -1   6   27.71    1.63
   9  -1   6   26.60    1.53
 -10   1  -6   22.90    1.55
 -10   1  -6   24.82    1.55
  10  -1   6   24.80    1.53
  10  -1   6   20.69    1.49
 -11   1  -6    5.96    0.96
 -11   1  -6    9.21    1.15
  11  -1   6    9.04    1.09
  11  -1   6    7.80    1.08
  11   0  -6   -0.16    0.32
 -11   0   6   -0.25    0.36
  10   0  -6   24.61    1.62
 -10   0   6   26.46    1.72
   9   0  -6   16.08    1.21
  -9   0   6   16.30    1.22
   8   0  -6   40.30    1.75
   8   0  -6   36.65    1.89
  -8   0   6   37.21    1.71
  -8   0   6   36.96    1.94
   7   0  -6  131.61    4.78
   7   0  -6  136.76    4.63
  -7   0   6  136.53    4.63
  -7   0   6  130.28    4.90
   6   0  -6    0.26    0.16
   6   0  -6    0.52    0.22
   6   0  -6    0.00    0.19
  -6   0   6    0.24    0.23
  -6   0   6    0.23    0.19
   5   0  -6   45.07    1.84
   5   0  -6   46.03    1.92
   5   0  -6   46.20    1.60
  -5   0   6   44.42    1.85
  -5   0   6   42.38    1.93
  -5   0   6   46.53    1.63
   4   0  -6    3.77    0.45
   4   0  -6    3.71    0.47
   4   0  -6    3.98    0.24
  -4   0   6    4.35    0.48
  -4   0   6    3.24    0.45
   3   0  -6   94.97    3.31
   3   0  -6  106.68    2.99
   3   0  -6   91.97    3.31
  -3   0   6   93.42    3.32
  -3   0   6   93.10    3.41
   2   0  -6   11.28    0.65
   2   0  -6   12.06    0.65
  -2   0   6   12.20    0.69
  -2   0   6   12.57    0.68
   1   0  -6  461.12   14.92
   1   0  -6  475.76   14.84
  -1   0   6  495.61   15.30
  -1   0   6  510.89   14.82
  -1   0   6  495.55   14.96
   0   0  -6  122.88    4.02
   0   0  -6  127.35    4.03
   0   0  -6  125.47    4.06
   0   0  -6  121.77    4.15
   0   0   6  123.22    4.07
   0   0   6  132.26    3.96
  -1   0  -6  127.58    4.13
  -1   0  -6  121.77    4.15
  -1   0  -6  127.15    4.02
  -1   0  -6  122.57    4.03
   1   0   6  126.49    4.04
   1   0   6  129.99    4.06
  -2   0  -6  308.31    9.57
  -2   0  -6  323.67    9.50
  -2   0  -6  311.69    9.95
  -2   0  -6  295.63    9.85
   2   0   6  310.39    9.53
   2   0   6  316.41    9.74
  -3   0  -6   16.45    0.64
  -3   0  -6   16.81    0.85
  -3   0  -6   17.28    0.83
   3   0   6   18.73    0.69
   3   0   6   15.50    0.79
   3   0   6   15.78    0.83
  -4   0  -6   82.56    2.86
  -4   0  -6   74.90    2.91
   4   0   6   79.40    2.88
   4   0   6   79.01    2.77
  -5   0  -6    2.17    0.40
  -5   0  -6    2.47    0.37
   5   0   6    2.22    0.35
   5   0   6    2.17    0.38
  -6   0  -6   31.57    1.47
  -6   0  -6   31.88    1.55
   6   0   6   31.79    1.54
   6   0   6   29.89    1.40
  -7   0  -6    2.84    0.50
  -7   0  -6    2.36    0.43
   7   0   6    2.93    0.44
   7   0   6    3.32    0.54
  -8   0  -6   26.65    1.43
  -8   0  -6   23.92    1.44
   8   0   6   25.66    1.40
   8   0   6   26.78    1.49
  -9   0  -6    3.40    0.66
  -9   0  -6    4.35    0.69
   9   0   6    4.82    0.75
   9   0   6    5.95    0.76
 -10   0  -6   35.90    1.98
 -10   0  -6   35.19    1.92
  10   0   6   33.24    1.94
  10   0   6   35.73    1.89
 -11   0  -6   10.57    1.21
 -11   0  -6   10.17    1.16
  11   0   6    8.27    1.07
  11   0   6   13.42    1.30
 -12   0  -6   12.43    1.38
 -12   0  -6   10.78    1.27
  12   0   6   11.46    1.31
  12   0   6   10.62    1.27
  11  -1  -6   14.22    1.48
 -11   1   6   13.77    1.47
  10  -1  -6    0.40    0.40
 -10   1   6    0.48    0.37
   9  -1  -6   21.50    1.43
  -9   1   6   22.95    1.49
   8  -1  -6    2.52    0.56
   8  -1  -6    3.14    0.49
  -8   1   6    2.37    0.52
  -8   1   6    3.59    0.52
   7  -1  -6   49.13    2.23
   7  -1  -6   52.43    2.11
  -7   1   6   52.91    2.33
  -7   1   6   50.14    2.08
   6  -1  -6   67.68    2.80
   6  -1  -6   72.85    2.55
   6  -1  -6   74.06    2.72
  -6   1   6   68.78    2.88
  -6   1   6   73.56    2.71
  -6   1   6   77.19    2.64
   5  -1  -6   21.34    0.89
   5  -1  -6   21.40    1.13
   5  -1  -6   19.63    1.03
  -5   1   6   20.09    1.13
  -5   1   6   21.61    0.93
  -5   1   6   20.27    1.05
   4  -1  -6   23.71    1.17
   4  -1  -6   22.39    1.11
   4  -1  -6   25.05    0.95
  -4   1   6   24.81    1.23
  -4   1   6   26.04    0.99
  -4   1   6   25.89    1.18
   3  -1  -6    1.14    0.15
   3  -1  -6    0.91    0.24
   3  -1  -6    1.42    0.27
  -3   1   6    0.74    0.22
  -3   1   6    0.81    0.22
   2  -1  -6    0.30    0.14
   2  -1  -6    0.13    0.07
   2  -1  -6    0.21    0.15
  -2   1   6    0.28    0.16
  -2   1   6    0.11    0.15
   1  -1  -6   58.76    2.11
   1  -1  -6   62.60    1.96
   1  -1  -6   59.40    2.15
  -1   1   6   61.32    2.19
  -1   1   6   66.02    2.01
  -1   1   6   58.84    2.16
   0  -1  -6  284.40    8.78
   0  -1  -6  295.15    9.00
   0  -1  -6  285.51    8.79
   0  -1  -6  272.73    8.82
   0   1   6  290.78    9.05
  -1  -1  -6   50.31    1.74
  -1  -1  -6   51.64    1.74
  -1  -1  -6   49.44    1.75
  -1  -1  -6   49.56    1.79
  -1  -1  -6   47.39    1.71
  -1  -1  -6   51.11    1.73
  -2  -1  -6  305.06    9.67
  -2  -1  -6  312.34    9.77
  -2  -1  -6  306.12    9.36
  -2  -1  -6  300.23    9.38
  -2  -1  -6  299.78    9.34
  -2  -1  -6  312.78    9.57
  -3  -1  -6   21.85    1.01
  -3  -1  -6   22.68    0.99
  -3  -1  -6   22.88    0.85
  -3  -1  -6   23.54    0.86
   3   1   6   23.79    1.04
   3   1   6   21.68    0.96
  -4  -1  -6   43.60    1.71
  -4  -1  -6   41.83    1.76
  -4  -1  -6   44.28    1.46
   4   1   6   42.57    1.75
   4   1   6   46.13    1.46
   4   1   6   42.85    1.66
  -5  -1  -6   34.08    1.53
  -5  -1  -6   35.68    1.63
  -5  -1  -6   39.28    1.24
   5   1   6   36.07    1.51
   5   1   6   38.38    1.23
   5   1   6   36.68    1.62
  -6  -1  -6    0.09    0.16
  -6  -1  -6    0.11    0.17
   6   1   6   -0.07    0.12
[truncated: 492,268 more chars]
