# Supplementary material for: Di­aqua­{μ2-N,N′-bis­[(cyclo­hexa­nyl­idene)amino]­oxamide}­bis­(tri­phenyl­phosphane)silver(I) dinitrate
Source: Acta Crystallogr Sect E Struct Rep Online. 2014 Jan 4;70(Pt 2):m30–1. doi: 10.1107/S1600536813034454 (PMC3998245; doi:10.1107/S1600536813034454)
Supplement: Supplementary file 2 [file e-70-00m30-Isup2.hkl]

#
# h,k,l, Fc-squared, Fo-squared, sigma(Fo-squared), status flag
#
data_I
_shelx_title ' 13RN018_0m in P1            New: P-1'
_shelx_refln_list_code          4
_shelx_F_calc_maximum      172.74
_exptl_crystal_F_000       602.00
_reflns_d_resolution_high  0.6785

loop_
 _space_group_symop_operation_xyz
 'x, y, z'
 '-x, -y, -z'

_cell_length_a     9.0903
_cell_length_b     9.5730
_cell_length_c    15.2638
_cell_angle_alpha  74.617
_cell_angle_beta   83.676
_cell_angle_gamma  77.091

_shelx_F_squared_multiplier     1.000

loop_
 _refln_index_h
 _refln_index_k
 _refln_index_l
 _refln_F_squared_calc
 _refln_F_squared_meas
 _refln_F_squared_sigma
 _refln_observed_status
   1   0   0        752.07        738.02        48.34 o
   2   0   0       2936.10       3350.57        43.33 o
   3   0   0       1424.58       1529.76        21.81 o
   4   0   0        451.61        432.58         8.51 o
   5   0   0       2457.97       2485.93        35.36 o
   6   0   0       4268.45       4244.86        58.15 o
   7   0   0       2183.03       2141.40        42.42 o
   8   0   0        193.48        148.56        11.86 o
   9   0   0       1271.50       1274.78        31.50 o
  10   0   0          5.27         11.38         4.97 o
  11   0   0       1222.24       1211.25        33.26 o
  12   0   0         68.39         63.78         9.51 o
 -12   1   0         12.08          9.89         6.19 o
 -11   1   0        156.47        172.25        13.79 o
 -10   1   0        980.15        935.11        27.43 o
  -9   1   0         43.63         48.21         6.97 o
  -8   1   0       3245.60       3084.34        59.30 o
  -7   1   0        894.68        891.55        22.90 o
  -6   1   0       1145.00       1182.36        19.68 o
  -5   1   0       1420.91       1544.45        28.27 o
  -4   1   0       4223.91       4425.19        66.64 o
  -3   1   0       1841.19       1919.95        26.74 o
  -2   1   0         39.27         49.90         2.57 o
  -1   1   0       4647.95       5148.06        64.92 o
   0   1   0       1674.56       1730.59       114.97 o
   1   1   0      12720.99      14261.58       196.68 o
   2   1   0      12466.31      14014.02       176.71 o
   3   1   0        154.72        170.03         4.33 o
   4   1   0       1772.91       1847.79        26.52 o
   5   1   0       2924.23       2805.85        39.38 o
   6   1   0          1.99          6.15         2.25 o
   7   1   0       1533.30       1488.59        24.58 o
   8   1   0          1.17          2.52         3.50 o
   9   1   0        751.81        739.50        21.86 o
  10   1   0       1179.02       1069.25        29.03 o
  11   1   0        316.44        291.79        16.99 o
  12   1   0        746.54        778.21        39.56 o
 -12   2   0        418.40        413.13        30.66 o
 -11   2   0         13.70         11.54         5.96 o
 -10   2   0        952.25        988.46        43.04 o
  -9   2   0       1653.92       1689.40        39.40 o
  -8   2   0        717.51        728.17        21.71 o
  -7   2   0       6207.48       5949.35       102.45 o
  -6   2   0          9.01          4.08         2.80 o
  -5   2   0       3202.27       3318.45        72.52 o
  -4   2   0         25.61         25.10         2.71 o
  -3   2   0       9162.80      10286.30       143.80 o
  -2   2   0       1767.64       1947.23        26.84 o
  -1   2   0       3906.20       4393.02        56.43 o
   0   2   0      19752.79      22152.34       305.87 o
   1   2   0       1945.34       1987.62        26.27 o
   2   2   0       8397.53       9460.24       119.28 o
   3   2   0       2191.36       2558.85        34.70 o
   4   2   0      12884.44      13112.16       165.79 o
   5   2   0         34.90         47.82         3.32 o
   6   2   0        929.42        913.31        16.46 o
   7   2   0          0.33          5.23         2.08 o
   8   2   0         90.94         83.21         5.61 o
   9   2   0         43.19         35.48         5.76 o
  10   2   0        913.11        928.09        26.19 o
  11   2   0        817.18        846.62        26.12 o
  12   2   0        146.69        105.72        17.41 o
 -12   3   0         15.92         15.56         8.96 o
 -11   3   0        688.17        692.60        25.29 o
 -10   3   0         14.60          9.34         5.79 o
  -9   3   0        325.53        304.82        16.87 o
  -8   3   0        713.04        670.89        21.21 o
  -7   3   0        754.22        746.18        21.45 o
  -6   3   0       3241.67       3137.40        58.34 o
  -5   3   0         13.54          6.41         2.84 o
  -4   3   0       1827.37       1927.47        41.37 o
  -3   3   0          2.69          4.99         1.48 o
  -2   3   0       5141.50       5766.25        74.83 o
  -1   3   0       4494.60       5261.43        67.87 o
   0   3   0      11983.23      12830.69       160.86 o
   1   3   0        386.29        337.00         6.27 o
   2   3   0         36.53         23.50         2.24 o
   3   3   0       2653.38       2700.26        40.18 o
   4   3   0       3911.41       4275.84        57.14 o
   5   3   0       2008.05       1963.24        29.25 o
   6   3   0        758.32        740.07        14.35 o
   7   3   0        282.60        259.31         8.14 o
   8   3   0          0.16          0.84         2.42 o
   9   3   0        657.06        643.33        22.01 o
  10   3   0        364.36        371.58        15.81 o
  11   3   0       1231.59       1261.14        46.21 o
  12   3   0         72.68         78.61        15.05 o
  13   3   0        478.04        524.94        38.24 o
 -11   4   0        101.88         92.90        13.77 o
 -10   4   0       1392.19       1433.99        38.00 o
  -9   4   0          1.17          9.57         5.74 o
  -8   4   0       1278.49       1316.67        33.17 o
  -7   4   0        247.68        230.64        13.74 o
  -6   4   0       1856.97       1888.21        45.09 o
  -5   4   0       1253.09       1240.92        24.13 o
  -4   4   0       2010.34       1979.51        44.19 o
  -3   4   0       3302.02       3548.83        48.80 o
  -2   4   0          5.81          9.87         1.84 o
  -1   4   0       1079.84       1032.28        16.30 o
   0   4   0       7156.88       8021.37       102.37 o
   1   4   0       2453.52       2484.44        33.88 o
   2   4   0        324.36        323.11         6.76 o
   3   4   0       4330.66       4402.87        58.40 o
   4   4   0       6208.03       6609.81        86.46 o
   5   4   0       3133.94       3067.35        43.30 o
   6   4   0        125.00        136.12         6.38 o
   7   4   0        260.38        255.82         8.11 o
   8   4   0        251.18        236.96         9.84 o
   9   4   0        168.03        166.73        11.80 o
  10   4   0        563.43        579.32        19.33 o
  11   4   0        449.76        413.82        43.78 o
  12   4   0        482.65        480.30        31.14 o
  13   4   0         11.42          9.50        10.44 o
 -10   5   0         21.06          9.74         6.39 o
  -9   5   0        312.19        369.93        19.89 o
  -8   5   0       1200.16       1144.80        30.83 o
  -7   5   0       1366.65       1397.69        33.94 o
  -6   5   0          4.20          4.33         3.45 o
  -5   5   0       2129.64       2133.52        43.02 o
  -4   5   0       1787.06       1710.04        27.16 o
  -3   5   0        521.23        527.26        11.19 o
  -2   5   0        339.31        369.41         8.61 o
  -1   5   0        949.22       1038.85        17.07 o
   0   5   0       1451.50       1527.53        22.88 o
   1   5   0       3464.97       3747.37        70.97 o
   2   5   0        561.27        517.45         9.74 o
   3   5   0       1598.90       1672.63        25.06 o
   4   5   0       4095.99       3979.07        54.30 o
   5   5   0         33.56         36.88         3.46 o
   6   5   0       2641.82       2618.55        38.97 o
   7   5   0        129.58        116.52         6.38 o
   8   5   0        489.04        471.34        12.27 o
   9   5   0         35.47         44.18         5.30 o
  10   5   0        519.10        530.94        18.32 o
  11   5   0        551.77        561.89        28.91 o
  12   5   0        255.88        213.79        24.34 o
  13   5   0        241.32        272.82        37.86 o
 -10   6   0        126.67        137.88        13.44 o
  -9   6   0         86.76         80.13        10.27 o
  -8   6   0        100.04        108.79        10.82 o
  -7   6   0       1729.76       1751.38        72.51 o
  -6   6   0        954.44        956.34        26.00 o
  -5   6   0        275.02        257.27        15.76 o
  -4   6   0       2971.49       2984.73        59.63 o
  -3   6   0          9.86         14.78         2.74 o
  -2   6   0       1746.78       1650.18        26.15 o
  -1   6   0         28.78         40.50         3.49 o
   0   6   0       2047.11       2109.41        30.97 o
   1   6   0        406.84        391.00        11.16 o
   2   6   0       2371.11       2432.44        38.96 o
   3   6   0        755.56        729.41        15.36 o
   4   6   0       2219.28       2063.14        34.65 o
   5   6   0       2517.49       2379.85        39.58 o
   6   6   0          0.33          3.20         2.41 o
   7   6   0       2641.81       2582.68        39.77 o
   8   6   0          0.43         -2.46         2.46 o
   9   6   0        274.24        295.63        11.56 o
  10   6   0         77.44         75.77         9.82 o
  -9   7   0          7.82         -2.88         5.65 o
  -8   7   0        512.77        495.76        21.00 o
  -7   7   0         13.92         15.89         5.72 o
  -6   7   0       1178.69       1188.02        39.46 o
  -5   7   0        304.46        312.23        15.08 o
  -4   7   0        735.50        761.19        21.04 o
  -3   7   0       1670.72       1666.57        27.72 o
  -2   7   0         82.78         81.88         5.43 o
  -1   7   0       1164.80       1094.24        28.03 o
   0   7   0         39.61         47.46         4.48 o
   1   7   0       1418.53       1405.85        29.73 o
   2   7   0          9.34         15.58         3.58 o
   3   7   0       2683.93       2575.96        48.20 o
   4   7   0        111.99        121.02         8.32 o
   5   7   0       2023.66       1984.78        39.93 o
   6   7   0       1525.59       1479.45        32.33 o
   7   7   0        158.74        160.03        11.16 o
   8   7   0       2208.40       2107.32        71.88 o
   9   7   0        147.07        145.32        10.95 o
  10   7   0         92.43        102.80        15.38 o
  -8   8   0        323.45        364.85        31.38 o
  -7   8   0        796.23        860.23        41.19 o
  -6   8   0          0.04         -0.27         7.15 o
  -5   8   0       1218.78       1283.21        49.23 o
  -4   8   0        280.82        315.82        24.98 o
  -3   8   0       1013.05       1041.64        25.71 o
  -2   8   0        666.71        632.25        18.50 o
  -1   8   0        477.71        460.70        15.06 o
   0   8   0       1858.92       1659.93        35.06 o
   1   8   0        192.24        207.30        11.27 o
   2   8   0        650.27        591.12        17.36 o
   3   8   0        277.70        267.67        12.10 o
   4   8   0       1484.08       1479.49        32.74 o
   5   8   0         29.89         32.08         5.43 o
   6   8   0       1571.95       1542.73        43.81 o
   7   8   0        553.92        565.65        28.35 o
   8   8   0        922.72        935.20        25.73 o
   9   8   0        642.48        630.92        39.18 o
  10   8   0         41.88         46.93        11.11 o
  -7   9   0        413.89        447.78        52.06 o
  -6   9   0        348.66        341.75        54.26 o
  -5   9   0        258.91        313.99        27.96 o
  -4   9   0       1904.77       2040.34        67.75 o
  -3   9   0         42.68         62.72        12.30 o
  -2   9   0       1266.78       1281.53        30.82 o
  -1   9   0        767.78        743.66        21.41 o
   0   9   0        569.89        541.34        22.69 o
   1   9   0       1446.33       1419.57        32.51 o
   2   9   0        309.94        321.12        14.89 o
   3   9   0        272.17        255.23        18.30 o
   4   9   0        590.73        580.66        18.68 o
   5   9   0        953.88        957.11        25.72 o
   6   9   0         69.20         80.87         8.32 o
   7   9   0        876.57        948.95        32.84 o
   8   9   0        229.06        238.28        14.99 o
   9   9   0        195.75        237.52        35.83 o
  10   9   0         85.92         86.05        14.94 o
  11   9   0        169.53        213.66        31.78 o
  -6  10   0        173.50        159.57        31.78 o
  -5  10   0         32.13         38.83        13.38 o
  -4  10   0        374.41        402.70        39.38 o
  -3  10   0        778.16        817.22        43.44 o
  -2  10   0        266.65        300.99        15.47 o
  -1  10   0       1207.58       1209.52        30.61 o
   0  10   0        254.53        254.52        14.55 o
   1  10   0        340.60        336.42        15.94 o
   2  10   0         97.27         95.48         9.10 o
   3  10   0        574.63        537.37        27.23 o
   4  10   0         58.92         44.94         7.15 o
   5  10   0       1289.42       1262.84        53.63 o
   6  10   0        430.73        457.27        19.48 o
   7  10   0        319.31        338.68        17.96 o
   8  10   0        338.10        362.01        19.06 o
   9  10   0         19.36         26.39        10.62 o
  10  10   0        131.69        153.97        22.14 o
  -4  11   0        199.19        166.91        53.75 o
  -3  11   0        460.20        439.92        33.51 o
  -2  11   0        654.33        664.95        35.10 o
  -1  11   0        228.45        236.91        16.49 o
   0  11   0        868.89        885.44        26.41 o
   1  11   0        128.83        131.70        12.11 o
   2  11   0        255.62        238.04        19.58 o
   3  11   0        116.54        109.43        10.41 o
   4  11   0        209.19        182.72        13.37 o
   5  11   0          2.25          2.71         5.12 o
   6  11   0        776.47        765.17        24.98 o
   7  11   0          0.50          3.11         5.65 o
   8  11   0        311.28        319.91        46.99 o
   9  11   0        143.82        132.85        18.57 o
  -2  12   0        923.52        990.88        46.25 o
  -1  12   0         48.36         46.73        13.77 o
   0  12   0        724.64        830.95        30.11 o
   1  12   0        303.11        287.42        18.30 o
   2  12   0         91.22         64.76         9.28 o
   3  12   0        163.48        176.64        13.82 o
   4  12   0         38.18         30.72         7.46 o
   5  12   0        358.51        388.17        20.91 o
   6  12   0          3.99          6.88         5.93 o
   7  12   0        429.69        548.15        25.49 o
   0  13   0          4.84         14.20        14.20 o
   1  13   0        283.74        272.82        18.06 o
   2  13   0        108.47        100.22        11.50 o
   3  13   0        124.85        131.43        12.73 o
   4  13   0         37.71         43.49        16.06 o
   5  13   0         19.27         45.60        13.27 o
   6  13   0         16.81         35.38        12.07 o
  -5 -13   1         71.56         80.45        15.41 o
  -4 -13   1         28.70         31.76        11.83 o
  -3 -13   1        501.40        538.83        28.01 o
  -2 -13   1         45.74         50.53        10.10 o
  -1 -13   1        177.02        170.15        20.06 o
  -6 -12   1        214.61        233.21        19.90 o
  -5 -12   1         18.91         21.20         6.90 o
  -4 -12   1        174.18        183.45        15.63 o
  -3 -12   1         72.66         60.55         8.89 o
  -2 -12   1        793.28        840.50        26.87 o
  -1 -12   1        247.30        240.39        15.99 o
   0 -12   1        227.57        224.72        15.39 o
   1 -12   1        207.06        264.16        26.16 o
   2 -12   1        139.26        126.41        19.81 o
  -8 -11   1        210.15        256.45        24.96 o
  -7 -11   1        143.64        166.19        19.96 o
  -6 -11   1         31.26         44.12         8.24 o
  -5 -11   1         38.82         38.18         7.52 o
  -4 -11   1        409.36        418.62        19.51 o
  -3 -11   1         49.05         66.50         8.42 o
  -2 -11   1        183.21        196.92        13.67 o
  -1 -11   1        580.29        624.68        30.14 o
   0 -11   1         27.22         41.64         9.26 o
   1 -11   1        949.77        987.42        34.40 o
   2 -11   1         31.36         21.45        24.00 o
   3 -11   1        419.66        479.32        77.25 o
   4 -11   1        207.45        223.75        25.57 o
 -10 -10   1        283.29        297.99        26.72 o
  -9 -10   1        556.92        618.46        33.22 o
  -8 -10   1          2.12          4.45         8.94 o
  -7 -10   1        227.47        276.10        16.49 o
  -6 -10   1        135.18        128.05        11.25 o
  -5 -10   1        194.94        196.61        13.33 o
  -4 -10   1         45.99         38.28         6.93 o
  -3 -10   1        504.08        469.99        20.49 o
  -2 -10   1         25.14         28.09         5.79 o
  -1 -10   1        511.99        489.75        17.61 o
   0 -10   1        652.91        651.09        33.23 o
   1 -10   1        506.89        520.73        18.56 o
   2 -10   1        852.83        911.74       107.17 o
   3 -10   1         15.65         22.72        10.25 o
   4 -10   1        539.00        591.72        33.13 o
   5 -10   1        103.30        110.86        20.45 o
 -11  -9   1        170.15        192.39        21.85 o
 -10  -9   1          2.98         -0.21         7.64 o
  -9  -9   1        122.17        128.88        17.30 o
  -8  -9   1        249.77        252.04        45.30 o
  -7  -9   1        113.83        132.38        11.52 o
  -6  -9   1        549.74        544.24        25.42 o
  -5  -9   1         81.96         92.41         8.60 o
  -4  -9   1        345.97        333.23        14.31 o
  -3  -9   1         34.71         31.03         6.57 o
  -2  -9   1        324.49        302.99        14.38 o
  -1  -9   1         61.05         75.74         7.63 o
   0  -9   1       1610.54       1548.14        41.52 o
   1  -9   1        138.01        131.94        12.74 o
   2  -9   1       1888.69       1907.47        41.38 o
   3  -9   1        904.69        974.18        40.69 o
   4  -9   1          0.63          4.87         7.22 o
   5  -9   1        442.90        486.64        33.13 o
   6  -9   1         82.99         70.41        14.82 o
   7  -9   1        495.85        488.63        37.28 o
 -10  -8   1        600.94        655.13        32.15 o
  -9  -8   1        130.26        133.67        16.45 o
  -8  -8   1       1118.31       1199.14        30.24 o
  -7  -8   1        223.51        245.95        19.62 o
  -6  -8   1       1060.61       1045.15        27.67 o
  -5  -8   1       1081.84       1049.10        26.30 o
  -4  -8   1         91.46         81.37         7.50 o
  -3  -8   1       1106.20       1066.30        25.85 o
  -2  -8   1        267.79        230.15        12.03 o
  -1  -8   1       1824.32       1645.60        34.90 o
   0  -8   1         24.80         28.99         5.09 o
   1  -8   1       3180.73       3065.45        57.28 o
   2  -8   1         49.03         50.83         6.14 o
   3  -8   1       1477.12       1510.37        51.73 o
   4  -8   1        479.44        466.68        26.29 o
   5  -8   1        242.34        245.08        35.67 o
   6  -8   1        743.15        722.77        36.21 o
   7  -8   1         23.17         24.07        11.34 o
   8  -8   1        310.55        317.81        36.51 o
 -10  -7   1        176.95        160.17        32.45 o
  -9  -7   1        424.33        437.87        49.36 o
  -8  -7   1        261.52        271.96        14.09 o
  -7  -7   1       1077.98       1121.70        29.28 o
  -6  -7   1        325.25        338.96        19.42 o
  -5  -7   1        179.90        173.22        10.33 o
  -4  -7   1         19.82         13.53         6.19 o
  -3  -7   1       1195.91       1146.72        31.38 o
  -2  -7   1         58.32         54.07         5.57 o
  -1  -7   1        704.84        665.07        14.04 o
   0  -7   1       1012.94       1006.96        20.47 o
   1  -7   1        318.96        310.64         8.61 o
   2  -7   1       2930.04       2979.82        43.91 o
   3  -7   1        576.57        575.53        13.29 o
   4  -7   1       3365.78       3256.71        61.43 o
   5  -7   1        255.45        277.12        14.78 o
   6  -7   1        664.80        626.40        24.15 o
   7  -7   1        200.34        221.32        15.04 o
   8  -7   1         41.99         28.48         7.69 o
   9  -7   1        117.78        152.24        15.96 o
 -10  -6   1        132.37        125.66        10.44 o
  -9  -6   1       1236.48       1255.22        24.47 o
  -8  -6   1       1137.62       1065.34        21.13 o
  -7  -6   1        755.50        704.33        15.50 o
  -6  -6   1       3440.62       3322.60        48.42 o
  -5  -6   1        176.95        188.24         7.12 o
  -4  -6   1       4776.49       4820.67        65.67 o
  -3  -6   1       1869.87       1806.90        31.60 o
  -2  -6   1       2187.37       2222.77        59.30 o
  -1  -6   1         19.86         22.47         2.88 o
   0  -6   1        312.03        266.37         7.09 o
   1  -6   1       1434.45       1393.44        22.53 o
   2  -6   1       1947.89       1963.71        37.54 o
   3  -6   1       3769.36       3856.35        54.49 o
   4  -6   1        141.85        161.00        15.00 o
   5  -6   1       1314.18       1250.92        29.88 o
   6  -6   1          4.36          2.81         3.66 o
   7  -6   1        689.90        684.57        35.18 o
   8  -6   1        152.41        167.86        13.19 o
   9  -6   1        194.61        204.95        29.42 o
  10  -6   1        237.62        205.59        19.20 o
 -13  -5   1          1.19         -8.70         9.75 o
 -12  -5   1         54.45         67.56        13.86 o
 -11  -5   1         18.05         14.26        14.03 o
 -10  -5   1        194.94        222.75        19.67 o
  -9  -5   1         14.62         12.99         3.64 o
  -8  -5   1        697.98        701.06        15.75 o
  -7  -5   1        293.95        319.99         9.54 o
  -6  -5   1       1721.65       1522.36        25.31 o
  -5  -5   1       1644.94       1660.39        26.39 o
  -4  -5   1       1274.37       1188.93        19.74 o
  -3  -5   1       7851.18       7842.21       101.76 o
  -2  -5   1        104.70        114.81         4.45 o
  -1  -5   1       2007.03       1927.17        29.29 o
   0  -5   1        131.59        147.53         6.50 o
   1  -5   1         30.98         22.40         2.46 o
   2  -5   1         54.80         67.12         4.61 o
   3  -5   1       3934.07       3872.19        54.55 o
   4  -5   1       2288.99       2274.46        46.64 o
   5  -5   1        558.66        535.74        16.71 o
   6  -5   1       2107.60       1984.03        49.04 o
   7  -5   1         68.64         76.08         8.37 o
   8  -5   1        604.39        571.11        20.73 o
   9  -5   1         47.59         44.23         8.10 o
  10  -5   1        322.35        329.57        19.90 o
 -13  -4   1        500.04        591.95        57.13 o
 -12  -4   1         21.59         33.77        25.02 o
 -11  -4   1        990.42       1016.03        41.71 o
 -10  -4   1         66.74         51.34         8.33 o
  -9  -4   1        761.70        693.78        16.13 o
  -8  -4   1          1.78         10.38         3.66 o
  -7  -4   1        858.25        859.88        16.98 o
  -6  -4   1        272.93        271.94         7.97 o
  -5  -4   1       3846.08       3594.90        54.72 o
  -4  -4   1       1580.26       1502.79        23.27 o
  -3  -4   1        337.79        331.13         7.49 o
  -2  -4   1       6164.24       6575.04        84.93 o
  -1  -4   1          0.72          2.93         1.26 o
   0  -4   1       2380.36       2508.73        34.52 o
   1  -4   1         31.96         35.68         2.75 o
   2  -4   1       3101.49       3005.28        41.56 o
   3  -4   1         73.09         64.93         3.78 o
   4  -4   1       2501.42       2568.35        37.17 o
   5  -4   1        465.61        396.44        13.52 o
   6  -4   1       1847.69       1943.60        40.79 o
   7  -4   1       1434.74       1476.75        34.66 o
   8  -4   1        188.75        186.55        12.72 o
   9  -4   1        389.87        380.15        19.68 o
  10  -4   1         48.06         44.69         8.91 o
  11  -4   1        203.98        189.56        15.69 o
 -12  -3   1        388.70        457.45        33.19 o
 -11  -3   1        190.94        194.71        20.35 o
 -10  -3   1        590.60        574.93        26.25 o
  -9  -3   1        330.49        319.16        13.85 o
  -8  -3   1         83.15        100.85         6.29 o
  -7  -3   1        116.63        109.84         6.57 o
  -6  -3   1       3410.07       3259.33        46.42 o
  -5  -3   1         70.11        108.61         5.17 o
  -4  -3   1       4443.46       4382.18        58.64 o
  -3  -3   1        559.01        502.74        12.15 o
  -2  -3   1       1475.28       1421.38        28.78 o
  -1  -3   1       1085.81       1180.79        18.51 o
   0  -3   1       1724.36       1878.59        25.89 o
   1  -3   1       2468.33       2580.39        35.01 o
   2  -3   1       1963.42       2010.41        28.37 o
   3  -3   1        153.64        156.47         5.88 o
   4  -3   1       1073.79       1092.67        32.10 o
   5  -3   1       1541.46       1585.93        27.88 o
   6  -3   1        116.56        107.63         8.36 o
   7  -3   1       3617.42       3406.10        64.42 o
   8  -3   1        856.11        807.03        37.21 o
   9  -3   1        579.97        577.65        20.79 o
  10  -3   1        218.58        214.79        15.32 o
  11  -3   1        204.85        182.27        14.92 o
 -12  -2   1        547.65        615.00        34.66 o
 -11  -2   1        162.40        148.78        18.60 o
 -10  -2   1        371.98        379.21        15.99 o
  -9  -2   1        144.30        128.73         9.70 o
  -8  -2   1        772.61        737.19        15.67 o
  -7  -2   1        900.18        840.94        16.42 o
  -6  -2   1       1118.92       1067.30        18.59 o
  -5  -2   1        664.55        615.05        11.89 o
  -4  -2   1       5956.53       6152.12        80.19 o
  -3  -2   1      10200.88      10504.38       133.03 o
  -2  -2   1         35.36         28.03         2.62 o
  -1  -2   1       2538.31       2689.93        35.32 o
   0  -2   1       9079.70      10254.13       128.51 o
   1  -2   1        485.55        567.85         9.94 o
   2  -2   1       1822.75       1953.18        36.14 o
   3  -2   1      10897.00      11939.81       167.74 o
   4  -2   1       2533.22       2859.56        79.26 o
   5  -2   1       1048.05       1074.29        30.65 o
   6  -2   1       2546.79       2499.40        47.91 o
   7  -2   1        235.74        206.39        11.86 o
   8  -2   1       3256.78       3103.91        61.97 o
   9  -2   1         17.62         10.13         7.62 o
  10  -2   1       1240.59       1206.25        32.89 o
  11  -2   1        305.72        329.52        19.40 o
  12  -2   1        125.91        130.05        17.67 o
 -12  -1   1        160.44        142.16        30.09 o
 -11  -1   1       1448.62       1502.87        38.47 o
 -10  -1   1          0.01          0.09         6.07 o
  -9  -1   1        168.27        164.42        11.20 o
  -8  -1   1        252.00        231.93        11.79 o
  -7  -1   1         72.36         66.47         4.62 o
  -6  -1   1         90.29         91.70         5.06 o
  -5  -1   1       3034.30       2933.89        41.22 o
  -4  -1   1        385.21        404.55         8.35 o
  -3  -1   1        509.35        552.70         9.65 o
  -2  -1   1      11097.03      12070.29       204.59 o
  -1  -1   1        958.20       1106.79        15.13 o
   0  -1   1       1658.92       1926.88        30.59 o
   1  -1   1        118.56        110.46         3.98 o
   2  -1   1       4608.41       5258.78        69.57 o
   3  -1   1        705.21        722.17        16.04 o
   4  -1   1       5619.79       5919.95       105.90 o
   5  -1   1          2.20          4.51         1.21 o
   6  -1   1       1803.10       1806.14        36.41 o
   7  -1   1        793.46        780.29        21.00 o
   8  -1   1        899.01        885.68        24.20 o
   9  -1   1       2928.87       2863.47        57.74 o
  10  -1   1        200.59        221.62        14.51 o
  11  -1   1        573.50        574.59        21.97 o
  12  -1   1          8.30          9.62         6.19 o
 -12   0   1        139.14        120.69        18.60 o
 -11   0   1        840.50        892.45        27.46 o
 -10   0   1        803.51        800.01        24.49 o
  -9   0   1         61.35         67.72         7.90 o
  -8   0   1        740.61        756.91        21.19 o
  -7   0   1        143.68        141.53         7.24 o
  -6   0   1       2069.91       2026.58        30.83 o
  -5   0   1        840.27        872.91        17.13 o
  -4   0   1       2858.74       3010.01        41.29 o
  -3   0   1       2983.60       3082.41        41.29 o
  -2   0   1      10211.83      11358.13       142.45 o
  -1   0   1       8050.26       8938.64       140.84 o
   1   0   1       3507.32       3713.43       158.38 o
   2   0   1         95.08        108.43         3.74 o
   3   0   1       9268.42       9944.90       125.39 o
   4   0   1        976.10       1156.10        17.63 o
   5   0   1       5177.15       5144.88        68.13 o
   6   0   1         93.20         96.09         5.00 o
   7   0   1       3914.67       3775.02        67.98 o
   8   0   1       1676.88       1576.57        35.15 o
   9   0   1       1036.58       1043.32        27.62 o
  10   0   1       1867.89       1830.46        42.21 o
  11   0   1        209.72        212.13        14.84 o
  12   0   1         38.51         24.15         7.28 o
 -12   1   1        482.44        480.84        36.43 o
 -11   1   1         56.89         46.86         8.24 o
 -10   1   1       1014.77        979.51        28.15 o
  -9   1   1        523.93        530.19        18.71 o
  -8   1   1        708.75        677.63        20.20 o
  -7   1   1       1503.32       1450.23        35.70 o
  -6   1   1        876.94        880.32        19.98 o
  -5   1   1         75.17         56.76         5.57 o
  -4   1   1        628.36        706.08        14.09 o
  -3   1   1       2287.76       2583.94        39.64 o
  -2   1   1       3046.23       3117.88        40.91 o
  -1   1   1      11204.68      12641.59       159.62 o
   0   1   1       3502.10       3129.04       364.43 o
   1   1   1       4226.83       4939.40        76.06 o
   2   1   1      17990.52      19557.91       245.41 o
   3   1   1       3522.60       3800.60        53.94 o
   4   1   1       2333.57       2503.84        34.52 o
   5   1   1        912.24        902.42        15.28 o
   6   1   1       2236.91       2306.11        33.83 o
   7   1   1       1570.35       1606.60        26.33 o
   8   1   1       2860.35       2789.13        53.87 o
   9   1   1        515.27        456.24        17.52 o
  10   1   1       1517.36       1525.95        36.77 o
  11   1   1        751.34        765.04        36.94 o
  12   1   1        360.90        331.29        19.39 o
 -11   2   1        623.26        626.37        23.41 o
 -10   2   1          6.51          4.41         4.67 o
  -9   2   1        193.55        188.80        12.71 o
  -8   2   1        247.97        251.41        13.83 o
  -7   2   1       1837.90       1681.22        38.70 o
  -6   2   1        804.07        814.24        19.71 o
  -5   2   1       1805.06       1835.59        27.84 o
  -4   2   1        768.36        842.51        14.40 o
  -3   2   1         18.88         20.42         2.00 o
  -2   2   1      13359.23      14167.76       177.57 o
  -1   2   1      12565.92      13836.87       173.13 o
   0   2   1      13666.20      14940.72       186.58 o
   1   2   1       8788.83       9907.93       124.20 o
   2   2   1      11567.76      12988.38       162.59 o
   3   2   1       9195.01       9714.39       122.85 o
   4   2   1       3267.37       2932.89        40.01 o
   5   2   1         47.64         39.10         2.95 o
   6   2   1        186.88        190.97         6.14 o
   7   2   1       1208.92       1203.16        20.81 o
   8   2   1       1307.03       1285.63        29.70 o
   9   2   1        923.39        911.08        24.75 o
  10   2   1         44.90         62.74         8.88 o
  11   2   1        988.08       1034.37        29.43 o
  12   2   1        129.13        122.57        11.88 o
 -11   3   1        646.99        636.98        32.40 o
 -10   3   1        708.03        715.46        24.46 o
  -9   3   1         94.21         91.64         9.42 o
  -8   3   1       2375.32       2327.27        48.80 o
  -7   3   1       2550.68       2418.21        48.54 o
  -6   3   1       2030.75       2030.85        41.07 o
  -5   3   1         37.69         39.39         5.66 o
  -4   3   1        415.77        478.51        11.22 o
  -3   3   1        923.47       1030.27        16.65 o
  -2   3   1       3546.88       3680.25        48.95 o
  -1   3   1       4921.11       5262.55        67.84 o
   0   3   1       1647.22       1595.85        22.08 o
   1   3   1        324.62        421.89         7.84 o
   2   3   1       5764.42       6409.86        81.78 o
   3   3   1      19534.96      21017.72       262.64 o
   4   3   1         10.63         25.65         2.39 o
   5   3   1       2137.75       2175.54        31.71 o
   6   3   1        233.05        239.33         8.82 o
   7   3   1        722.94        682.00        15.27 o
   8   3   1       1034.51        961.22        18.58 o
   9   3   1       1176.98       1186.99        29.10 o
  10   3   1         97.18         96.56         9.37 o
  11   3   1        109.04        112.52        10.65 o
  12   3   1        497.11        527.54        21.61 o
  13   3   1        157.83        166.76        25.69 o
 -11   4   1         15.49         19.95         7.04 o
 -10   4   1       1992.25       2013.17        47.71 o
  -9   4   1        104.04        129.72        11.39 o
  -8   4   1        952.90        925.50        34.45 o
  -7   4   1       1523.91       1490.20        34.52 o
  -6   4   1        417.31        362.81        13.51 o
  -5   4   1       2057.72       2076.80        31.75 o
  -4   4   1         36.57         40.69         3.36 o
  -3   4   1       2805.55       2833.47        39.93 o
  -2   4   1       1430.57       1531.97        23.01 o
  -1   4   1      10368.21      11068.28       140.32 o
   0   4   1       1289.95       1580.12        22.53 o
   1   4   1       2470.05       2598.79        41.78 o
   2   4   1       3427.89       3596.88        47.61 o
   3   4   1       1089.96       1102.28        17.14 o
   4   4   1       5128.02       5293.67        76.13 o
   5   4   1        247.26        292.13         7.62 o
   6   4   1        396.19        392.72         9.63 o
   7   4   1         19.98         30.72         3.40 o
   8   4   1       1759.05       1572.28        29.30 o
   9   4   1          0.24         -0.60         3.04 o
  10   4   1       2495.45       2403.99        50.10 o
  11   4   1          2.39          4.55         5.08 o
  12   4   1        186.14        210.75        21.90 o
  13   4   1        363.78        395.17        58.82 o
 -11   5   1        256.92        248.48        25.36 o
 -10   5   1        151.35        148.27        13.36 o
  -9   5   1        776.19        819.26        26.42 o
  -8   5   1        102.08        118.08        10.67 o
  -7   5   1        203.21        222.02        13.71 o
  -6   5   1       1328.38       1261.38        30.20 o
  -5   5   1         79.26         81.80         7.27 o
  -4   5   1       2381.00       2463.81        36.72 o
  -3   5   1          9.91          8.62         2.02 o
  -2   5   1        673.47        657.83        12.49 o
  -1   5   1         38.05         30.03         2.61 o
   0   5   1       1839.44       1977.28        28.29 o
   1   5   1         27.60         19.99         1.85 o
   2   5   1       6428.85       6494.63        84.11 o
   3   5   1        867.52        923.55        19.53 o
   4   5   1        802.46        718.85        13.19 o
   5   5   1        500.21        550.62        11.52 o
   6   5   1         43.79         43.04         4.65 o
   7   5   1        452.80        439.93        11.11 o
   8   5   1        138.06        148.57         7.65 o
   9   5   1        744.08        736.88        19.50 o
  10   5   1        118.24        113.18         9.75 o
  11   5   1       1126.44       1159.03        30.96 o
  12   5   1          0.61          0.64         8.24 o
  13   5   1        205.73        219.08        25.81 o
 -10   6   1        606.47        641.00        24.74 o
  -9   6   1         29.37         23.20         7.11 o
  -8   6   1       2002.24       2015.22        47.04 o
  -7   6   1          4.06          7.38         4.71 o
  -6   6   1       1018.16       1042.96        27.22 o
  -5   6   1        279.62        287.15        12.92 o
  -4   6   1       1104.99       1113.92        23.76 o
  -3   6   1       2381.19       2397.55        36.03 o
  -2   6   1        292.96        282.53        13.19 o
  -1   6   1        363.64        412.78        13.23 o
   0   6   1        189.21        186.74        10.89 o
   1   6   1       3579.46       3812.71        85.63 o
   2   6   1        186.14        228.09         7.94 o
   3   6   1       9687.67       9528.93       135.53 o
   4   6   1          0.42          0.74         1.90 o
   5   6   1        651.36        605.21        18.36 o
   6   6   1       1373.29       1323.00        22.77 o
   7   6   1        171.27        184.98         8.33 o
   8   6   1        634.36        619.99        14.74 o
   9   6   1        276.29        305.38        14.55 o
  10   6   1        206.98        206.22        26.71 o
  11   6   1        382.05        419.61        26.69 o
  -9   7   1         51.59         38.59        10.39 o
  -8   7   1         76.03         71.33         9.45 o
  -7   7   1        944.73        897.71        26.81 o
  -6   7   1         15.44         15.45         5.29 o
  -5   7   1       1143.23       1182.48        29.31 o
  -4   7   1          4.86          3.89         3.05 o
  -3   7   1        734.30        753.86        15.61 o
  -2   7   1        587.25        573.34        12.59 o
  -1   7   1        392.19        426.10        12.67 o
   0   7   1          2.81          3.55         2.66 o
   1   7   1        828.09        818.97        31.47 o
   2   7   1       1157.77       1128.57        25.30 o
   3   7   1       2580.46       2515.30        47.23 o
   4   7   1       4743.85       4551.86        78.66 o
   5   7   1          5.69          1.14         2.74 o
   6   7   1        938.71        852.85        22.01 o
   7   7   1        151.84        169.47        10.65 o
   8   7   1        987.74        937.35        34.63 o
   9   7   1         63.39         72.09         8.02 o
  10   7   1        345.64        374.75        16.08 o
  -8   8   1          6.74         32.43        12.55 o
  -7   8   1        373.27        337.11        28.55 o
  -6   8   1       1277.88       1400.53        53.19 o
  -5   8   1        712.39        681.63        33.46 o
  -4   8   1       1988.16       1970.23        63.44 o
  -3   8   1          0.63         -3.45         3.45 o
  -2   8   1        441.26        470.85        15.43 o
  -1   8   1        192.20        163.33        10.06 o
   0   8   1       1433.41       1383.27        32.67 o
   1   8   1          5.71          2.96         2.88 o
   2   8   1       1511.43       1454.81        31.76 o
   3   8   1        634.41        678.66        21.67 o
   4   8   1        167.46        190.75        11.18 o
   5   8   1       1309.19       1242.13        29.27 o
   6   8   1        193.24        201.22        11.84 o
   7   8   1       1178.57       1135.19        28.35 o
   8   8   1          2.88         -0.61         4.83 o
   9   8   1        272.11        314.30        16.49 o
  10   8   1         20.93         21.58         7.61 o
  -7   9   1         22.51         24.24        21.47 o
  -6   9   1        584.72        569.86        33.20 o
  -5   9   1        543.73        625.59        33.46 o
  -4   9   1       1165.23       1222.71        47.80 o
  -3   9   1        854.62        883.00        37.75 o
  -2   9   1         11.69         11.89         4.25 o
  -1   9   1        357.68        371.25        14.74 o
   0   9   1         33.89         30.73         5.37 o
   1   9   1       2125.25       1936.08        40.66 o
   2   9   1         95.44        100.25         8.64 o
   3   9   1        994.20        942.36        24.69 o
   4   9   1        271.29        277.83        13.73 o
   5   9   1        438.33        445.38        16.28 o
   6   9   1       2027.41       1995.39        49.72 o
   7   9   1       1060.74       1065.61        28.31 o
   8   9   1       1106.29       1081.82        29.37 o
   9   9   1         87.78         72.04         8.97 o
  10   9   1        185.41        182.46        33.98 o
  -6  10   1         28.24         26.13        12.34 o
  -5  10   1        677.33        717.91        37.88 o
  -4  10   1         72.36         56.86        13.32 o
  -3  10   1       1036.41       1090.64        63.22 o
  -2  10   1        599.77        591.48        25.97 o
  -1  10   1         10.81         13.90         4.76 o
   0  10   1        432.05        454.22        17.62 o
   1  10   1         17.31         14.82         5.35 o
   2  10   1        687.03        623.29        20.25 o
   3  10   1        532.14        528.48        21.76 o
   4  10   1        532.67        525.54        18.71 o
   5  10   1         11.74         14.89         5.28 o
   6  10   1        863.45        894.56        39.00 o
   7  10   1        127.63        120.77        12.48 o
   8  10   1        859.17        895.66        30.56 o
   9  10   1        187.73        214.65        15.12 o
  10  10   1          1.82         16.49         9.57 o
  -4  11   1        480.69        503.72        37.34 o
  -3  11   1          0.69         13.02         9.80 o
  -2  11   1       1020.07       1021.95        44.32 o
  -1  11   1        238.70        238.88        15.09 o
   0  11   1        430.82        404.15        27.13 o
   1  11   1        790.59        730.77        23.44 o
   2  11   1         38.91         41.26         7.25 o
   3  11   1         69.87         63.42         8.20 o
   4  11   1        452.72        464.99        19.29 o
   5  11   1        378.38        357.97        20.64 o
   6  11   1         36.48         48.16         8.08 o
   7  11   1       1276.02       1273.67        36.99 o
   8  11   1        247.09        274.20        17.32 o
   9  11   1         62.98         53.63        13.69 o
  -2  12   1         18.48         12.23        11.49 o
  -1  12   1        715.38        728.04        24.65 o
   0  12   1         50.59         54.40        10.78 o
   1  12   1        157.16        157.10        12.84 o
   2  12   1         68.19         69.27         9.26 o
   3  12   1        133.53        166.62        13.37 o
   4  12   1        241.64        250.71        16.44 o
   5  12   1        287.09        281.52        17.43 o
   6  12   1        123.11        131.08        12.50 o
   7  12   1        367.64        396.77        21.28 o
   8  12   1        413.18        417.85        44.96 o
   0  13   1        278.91        280.23        24.53 o
   1  13   1         75.57         83.70        10.43 o
   2  13   1        243.47        243.90        16.78 o
   3  13   1          4.59          1.98         6.19 o
   4  13   1        183.81        195.30        15.43 o
   5  13   1         33.45         42.83        12.32 o
   6  13   1        176.90        193.35        22.24 o
  -4 -13   2        163.59        147.41        51.05 o
  -3 -13   2        235.45        263.84        25.42 o
  -2 -13   2        363.69        347.19        39.55 o
  -1 -13   2          0.26         -0.11         8.46 o
  -6 -12   2        364.93        391.48        49.70 o
  -5 -12   2         42.66         35.46        11.49 o
  -4 -12   2        460.50        447.54        34.97 o
  -3 -12   2        146.24        142.24        12.57 o
  -2 -12   2        145.91        105.70        11.09 o
  -1 -12   2        577.29        577.97        23.39 o
   0 -12   2         38.32         47.46         9.76 o
   1 -12   2        414.87        354.25        30.71 o
  -8 -11   2          1.93         11.82        11.83 o
  -7 -11   2         68.76        100.52        16.97 o
  -6 -11   2         62.14         63.42        14.20 o
  -5 -11   2        169.92        189.55        13.92 o
  -4 -11   2         62.67         60.02         8.63 o
  -3 -11   2        386.96        419.77        19.57 o
  -2 -11   2         28.31         40.32         6.98 o
  -1 -11   2        803.47        848.06        25.72 o
   0 -11   2        554.09        560.51        20.54 o
   1 -11   2         83.94         72.61        14.21 o
   2 -11   2        207.08        193.29        21.72 o
   3 -11   2          0.23          9.54         9.20 o
  -9 -10   2        609.55        701.95        36.45 o
  -8 -10   2        711.52        810.21        54.09 o
  -7 -10   2        176.21        179.47        21.30 o
  -6 -10   2        196.80        207.38        14.10 o
  -5 -10   2         64.10         57.06         8.01 o
  -4 -10   2         22.54         20.85         5.71 o
  -3 -10   2        233.19        231.46        14.15 o
  -2 -10   2       1571.04       1571.28        36.85 o
  -1 -10   2        172.02        174.88        12.20 o
   0 -10   2        605.07        627.92        20.55 o
   1 -10   2        178.93        186.17        14.69 o
   2 -10   2         75.99         67.87        13.25 o
   3 -10   2        274.32        263.09        25.22 o
   4 -10   2        260.52        299.84        27.97 o
   5 -10   2        304.01        398.76        53.58 o
 -11  -9   2        142.67        157.35        20.49 o
 -10  -9   2        299.21        347.53        28.42 o
  -9  -9   2         77.28         78.96        14.58 o
  -8  -9   2        183.41        183.01        19.67 o
  -7  -9   2          8.44          8.17         7.02 o
  -6  -9   2        443.12        483.08        18.40 o
  -5  -9   2         71.48         72.21         7.91 o
  -4  -9   2        122.13        124.98        18.59 o
  -3  -9   2        103.33         98.25         8.85 o
  -2  -9   2        380.32        371.78        15.04 o
  -1  -9   2        745.98        711.24        20.76 o
   0  -9   2        954.01        911.42        24.36 o
   1  -9   2        889.84        829.69        31.20 o
   2  -9   2         82.93         87.02         8.60 o
   3  -9   2        440.01        460.89        27.09 o
   4  -9   2        229.20        220.83        22.46 o
   5  -9   2        389.03        438.88        33.37 o
   6  -9   2         21.30         11.39        13.18 o
 -11  -8   2        175.52        195.11        21.50 o
 -10  -8   2        530.99        551.24        29.87 o
  -9  -8   2        758.35        851.66        87.22 o
  -8  -8   2         14.65         18.52         8.45 o
  -7  -8   2        983.95       1003.61        26.50 o
  -6  -8   2         10.19          5.62         3.96 o
  -5  -8   2        883.02        848.17        22.87 o
  -4  -8   2         62.89         74.70         7.25 o
  -3  -8   2          4.51          5.00         3.60 o
  -2  -8   2        364.22        342.40        12.94 o
  -1  -8   2       1313.40       1297.24        29.53 o
   0  -8   2        568.42        530.89        16.62 o
   1  -8   2       1090.28       1091.54        26.36 o
   2  -8   2       1642.21       1696.50        36.38 o
   3  -8   2        285.83        278.60        22.41 o
   4  -8   2       1019.52       1055.88        42.54 o
   5  -8   2         18.94         18.76         8.72 o
   6  -8   2        289.38        300.50        27.37 o
   7  -8   2          2.93         -6.76         7.12 o
 -10  -7   2          0.17         -8.38        14.71 o
  -9  -7   2        790.51        768.45        33.46 o
  -8  -7   2         67.03         53.88        10.40 o
  -7  -7   2        409.44        354.07        13.63 o
  -6  -7   2        471.42        464.93        18.81 o
  -5  -7   2        372.16        361.04        14.20 o
  -4  -7   2        522.80        488.78        15.24 o
  -3  -7   2        101.96         94.78         6.23 o
  -2  -7   2        464.16        465.92        12.30 o
  -1  -7   2          4.48          4.72         2.29 o
   0  -7   2       4334.44       4138.02        57.72 o
   1  -7   2         43.53         36.04         3.64 o
   2  -7   2       3142.76       3266.16        47.66 o
   3  -7   2       2002.65       1976.82        32.08 o
   4  -7   2        383.04        364.90        14.49 o
   5  -7   2        946.77        961.72        26.20 o
   6  -7   2         60.17         45.57         7.19 o
   7  -7   2        430.57        423.24        19.32 o
   8  -7   2          0.97         -4.52         5.08 o
   9  -7   2        983.95       1021.27        43.98 o
 -10  -6   2        203.14        190.40        12.85 o
  -9  -6   2         18.10          8.00         4.70 o
  -8  -6   2       1901.25       1861.03        31.81 o
  -7  -6   2         95.17         98.71         6.30 o
  -6  -6   2       1427.87       1387.91        24.28 o
  -5  -6   2       4180.04       4170.30        58.63 o
  -4  -6   2          2.31          6.18         2.25 o
  -3  -6   2         12.38         15.63         2.72 o
  -2  -6   2       1088.33       1084.99        18.44 o
  -1  -6   2        832.99        761.77        14.13 o
   0  -6   2         27.91         21.85         2.71 o
   1  -6   2       3529.79       3505.85        49.31 o
   2  -6   2       1080.01       1022.48        18.36 o
   3  -6   2        775.55        854.16        16.52 o
   4  -6   2        208.68        198.67        11.26 o
   5  -6   2       1583.06       1515.25        47.62 o
   6  -6   2        674.11        662.37        21.07 o
   7  -6   2         83.36         85.25        10.58 o
   8  -6   2        254.43        245.92        15.91 o
   9  -6   2         91.57        107.85        11.81 o
  10  -6   2        259.47        195.64        22.78 o
 -12  -5   2        139.93        140.25        32.29 o
 -11  -5   2          0.75         10.50         7.88 o
 -10  -5   2        446.87        465.42        17.47 o
  -9  -5   2        287.96        307.75        14.62 o
  -8  -5   2        689.84        616.16        14.77 o
  -7  -5   2       2341.23       2178.64        34.62 o
  -6  -5   2         25.40         40.83         3.96 o
  -5  -5   2       1349.02       1249.62        21.37 o
  -4  -5   2       1332.09       1454.99        23.41 o
  -3  -5   2       2693.37       2657.10        38.03 o
  -2  -5   2        200.91        193.25         6.48 o
  -1  -5   2       2283.02       2476.56        38.69 o
   0  -5   2       2331.11       2272.11        32.65 o
   1  -5   2        713.22        675.77        12.74 o
   2  -5   2       6231.76       6325.80        83.75 o
   3  -5   2         91.66        102.41         7.21 o
   4  -5   2       5101.69       5201.42        78.94 o
   5  -5   2        327.08        282.44        12.55 o
   6  -5   2        924.18        839.13        23.52 o
   7  -5   2        608.37        562.94        19.41 o
   8  -5   2         75.92         88.93         9.58 o
   9  -5   2        118.36         99.04        10.92 o
  10  -5   2         24.89         20.76         7.15 o
 -12  -4   2         32.86         23.39        10.73 o
 -11  -4   2        781.66        789.12        35.97 o
 -10  -4   2          0.38          1.86         6.22 o
  -9  -4   2       1064.50       1041.74        23.39 o
  -8  -4   2        576.58        544.10        13.35 o
  -7  -4   2        404.50        394.04        10.51 o
  -6  -4   2       1864.22       1781.17        31.18 o
  -5  -4   2         30.93         35.33         3.29 o
  -4  -4   2       6332.90       6253.66        82.51 o
  -3  -4   2       1125.75       1286.74        20.23 o
  -2  -4   2       3731.46       3961.06        53.07 o
  -1  -4   2        370.32        366.07         7.72 o
   0  -4   2       2245.00       2158.66        30.46 o
   1  -4   2        931.40       1157.18        18.25 o
   2  -4   2       2306.13       2307.27        33.07 o
   3  -4   2       1154.56       1176.53        19.22 o
   4  -4   2        551.93        521.41        12.79 o
   5  -4   2       4647.03       4466.12        78.62 o
   6  -4   2         66.02         47.54         6.09 o
   7  -4   2        941.96        916.63        25.42 o
   8  -4   2         55.10         59.91         9.16 o
   9  -4   2        868.26        846.65        26.49 o
  10  -4   2          2.85          1.27         5.36 o
  11  -4   2        530.81        472.20        29.23 o
 -12  -3   2        180.44        229.09        23.52 o
 -11  -3   2        145.40        140.58        17.80 o
 -10  -3   2        520.42        491.71        26.76 o
  -9  -3   2          0.34         -1.82         2.51 o
  -8  -3   2       1999.04       1996.86        32.62 o
  -7  -3   2         18.60         20.72         3.05 o
  -6  -3   2       2237.54       2134.54        33.59 o
  -5  -3   2       3209.66       2987.73        42.39 o
  -4  -3   2        112.41         70.69         4.39 o
  -3  -3   2       3483.93       3330.93        45.16 o
  -2  -3   2         14.32         26.81         2.86 o
  -1  -3   2       6399.99       7148.26        91.47 o
   0  -3   2       3518.28       3806.36        50.10 o
   1  -3   2       3757.20       3664.68        48.67 o
   2  -3   2         94.18        120.89         4.97 o
   3  -3   2         12.17          6.87         1.61 o
   4  -3   2        771.27        719.91        15.13 o
   5  -3   2       1770.29       1652.97        34.22 o
   6  -3   2       3220.93       3078.07        57.98 o
   7  -3   2          0.83          0.03         3.21 o
   8  -3   2        401.29        404.59        16.26 o
   9  -3   2         28.86         28.84         6.35 o
  10  -3   2         88.39         93.03        10.55 o
  11  -3   2        137.16        157.66        13.87 o
 -12  -2   2        206.33        237.81        24.62 o
 -11  -2   2        484.22        524.91        48.34 o
 -10  -2   2          1.66         -5.10         5.82 o
  -9  -2   2       1430.99       1374.93        32.20 o
  -8  -2   2         34.41         40.26         4.23 o
  -7  -2   2       2321.06       2261.62        34.93 o
  -6  -2   2        661.55        679.24        13.71 o
  -5  -2   2       2502.10       2471.18        39.38 o
  -4  -2   2       3606.84       3640.27        49.35 o
  -3  -2   2       1766.44       1604.45        23.23 o
  -2  -2   2       3626.04       3844.57        50.29 o
  -1  -2   2         70.00         54.98         2.45 o
   0  -2   2      10277.49      10677.77       134.13 o
   1  -2   2       6346.53       6649.03        84.73 o
   2  -2   2       7672.49       8546.62       108.57 o
   3  -2   2       2491.13       2648.71        36.19 o
   4  -2   2       1312.27       1194.29        20.86 o
   5  -2   2        339.62        298.10        10.77 o
   6  -2   2       3126.69       3003.55        55.97 o
   7  -2   2       1347.47       1281.34        30.29 o
   8  -2   2        217.73        219.66        13.36 o
   9  -2   2        951.25        882.20        25.90 o
  10  -2   2          4.61          0.83         4.98 o
  11  -2   2        849.11        882.12        28.60 o
  12  -2   2        152.28        150.98        19.53 o
 -12  -1   2        110.60        143.88        20.43 o
 -11  -1   2        130.49        148.63        18.52 o
 -10  -1   2        181.59        180.36        12.56 o
  -9  -1   2        297.97        282.96        13.34 o
  -8  -1   2       1218.07       1207.98        35.18 o
  -7  -1   2       1014.28        966.74        21.29 o
  -6  -1   2       2940.64       2873.20        41.68 o
  -5  -1   2        868.84       1002.67        17.19 o
  -4  -1   2       3720.53       3745.23        50.61 o
  -3  -1   2        172.97        188.28         5.54 o
  -2  -1   2       4059.08       4486.52        57.88 o
  -1  -1   2         40.01         51.09         2.44 o
   0  -1   2        568.64        628.37         9.31 o
   1  -1   2        369.38        373.34         7.89 o
   2  -1   2       1650.27       1752.25        41.40 o
   3  -1   2        585.95        610.87        14.01 o
   4  -1   2       1170.24       1269.03        25.62 o
   5  -1   2       4303.71       4205.72        72.31 o
   6  -1   2        127.18        131.67         8.51 o
   7  -1   2       1989.76       2023.42        41.58 o
   8  -1   2         59.74         66.54         7.97 o
   9  -1   2        624.09        623.83        20.60 o
  10  -1   2        468.07        452.07        18.40 o
  11  -1   2        137.51        122.94        12.06 o
  12  -1   2        376.37        348.98        20.53 o
 -12   0   2       1218.22       1292.19        64.57 o
 -11   0   2        109.87        109.16        33.47 o
 -10   0   2        506.76        553.54        19.60 o
  -9   0   2        110.46         94.70         8.69 o
  -8   0   2        378.54        376.68        13.96 o
  -7   0   2        498.22        487.66        11.67 o
  -6   0   2       3628.80       3586.85        50.59 o
  -5   0   2       1212.42       1224.57        20.07 o
  -4   0   2       1809.47       1906.70        27.89 o
  -3   0   2       5470.13       5546.76        83.43 o
  -2   0   2        409.52        420.62         7.45 o
  -1   0   2       6941.98       7847.58        98.59 o
   0   0   2       1178.14       1310.95        29.66 o
   1   0   2        444.50        515.82        23.42 o
   2   0   2       2689.81       2879.22        41.49 o
   3   0   2       2182.04       2089.21        35.66 o
   4   0   2        760.78        795.54        18.80 o
   5   0   2       5933.11       6353.42       102.13 o
   6   0   2       3318.94       3355.35        52.02 o
   7   0   2        549.72        514.24        19.62 o
   8   0   2       3281.16       3123.08        59.70 o
   9   0   2        111.14        115.71        10.08 o
  10   0   2        938.89        892.23        33.86 o
  11   0   2        404.54        383.04        20.18 o
  12   0   2        531.79        581.30        22.97 o
  13   0   2        188.18        176.13        30.09 o
 -12   1   2        324.85        301.36        58.32 o
 -11   1   2        870.64        921.67        58.82 o
 -10   1   2          0.20          3.98         4.52 o
  -9   1   2        768.87        725.28        22.07 o
  -8   1   2          4.35          3.82         3.71 o
  -7   1   2         27.77         40.53         3.88 o
  -6   1   2        191.96        187.81         6.81 o
  -5   1   2       1721.34       1816.37        27.71 o
  -4   1   2       2657.33       2731.00        38.23 o
  -3   1   2       8369.57       9022.54       138.71 o
  -2   1   2       5463.83       5719.39        80.40 o
  -1   1   2       5771.47       6608.36        83.47 o
   0   1   2       4194.37       4631.25       149.69 o
   1   1   2         26.88         18.12         1.51 o
   2   1   2        968.84        971.19        14.01 o
   3   1   2       2081.40       2473.60        33.37 o
   4   1   2       1277.88       1274.65        19.08 o
   5   1   2        438.09        458.34         9.20 o
   6   1   2       1955.06       1961.08        35.57 o
   7   1   2       1347.48       1259.33        28.34 o
   8   1   2        592.47        572.82        23.63 o
   9   1   2       1923.98       1817.26        49.43 o
  10   1   2          0.29          3.06         4.09 o
  11   1   2        728.05        679.05        23.37 o
  12   1   2          5.54          1.57         4.86 o
  13   1   2        198.65        239.44        24.13 o
 -11   2   2        209.04        202.28        34.14 o
 -10   2   2       1075.34       1013.34        29.26 o
  -9   2   2        160.09        146.22        11.48 o
  -8   2   2       1912.36       1971.46        42.23 o
  -7   2   2       1693.87       1611.54        35.06 o
  -6   2   2        428.45        442.65        14.54 o
  -5   2   2        107.36        102.01         5.12 o
  -4   2   2       2316.29       2240.94        32.34 o
  -3   2   2         84.57         48.58         3.06 o
  -2   2   2      16563.43      17399.41       217.80 o
  -1   2   2          4.13         12.26         2.76 o
   0   2   2       2356.03       2449.40        35.01 o
   1   2   2      10633.16      11432.42       142.70 o
   2   2   2        124.14        192.65         4.21 o
   3   2   2       6451.28       6791.44        86.79 o
   4   2   2         12.49         -0.56         1.24 o
   5   2   2       4540.93       4683.65        62.48 o
   6   2   2          3.01          3.39         1.63 o
   7   2   2       4056.95       4017.85        56.13 o
   8   2   2       1326.79       1200.22        28.43 o
   9   2   2       1471.54       1440.51        33.67 o
  10   2   2       1715.53       1677.07        54.99 o
  11   2   2         14.72         17.54         5.91 o
  12   2   2        801.47        864.01        42.11 o
  13   2   2         47.44         42.21        17.41 o
 -11   3   2         14.75         15.51         6.56 o
 -10   3   2        440.63        438.85        23.32 o
  -9   3   2        781.28        729.58        33.38 o
  -8   3   2       1196.35       1142.09        29.31 o
  -7   3   2        341.63        310.25        13.27 o
  -6   3   2       1164.64       1174.14        20.79 o
  -5   3   2         86.67        112.21         5.52 o
  -4   3   2        825.42        808.29        14.51 o
  -3   3   2       5615.44       5467.72        71.94 o
  -2   3   2       1014.36       1072.24        16.67 o
  -1   3   2       5673.11       6235.47        80.03 o
   0   3   2       1555.42       1745.35        23.90 o
   1   3   2       1167.25       1277.28        23.06 o
   2   3   2       9275.46      10015.83       126.20 o
   3   3   2        152.84        231.98         5.98 o
   4   3   2        644.74        686.78        12.45 o
   5   3   2       1469.93       1451.82        22.56 o
   6   3   2       1134.80       1058.16        18.23 o
   7   3   2         70.94         67.11         4.96 o
   8   3   2       2031.34       1854.01        38.66 o
   9   3   2          0.60          4.89         3.90 o
  10   3   2       1118.05       1031.90        28.00 o
  11   3   2        270.56        260.54        21.27 o
  12   3   2        176.14        197.21        14.78 o
  13   3   2        365.08        386.38        31.67 o
 -11   4   2        627.26        663.15        24.84 o
 -10   4   2        124.28        140.02        12.65 o
  -9   4   2       1366.94       1347.19        42.70 o
  -8   4   2        579.89        572.86        19.72 o
  -7   4   2       1399.28       1393.59        38.55 o
  -6   4   2        159.77        153.73        10.17 o
  -5   4   2        393.37        419.92        10.53 o
  -4   4   2       1010.32       1007.89        17.65 o
  -3   4   2       3192.13       3354.93        46.45 o
  -2   4   2       6245.35       6292.47        82.09 o
  -1   4   2        771.54        698.22        11.96 o
   0   4   2       6546.09       7186.73        91.88 o
   1   4   2       2500.05       2563.21        43.84 o
   2   4   2       3959.21       4069.39        87.53 o
   3   4   2       1594.36       1688.96        31.37 o
   4   4   2       1360.87       1397.48        21.45 o
   5   4   2       4356.84       4375.08        59.25 o
   6   4   2        355.90        326.68         8.53 o
   7   4   2        536.41        525.47        12.04 o
   8   4   2        370.88        365.33        11.14 o
   9   4   2       1117.54       1087.85        27.38 o
  10   4   2        306.84        305.81        20.20 o
  11   4   2       1024.08       1032.69        31.81 o
  12   4   2        340.98        356.40        19.55 o
  13   4   2        198.90        212.08        44.29 o
 -11   5   2        285.08        214.64        22.65 o
 -10   5   2        555.51        580.37        34.72 o
  -9   5   2        323.60        319.82        18.33 o
  -8   5   2       1646.21       1683.70        39.84 o
  -7   5   2         19.96         16.03         5.19 o
  -6   5   2        438.75        433.56        15.56 o
  -5   5   2        455.85        424.69        10.68 o
  -4   5   2        124.94        153.10         8.72 o
  -3   5   2          1.45          2.53         1.75 o
  -2   5   2       2202.21       2167.57        40.14 o
  -1   5   2         91.20         96.32         4.39 o
   0   5   2        914.90        925.04        20.13 o
   1   5   2      11567.29      11917.54       186.71 o
   2   5   2       1039.91        979.04        20.66 o
   3   5   2       1473.33       1518.08        38.98 o
   4   5   2        156.79        174.37         5.58 o
   5   5   2        514.71        526.13        11.13 o
   6   5   2        335.49        333.60         8.89 o
   7   5   2       1826.09       1544.47        25.89 o
   8   5   2        412.65        344.21        10.14 o
   9   5   2        801.17        805.22        21.71 o
  10   5   2        510.93        459.69        17.08 o
  11   5   2        413.20        400.31        18.19 o
  12   5   2        439.60        481.30        20.40 o
 -10   6   2        649.18        720.97        26.42 o
  -9   6   2        352.93        394.23        21.23 o
  -8   6   2        572.45        602.79        21.72 o
  -7   6   2       1076.54       1049.37        28.66 o
  -6   6   2         60.64         71.48         7.70 o
  -5   6   2       1285.50       1214.57        40.50 o
  -4   6   2        925.78        970.07        18.43 o
  -3   6   2       1025.72       1031.83        18.67 o
  -2   6   2         98.92         81.38         4.84 o
  -1   6   2        325.26        356.48        10.43 o
   0   6   2       1471.95       1467.36        33.31 o
   1   6   2       1351.21       1141.96        24.19 o
   2   6   2       5127.82       4994.61        83.30 o
   3   6   2       1568.85       1648.10        28.50 o
   4   6   2        136.93        136.24         5.98 o
   5   6   2         75.72         80.36         5.30 o
   6   6   2        464.96        477.70        11.36 o
   7   6   2          4.68         -0.17         2.32 o
   8   6   2        621.22        597.65        16.67 o
   9   6   2        144.40        121.21         7.52 o
  10   6   2        938.92        897.22        52.06 o
  11   6   2        214.76        210.36        47.50 o
  -9   7   2        389.00        431.62        21.60 o
  -8   7   2        226.19        204.95        17.47 o
  -7   7   2        694.98        681.47        22.74 o
  -6   7   2        473.60        486.54        17.80 o
  -5   7   2        344.37        357.02        24.54 o
  -4   7   2        461.24        485.53        12.21 o
  -3   7   2        169.55        168.03        10.58 o
  -2   7   2       1064.01       1114.62        19.82 o
  -1   7   2        282.96        280.34        10.57 o
   0   7   2       1037.18       1057.05        24.06 o
   1   7   2        278.79        296.38        10.73 o
   2   7   2       4609.17       4426.11        76.13 o
   3   7   2        981.73        999.97        23.36 o
   4   7   2       3260.65       3072.87        56.09 o
   5   7   2       1581.21       1465.67        31.57 o
   6   7   2          1.56          2.91         3.20 o
   7   7   2        316.41        286.78        12.76 o
   8   7   2         12.19          3.01         3.91 o
   9   7   2        284.73        321.96        15.89 o
  10   7   2         69.14         66.46        11.58 o
  11   7   2       1283.47       1327.08        70.49 o
  -8   8   2        372.35        341.02        29.74 o
  -7   8   2         64.64         55.97        20.62 o
  -6   8   2       1113.76       1083.76        44.91 o
  -5   8   2        562.95        544.99        29.04 o
  -4   8   2        134.73        139.33        16.55 o
  -3   8   2         84.04         83.85         7.49 o
  -2   8   2        251.17        244.27        11.95 o
  -1   8   2        103.42         88.70         9.11 o
   0   8   2        989.95        958.30        23.70 o
   1   8   2        530.37        519.71        16.11 o
   2   8   2         46.03         53.18         6.76 o
   3   8   2        889.99        871.21        28.54 o
   4   8   2         74.47         62.52         6.66 o
   5   8   2       3395.13       3246.97        60.54 o
   6   8   2        151.84        138.19         9.94 o
   7   8   2        473.64        446.91        16.02 o
   8   8   2         34.69         36.74         7.56 o
   9   8   2         71.09         72.11         8.37 o
  10   8   2         85.20         65.30         8.28 o
  11   8   2        543.48        602.69        31.64 o
  -7   9   2        427.85        404.92        32.51 o
  -6   9   2          3.63          1.16         7.36 o
  -5   9   2       1152.76       1120.18        58.82 o
  -4   9   2         72.09         94.60        14.97 o
  -3   9   2       1006.64        965.26        25.71 o
  -2   9   2        316.83        318.88        14.12 o
  -1   9   2        514.23        471.57        26.10 o
   0   9   2        296.42        262.46        13.71 o
   1   9   2       1038.45        995.05        25.47 o
   2   9   2        106.12        105.58         8.73 o
   3   9   2        397.50        382.71        14.56 o
   4   9   2       3218.31       3085.04        59.01 o
   5   9   2        565.17        538.13        18.16 o
   6   9   2       1632.73       1674.04        37.81 o
   7   9   2         16.03         18.70         5.41 o
   8   9   2         28.06         32.79         6.76 o
   9   9   2        124.50        109.25        14.95 o
  10   9   2         73.88         90.00        16.05 o
  -6  10   2        101.24         77.75        24.68 o
  -5  10   2        365.95        395.63        53.41 o
  -4  10   2       1083.98       1163.12        48.62 o
  -3  10   2         50.04         40.90        12.34 o
  -2  10   2        698.33        672.06        21.34 o
  -1  10   2          0.63          2.22         4.12 o
   0  10   2        611.38        578.77        19.26 o
   1  10   2        115.05         87.76         9.60 o
   2  10   2       1200.26       1145.82        29.32 o
   3  10   2         27.01         28.00         6.03 o
   4  10   2        257.36        224.76        13.88 o
   5  10   2        809.86        800.74        23.86 o
   6  10   2         57.62         55.21         7.47 o
   7  10   2        813.12        819.97        25.17 o
   8  10   2          1.45          8.41         5.64 o
   9  10   2        405.66        457.93        35.82 o
  10  10   2          0.56         -5.27         5.27 o
  -4  11   2        217.38        238.00        25.68 o
  -3  11   2        464.32        465.23        34.20 o
  -2  11   2          3.39          1.16         4.82 o
  -1  11   2        555.57        546.26        20.03 o
   0  11   2         66.32         61.36         8.45 o
   1  11   2        541.02        565.86        20.15 o
   2  11   2         16.70         15.19         5.55 o
   3  11   2        465.04        435.29        17.78 o
   4  11   2         73.94         68.92        11.32 o
   5  11   2        752.92        765.79        24.41 o
   6  11   2        309.48        317.65        18.00 o
   7  11   2         10.66         13.22         6.08 o
   8  11   2        882.74        882.62        28.89 o
   9  11   2         85.13         76.29        10.51 o
  -2  12   2        294.92        333.23        30.60 o
  -1  12   2         79.98         87.38        10.43 o
   0  12   2        450.67        481.41        20.78 o
   1  12   2         13.22          1.91         4.78 o
   2  12   2         15.44         17.90         6.04 o
   3  12   2         72.07         88.57        10.69 o
   4  12   2        465.41        450.27        22.63 o
   5  12   2        125.16        129.51        12.27 o
   6  12   2        487.56        513.78        21.79 o
   7  12   2         31.47         21.47         7.17 o
   8  12   2         13.64         22.88        10.23 o
   9  12   2        625.28        598.37        49.36 o
   0  13   2        349.87        354.12        34.14 o
   1  13   2        509.19        563.73        23.13 o
   2  13   2          8.18          3.64         6.09 o
   3  13   2         13.21          3.23         8.83 o
   4  13   2         41.93         44.68         8.49 o
   5  13   2        376.47        388.39        21.89 o
   6  13   2        134.38        129.51        18.88 o
  -5 -12   3        262.75        284.14        36.51 o
  -4 -12   3         17.58         17.72        26.71 o
  -3 -12   3        728.41        773.80        25.99 o
  -2 -12   3         25.69         28.63         7.33 o
  -1 -12   3        298.80        301.23        18.15 o
   0 -12   3          9.26         -8.36         8.36 o
   1 -12   3        418.87        437.97        33.84 o
  -7 -11   3        479.29        527.06        37.03 o
  -6 -11   3         47.87         25.98        11.10 o
  -5 -11   3        469.16        554.58        30.44 o
  -4 -11   3        368.54        413.88        19.68 o
  -3 -11   3         52.72         43.70         9.39 o
  -2 -11   3       1432.76       1516.52        37.71 o
  -1 -11   3         17.25         12.06         5.30 o
   0 -11   3        274.95        266.77        16.10 o
   1 -11   3         39.52         51.28        13.49 o
   2 -11   3        346.32        378.91        30.59 o
   3 -11   3          0.85          5.38         8.91 o
  -9 -10   3          0.32         -5.79        11.83 o
  -8 -10   3        462.87        539.16        34.09 o
  -7 -10   3         27.10         26.18        10.83 o
  -6 -10   3        486.04        527.84        34.48 o
  -5 -10   3        165.55        174.56        13.01 o
  -4 -10   3        802.45        796.56        27.28 o
  -3 -10   3        233.96        285.61        15.88 o
  -2 -10   3       1106.68       1065.25        28.44 o
  -1 -10   3       1448.44       1436.96        59.19 o
   0 -10   3         10.86          7.50         4.71 o
   1 -10   3        444.57        444.09        17.62 o
   2 -10   3         12.71         25.87         9.83 o
   3 -10   3        464.24        499.87        32.19 o
   4 -10   3        123.70        152.21        20.79 o
   5 -10   3        326.49        325.93        30.57 o
 -10  -9   3         91.99         87.48        15.99 o
  -9  -9   3        504.32        522.26        38.54 o
  -8  -9   3         17.83         14.06         8.46 o
  -7  -9   3        467.48        495.16        47.84 o
  -6  -9   3         53.69         68.74        12.64 o
  -5  -9   3        400.32        390.64        15.67 o
  -4  -9   3        122.56        109.32         9.35 o
  -3  -9   3        542.07        516.15        17.61 o
  -2  -9   3         36.70         50.75         6.78 o
  -1  -9   3       1303.63       1215.48        29.70 o
   0  -9   3        260.74        264.39        18.69 o
   1  -9   3         43.85         36.36         5.80 o
   2  -9   3        883.64        893.76        37.82 o
   3  -9   3          9.11         20.91         9.53 o
   4  -9   3        122.23        127.03        17.75 o
   5  -9   3        557.14        582.29        33.03 o
   6  -9   3        318.50        306.79        31.95 o
 -11  -8   3        358.54        408.46        31.07 o
 -10  -8   3         21.46          7.09         8.69 o
  -9  -8   3       1026.64       1131.59        45.06 o
  -8  -8   3        846.77        921.56        38.61 o
  -7  -8   3        152.27        131.02        15.83 o
  -6  -8   3        375.37        366.81        14.87 o
  -5  -8   3         35.03         42.49         8.88 o
  -4  -8   3        398.43        386.81        14.42 o
  -3  -8   3        979.97        937.43        24.00 o
  -2  -8   3       3035.22       2922.22        55.32 o
  -1  -8   3         15.60         28.88         5.23 o
   0  -8   3        402.35        397.57        14.12 o
   1  -8   3         51.46         68.43         6.84 o
   2  -8   3        650.71        654.80        19.18 o
   3  -8   3        482.87        436.41        24.91 o
   4  -8   3        340.91        408.22        26.63 o
   5  -8   3        287.25        248.31        23.65 o
   6  -8   3         67.62         40.44        11.79 o
   7  -8   3        122.99        141.21        22.99 o
 -11  -7   3        300.99        298.51        36.17 o
 -10  -7   3        676.61        694.41        39.38 o
  -9  -7   3         10.87          5.41         7.17 o
  -8  -7   3        778.53        748.38        38.71 o
  -7  -7   3          4.90          5.44         6.16 o
  -6  -7   3        182.22        185.99        11.09 o
  -5  -7   3          0.55          1.06         2.92 o
  -4  -7   3       1054.19       1020.91        19.27 o
  -3  -7   3        554.21        558.25        12.53 o
  -2  -7   3       2665.88       2652.59        39.40 o
  -1  -7   3        648.23        601.13        12.91 o
   0  -7   3        550.56        569.47        12.61 o
   1  -7   3       1005.45       1029.34        19.16 o
   2  -7   3         41.07         34.09         3.85 o
   3  -7   3       1258.31       1330.66        30.47 o
   4  -7   3        131.55        143.18        10.09 o
   5  -7   3        284.65        332.79        20.59 o
   6  -7   3        291.57        293.46        19.86 o
   7  -7   3        442.26        443.86        19.91 o
   8  -7   3        120.93        100.66        12.27 o
   9  -7   3        809.42        862.58        81.47 o
 -10  -6   3        625.78        640.08        21.37 o
  -9  -6   3       1298.35       1316.35        32.08 o
  -8  -6   3        189.47        168.46        11.09 o
  -7  -6   3       1064.99       1084.60        21.22 o
  -6  -6   3        147.29        165.18         7.83 o
  -5  -6   3        448.48        427.66        10.94 o
  -4  -6   3         65.37         60.01         4.48 o
  -3  -6   3        943.97        871.07        16.27 o
  -2  -6   3         20.67         20.93         2.74 o
  -1  -6   3       2469.39       2433.63        35.78 o
   0  -6   3        378.79        379.57         9.23 o
   1  -6   3       2149.95       2208.71        33.36 o
   2  -6   3       5630.96       5717.33        77.45 o
   3  -6   3        307.95        322.48         9.08 o
   4  -6   3       1093.20       1094.39        26.74 o
   5  -6   3         22.35         25.70         5.22 o
   6  -6   3        351.07        353.38        16.11 o
   7  -6   3          7.39          6.25         4.71 o
   8  -6   3       1272.27       1298.30        35.40 o
   9  -6   3        228.29        216.83        16.36 o
 -12  -5   3          0.04          3.74         9.39 o
 -11  -5   3        296.16        315.81        25.42 o
 -10  -5   3        209.32        246.21        14.64 o
  -9  -5   3       1374.19       1329.52        31.93 o
  -8  -5   3        729.98        766.30        21.49 o
  -7  -5   3        659.16        608.62        14.06 o
  -6  -5   3       1816.72       1799.53        29.28 o
  -5  -5   3        306.27        316.24         8.83 o
  -4  -5   3        426.18        420.63        10.82 o
  -3  -5   3        219.31        221.61         6.64 o
  -2  -5   3       2576.75       2448.77        35.41 o
  -1  -5   3        122.44        106.11         4.91 o
   0  -5   3       1675.47       1610.24        24.71 o
   1  -5   3        135.37        129.40         5.66 o
   2  -5   3       4324.01       4539.92        61.96 o
   3  -5   3       1982.91       2082.49        31.69 o
   4  -5   3        435.10        482.67        15.28 o
   5  -5   3        703.07        724.62        20.71 o
   6  -5   3         83.78         95.67         8.95 o
   7  -5   3        642.31        615.56        20.83 o
   8  -5   3        134.00        162.91        12.98 o
   9  -5   3       1079.78       1098.81        32.23 o
  10  -5   3         15.64          3.90         6.68 o
 -12  -4   3        653.69        700.13        50.37 o
 -11  -4   3         45.22         31.79        10.16 o
 -10  -4   3        777.83        728.14        33.30 o
  -9  -4   3        469.89        431.39        17.28 o
  -8  -4   3       1695.21       1586.19        34.67 o
  -7  -4   3        580.58        607.99        15.38 o
  -6  -4   3       5423.53       5202.62        71.37 o
  -5  -4   3       3426.00       3318.22        47.10 o
  -4  -4   3       1215.92       1250.93        24.47 o
  -3  -4   3        142.79        120.22         4.98 o
  -2  -4   3        458.62        483.48        11.21 o
  -1  -4   3       2079.93       2011.71        28.96 o
   0  -4   3        315.37        302.62         7.09 o
   1  -4   3       6954.36       7076.10       101.14 o
   2  -4   3       1047.26       1081.43        17.89 o
   3  -4   3       5336.95       5367.58        71.77 o
   4  -4   3       1016.15        989.63        22.47 o
   5  -4   3        853.06        949.90        23.84 o
   6  -4   3       1416.30       1350.70        31.75 o
   7  -4   3        257.67        275.30        15.00 o
   8  -4   3        419.69        384.67        18.38 o
   9  -4   3        356.12        344.49        19.01 o
  10  -4   3        472.84        477.35        21.85 o
  11  -4   3         18.23         23.84        10.20 o
 -12  -3   3         55.51         79.44        18.59 o
 -11  -3   3        120.74        123.46        16.97 o
 -10  -3   3       1186.19       1159.02        44.56 o
  -9  -3   3        329.86        369.06        23.13 o
  -8  -3   3        827.85        814.79        21.44 o
  -7  -3   3        487.07        485.93        11.81 o
  -6  -3   3        234.65        250.73         7.81 o
  -5  -3   3       4838.39       4595.69        62.59 o
  -4  -3   3         41.27         45.99         3.76 o
  -3  -3   3       1871.97       1888.18        27.53 o
  -2  -3   3       1724.72       1763.91        25.45 o
  -1  -3   3        679.65        664.92        11.35 o
   0  -3   3       1326.98       1312.14        19.59 o
   1  -3   3       7471.65       7952.94       101.93 o
   2  -3   3       7781.51       8099.56       104.08 o
   3  -3   3        480.03        528.29        11.55 o
   4  -3   3       2037.67       2043.19        33.68 o
   5  -3   3        511.20        519.60        15.68 o
   6  -3   3        731.45        718.00        20.18 o
   7  -3   3        304.97        279.89        21.27 o
   8  -3   3        365.33        356.58        17.00 o
   9  -3   3        245.80        238.24        16.98 o
  10  -3   3        130.99        148.55        12.94 o
  11  -3   3         32.19         33.55         8.26 o
 -12  -2   3         48.09         37.86        17.58 o
 -11  -2   3        120.07        126.48        28.74 o
 -10  -2   3         86.37         95.55        14.34 o
  -9  -2   3       2406.76       2306.52        69.54 o
  -8  -2   3       2067.91       2029.24        33.10 o
  -7  -2   3        289.41        320.80         9.17 o
  -6  -2   3       4310.12       4232.21        58.83 o
  -5  -2   3        159.42        178.91         7.21 o
  -4  -2   3       4012.15       3853.49        52.25 o
  -3  -2   3         14.56         15.97         2.66 o
  -2  -2   3       3035.92       3093.87        42.99 o
  -1  -2   3       4160.01       4454.36        57.81 o
   0  -2   3        482.47        386.09         7.20 o
   1  -2   3         71.07        118.93         3.59 o
   2  -2   3       3046.89       3357.95        56.31 o
   3  -2   3        710.79        653.59        12.34 o
   4  -2   3       2911.88       2926.90        52.27 o
   5  -2   3       4280.28       4039.41        70.71 o
   6  -2   3        140.37        124.24        11.56 o
   7  -2   3       1693.19       1631.16        36.11 o
   8  -2   3         44.63         33.37         5.76 o
   9  -2   3        152.49        153.90        11.97 o
  10  -2   3         87.68         89.97         9.84 o
  11  -2   3        555.17        617.56        30.89 o
  12  -2   3         31.69         30.27        19.78 o
 -12  -1   3        604.66        562.10        68.46 o
 -11  -1   3          6.37         -3.09         7.77 o
 -10  -1   3        106.70         99.37        14.82 o
  -9  -1   3         46.00         47.68         6.60 o
  -8  -1   3       2369.68       2370.58        37.51 o
  -7  -1   3         27.64         35.21         3.77 o
  -6  -1   3       6954.91       6908.57        92.01 o
  -5  -1   3       2663.84       2622.95        37.82 o
  -4  -1   3       1256.74       1201.16        19.12 o
  -3  -1   3       2294.70       2314.10        39.24 o
  -2  -1   3        601.35        561.30        10.44 o
  -1  -1   3      12296.84      13672.96       171.29 o
   0  -1   3         56.74         87.69         3.65 o
   1  -1   3       5731.41       6243.58        79.50 o
   2  -1   3       1613.44       1798.81        24.86 o
   3  -1   3       5327.04       5522.24        89.88 o
   4  -1   3        335.21        259.37         9.01 o
   5  -1   3       3476.30       3452.51        61.03 o
   6  -1   3       1379.80       1249.12        28.01 o
   7  -1   3        299.48        266.20        12.79 o
   8  -1   3        474.42        454.18        16.34 o
   9  -1   3         11.68         16.47         5.20 o
  10  -1   3        114.32        102.61        10.39 o
  11  -1   3          2.83          2.79         5.14 o
  12  -1   3        788.87        795.49        53.82 o
 -12   0   3        146.83        152.08        21.61 o
 -11   0   3        386.49        403.46        31.19 o
 -10   0   3         23.19         33.21        10.78 o
  -9   0   3        227.50        232.37        13.25 o
  -8   0   3        357.23        383.73        14.48 o
  -7   0   3        272.99        265.13         8.47 o
  -6   0   3        143.39        183.59         6.84 o
  -5   0   3       7735.29       7817.51       143.65 o
  -4   0   3          7.96         16.84         2.21 o
  -3   0   3       1621.25       1794.39        25.75 o
  -2   0   3       7837.51       8222.43       104.18 o
  -1   0   3        350.11        366.55        10.37 o
   0   0   3         32.27         28.53         4.02 o
   1   0   3      17460.92      19714.43       248.47 o
   2   0   3         24.53         31.76         2.16 o
   3   0   3        182.04        193.41        12.00 o
   4   0   3       8422.59       8542.29       136.56 o
   5   0   3          1.48          4.88         2.60 o
   6   0   3       4052.87       3740.10        66.31 o
   7   0   3        495.72        443.83        15.27 o
   8   0   3        699.31        656.89        26.35 o
   9   0   3        339.13        339.71        15.71 o
  10   0   3        102.34        115.59        10.69 o
  11   0   3        277.66        280.43        17.11 o
  12   0   3         35.62         43.14         9.58 o
 -12   1   3        205.79        131.84        31.10 o
 -11   1   3        237.42        256.27        24.70 o
 -10   1   3        441.15        443.93        31.88 o
  -9   1   3       1004.87       1015.81        27.20 o
  -8   1   3        846.79        840.41        22.88 o
  -7   1   3          0.98          3.67         2.33 o
  -6   1   3       2740.97       2646.99        39.29 o
  -5   1   3        386.98        393.44         9.37 o
  -4   1   3      12004.74      12346.17       167.87 o
  -3   1   3       1532.76       1821.88        26.31 o
  -2   1   3       5358.21       5907.05        75.89 o
  -1   1   3      28203.37      31009.39       391.73 o
   0   1   3        124.95        157.66         3.35 o
   1   1   3       1830.59       1915.70        25.36 o
   2   1   3       3629.45       3984.52        51.35 o
   3   1   3        115.23         90.06         3.22 o
   4   1   3        240.24        236.81         5.38 o
   5   1   3      10543.24      10935.98       145.33 o
   6   1   3        139.39        122.94         6.99 o
   7   1   3       1356.54       1374.94        30.42 o
   8   1   3         21.61         15.26         6.39 o
   9   1   3        854.15        823.16        31.72 o
  10   1   3        506.48        507.01        19.05 o
  11   1   3         54.52         80.22         9.59 o
  12   1   3         36.07         48.56         9.04 o
  13   1   3          3.92          6.56         8.84 o
 -11   2   3        118.20        136.03        19.71 o
 -10   2   3        551.39        563.77        20.74 o
  -9   2   3         83.75        102.07         9.56 o
  -8   2   3        704.35        683.38        29.77 o
  -7   2   3        717.89        700.13        19.85 o
  -6   2   3        741.67        691.08        14.30 o
  -5   2   3       2274.51       2256.78        33.77 o
  -4   2   3       3296.33       3297.82        45.75 o
  -3   2   3       6946.06       7083.60        91.69 o
  -2   2   3        818.30        905.86        14.32 o
  -1   2   3       2166.65       2280.59        33.74 o
   0   2   3        329.99        340.42         6.05 o
   1   2   3      29839.34      32779.65       534.17 o
   2   2   3       1599.32       1727.16        23.73 o
   3   2   3       4443.60       4531.94        59.00 o
   4   2   3         85.83        128.58         4.26 o
   5   2   3        936.86        928.00        16.50 o
   6   2   3       2499.98       2386.44        51.13 o
   7   2   3       2244.84       2250.19        44.15 o
   8   2   3       5294.82       5069.12        89.02 o
   9   2   3        276.83        261.84        14.35 o
  10   2   3       1753.79       1715.92        39.92 o
  11   2   3        207.96        219.43        21.91 o
  12   2   3        127.52        130.01        12.28 o
  13   2   3         12.78         13.02         9.32 o
 -11   3   3        730.25        752.39        39.20 o
 -10   3   3         66.19         75.35        10.33 o
  -9   3   3       1270.61       1327.36        42.34 o
  -8   3   3        198.57        195.01        12.54 o
  -7   3   3        774.39        762.89        21.40 o
  -6   3   3        147.10        133.79         6.62 o
  -5   3   3       2897.01       2865.43        41.59 o
  -4   3   3       1934.13       1931.54        29.04 o
  -3   3   3       4633.12       4576.29        61.08 o
  -2   3   3       3175.85       3235.96        43.75 o
  -1   3   3        912.71       1047.59        23.03 o
   0   3   3       4395.41       4527.61        58.55 o
   1   3   3        512.22        563.91        10.16 o
   2   3   3      11716.54      12886.30       207.96 o
   3   3   3         76.62        109.89         4.13 o
   4   3   3          7.66         41.34         2.89 o
   5   3   3        140.54        158.42         5.30 o
   6   3   3        397.02        368.53         8.85 o
   7   3   3        978.94        902.95        18.16 o
   8   3   3        731.52        776.68        33.28 o
   9   3   3       1484.48       1446.27        33.67 o
  10   3   3        119.67        116.79        10.38 o
  11   3   3        510.35        513.41        19.59 o
  12   3   3         26.89         27.24         7.17 o
  13   3   3        178.94        194.99        15.71 o
 -11   4   3        386.39        398.77        32.86 o
 -10   4   3        614.22        624.79        39.59 o
  -9   4   3        394.80        370.85        26.50 o
  -8   4   3       1205.86       1210.46        31.08 o
  -7   4   3        107.12        114.37         9.19 o
  -6   4   3       1976.11       1905.04        39.59 o
  -5   4   3        805.41        776.74        15.34 o
  -4   4   3       2532.94       2402.11        35.41 o
  -3   4   3        530.96        567.18        11.35 o
  -2   4   3       5291.26       5496.42        72.33 o
  -1   4   3       3213.75       3483.02        46.79 o
   0   4   3       3340.31       3652.42        59.56 o
   1   4   3       2346.21       2219.15        38.69 o
   2   4   3        339.52        361.64         7.68 o
   3   4   3       7035.17       7521.21       100.21 o
   4   4   3        594.73        616.08        11.46 o
   5   4   3       2042.65       1874.56        28.14 o
   6   4   3          1.75          5.92         1.98 o
   7   4   3       2396.74       2269.55        34.62 o
   8   4   3        576.52        571.20        14.29 o
   9   4   3       1111.65       1058.02        27.07 o
  10   4   3       1789.98       1750.11        64.75 o
  11   4   3         18.97         19.51         6.29 o
  12   4   3        455.87        466.70        20.97 o
  13   4   3         23.84         12.10         8.39 o
 -10   5   3        956.54        949.25        29.76 o
  -9   5   3        215.86        210.50        14.84 o
  -8   5   3        434.79        444.72        18.18 o
  -7   5   3        792.42        736.29        25.72 o
  -6   5   3         36.22         37.59         9.42 o
  -5   5   3       3159.60       3102.36        45.67 o
  -4   5   3       1305.52       1261.87        21.63 o
  -3   5   3        720.48        703.95        13.72 o
  -2   5   3         71.91         72.92         4.18 o
  -1   5   3       5692.57       6090.93        79.76 o
   0   5   3       2260.19       2398.50        33.46 o
   1   5   3       2907.44       2692.99        47.02 o
   2   5   3       1286.42       1287.44        25.55 o
   3   5   3        630.10        760.02        31.35 o
   4   5   3        596.84        532.69        16.63 o
   5   5   3        616.75        656.04        12.81 o
   6   5   3       1410.70       1244.60        21.19 o
   7   5   3        587.72        530.12        12.32 o
   8   5   3        853.61        821.53        16.98 o
   9   5   3          1.20          3.95         4.29 o
  10   5   3        390.10        413.47        17.27 o
  11   5   3        380.78        368.94        18.87 o
  12   5   3        246.33        233.10        18.35 o
  13   5   3        275.62        250.17        39.22 o
 -10   6   3         69.35         89.31        11.48 o
  -9   6   3       2317.00       2350.97        76.02 o
  -8   6   3        107.03         98.46        10.29 o
  -7   6   3        378.98        360.69        21.02 o
  -6   6   3        644.48        660.03        23.43 o
  -5   6   3        351.50        353.19        10.29 o
  -4   6   3         69.33         78.56         5.23 o
  -3   6   3       3945.02       4013.97        56.32 o
  -2   6   3        813.61        871.10        15.98 o
  -1   6   3         34.37         37.99         3.05 o
   0   6   3       6816.10       6726.07        91.64 o
   1   6   3        174.91        158.14         8.34 o
   2   6   3       2024.73       1907.98        36.40 o
   3   6   3        123.29        131.26         7.73 o
   4   6   3         64.13         66.40         6.64 o
   5   6   3       1294.59       1292.61        26.43 o
   6   6   3        482.04        491.40        15.91 o
   7   6   3        576.70        576.38        14.27 o
   8   6   3       1332.60       1255.73        23.17 o
   9   6   3        369.04        355.02        14.03 o
  10   6   3          0.34         12.17         9.80 o
  11   6   3       1003.50       1043.01        42.54 o
  12   6   3          8.38         10.56         8.48 o
  -9   7   3         92.21        107.62        20.04 o
  -8   7   3       1618.28       1637.08        40.98 o
  -7   7   3         24.03         23.73         6.31 o
  -6   7   3        329.80        318.35        22.13 o
  -5   7   3        102.79         95.90         8.58 o
  -4   7   3        820.71        831.77        17.28 o
  -3   7   3        135.96        148.62         7.18 o
  -2   7   3        305.34        313.53         8.73 o
  -1   7   3        593.52        561.35        21.62 o
   0   7   3        905.62        889.77        21.42 o
   1   7   3       1750.77       1670.48        33.82 o
   2   7   3        685.33        650.38        17.36 o
   3   7   3       2514.26       2332.55        56.33 o
   4   7   3        928.49        917.72        22.29 o
   5   7   3         24.91         24.27         4.35 o
   6   7   3        300.86        336.80        12.80 o
   7   7   3        812.00        753.08        38.22 o
   8   7   3          1.20          5.10         3.76 o
   9   7   3       1160.82       1159.60        29.09 o
  10   7   3        172.30        192.73        19.05 o
  11   7   3          2.88          6.09        11.49 o
  12   7   3        376.70        420.89        44.62 o
  -8   8   3        229.11        236.58        33.13 o
  -7   8   3        719.76        687.04        56.79 o
  -6   8   3        209.85        196.19        21.24 o
  -5   8   3        837.52        788.98        46.15 o
  -4   8   3         21.12         17.65         4.63 o
  -3   8   3        195.68        220.57        13.96 o
  -2   8   3          2.09          0.47         2.90 o
  -1   8   3       1148.45       1134.39        26.79 o
   0   8   3        101.17        122.46        10.05 o
   1   8   3       2091.46       1990.71        40.13 o
   2   8   3        573.73        538.85        16.34 o
   3   8   3        630.29        564.87        18.43 o
   4   8   3       1793.14       1664.72        35.41 o
   5   8   3        375.04        363.96        14.30 o
   6   8   3        563.23        554.43        19.47 o
   7   8   3         11.60          4.18         3.88 o
   8   8   3        481.90        487.57        21.71 o
   9   8   3         95.62        111.27        10.08 o
  10   8   3        631.09        642.24        25.33 o
  11   8   3        161.88        216.72        22.57 o
  -7   9   3        218.19        215.67        23.50 o
  -6   9   3        386.67        422.21        32.07 o
  -5   9   3        145.56        159.26        33.81 o
  -4   9   3        285.38        291.34        24.83 o
  -3   9   3        162.08        181.75        11.91 o
  -2   9   3        363.10        321.11        15.37 o
  -1   9   3         45.04         40.34         6.29 o
   0   9   3       1240.96       1259.08        29.89 o
   1   9   3        305.99        279.95        13.45 o
   2   9   3       1043.10        993.34        25.38 o
   3   9   3        607.34        554.78        17.82 o
   4   9   3        313.54        311.30        16.64 o
   5   9   3        754.11        734.74        21.76 o
   6   9   3        188.42        165.99        11.45 o
   7   9   3        175.75        179.93        12.27 o
   8   9   3          8.27          3.00         4.15 o
   9   9   3        191.16        211.85        23.48 o
  10   9   3        149.27        151.77        12.62 o
  11   9   3        402.06        498.11        30.12 o
  -6  10   3        581.80        604.95        35.13 o
  -5  10   3        290.90        205.88        32.79 o
  -4  10   3        259.19        228.51        23.06 o
  -3  10   3        351.99        338.70        28.23 o
  -2  10   3        122.40        130.41        10.53 o
  -1  10   3         62.39         62.75         7.61 o
   0  10   3        661.55        632.59        20.41 o
   1  10   3        585.59        514.34        17.99 o
   2  10   3        354.85        333.63        15.89 o
   3  10   3       1711.10       1654.39        37.76 o
   4  10   3        265.65        262.51        14.70 o
   5  10   3        946.94        922.91        26.02 o
   6  10   3        215.26        193.03        13.36 o
   7  10   3        264.71        313.45        23.84 o
   8  10   3         58.33         66.97         8.92 o
   9  10   3        186.72        180.48        21.37 o
  10  10   3        218.87        216.72        15.48 o
  11  10   3         16.48         -6.42        11.49 o
  -4  11   3         31.67         26.37        10.76 o
  -3  11   3        607.77        628.78        34.53 o
  -2  11   3        275.84        262.25        16.76 o
  -1  11   3        525.75        556.17        20.12 o
   0  11   3         31.16         37.18         6.77 o
   1  11   3        603.00        604.34        20.82 o
   2  11   3        233.71        208.49        13.82 o
   3  11   3        872.15        834.40        40.57 o
   4  11   3       1287.44       1304.42        38.69 o
   5  11   3         20.06         13.13         5.63 o
   6  11   3        282.50        321.13        18.07 o
   7  11   3        182.83        185.10        14.26 o
   8  11   3        114.37        114.72        14.05 o
   9  11   3         90.53         81.22        10.68 o
  10  11   3        145.41        187.34        15.27 o
  -3  12   3         11.45         15.47        11.07 o
  -2  12   3        382.33        383.95        32.12 o
  -1  12   3         20.90         16.48         5.95 o
   0  12   3        110.60        108.58        10.83 o
   1  12   3         36.37         52.35         8.36 o
   2  12   3        317.12        302.07        17.88 o
   3  12   3        191.05        195.05        14.48 o
   4  12   3        447.81        446.51        21.16 o
   5  12   3        106.46        123.56        15.27 o
   6  12   3        131.73        138.27        12.70 o
   7  12   3        226.57        242.26        16.63 o
   8  12   3         31.28         20.29         7.18 o
   0  13   3          3.34          7.77         8.30 o
   1  13   3        310.90        312.15        19.21 o
   2  13   3          6.45          1.22         5.66 o
   3  13   3        578.75        626.32        23.72 o
   4  13   3         67.05         70.72        10.30 o
   5  13   3        376.94        390.61        21.78 o
   6  13   3        103.35        107.73        39.72 o
  -4 -12   4        521.40        541.03        33.30 o
  -3 -12   4         94.31        108.63        16.34 o
  -2 -12   4        134.67        144.88        13.07 o
  -1 -12   4         95.68        108.52        11.51 o
   0 -12   4        519.07        610.29        38.71 o
  -6 -11   4        392.83        415.89        43.61 o
  -5 -11   4         15.94          4.72         9.42 o
  -4 -11   4        480.65        506.68        31.14 o
  -3 -11   4        256.20        258.65        16.17 o
  -2 -11   4        480.30        519.79        24.10 o
  -1 -11   4        230.55        242.28        15.47 o
   0 -11   4        144.00        150.03        12.41 o
   1 -11   4        234.24        250.05        24.16 o
   2 -11   4         96.94        118.08        56.12 o
   3 -11   4        151.01        176.43        23.33 o
  -8 -10   4        102.02        133.45        36.68 o
  -7 -10   4         71.69         71.42        14.56 o
  -6 -10   4        478.08        532.35        30.59 o
  -5 -10   4        609.20        622.65        32.36 o
  -4 -10   4         28.53         35.39         6.70 o
  -3 -10   4       1446.00       1537.62        43.14 o
  -2 -10   4        237.62        235.39        14.63 o
  -1 -10   4        695.47        737.07        25.30 o
   0 -10   4        287.20        304.97        16.56 o
   1 -10   4        448.38        459.07        27.10 o
   2 -10   4        301.09        261.75        33.30 o
   3 -10   4        287.36        317.82        27.94 o
   4 -10   4        364.99        414.30        61.87 o
 -10  -9   4         84.34         77.74        25.52 o
  -9  -9   4        301.38        347.42        28.98 o
  -8  -9   4         34.21         31.80        11.31 o
  -7  -9   4        478.82        533.73        29.25 o
  -6  -9   4         66.08         53.25        11.71 o
  -5  -9   4        451.02        427.33        36.51 o
  -4  -9   4        819.11        830.90        24.69 o
  -3  -9   4        702.42        661.29        20.60 o
  -2  -9   4       1179.84       1083.71        39.18 o
  -1  -9   4         27.47         31.66         5.95 o
   0  -9   4       1250.74       1191.90        29.41 o
   1  -9   4        103.33        116.64         9.56 o
   2  -9   4        246.34        259.69        22.51 o
   3  -9   4         67.53         66.02        12.77 o
   4  -9   4        775.38        782.99        72.01 o
   5  -9   4         32.54          3.75         9.44 o
   6  -9   4        833.67        873.09        59.33 o
 -11  -8   4          8.92         17.83        14.03 o
 -10  -8   4        267.79        294.84        26.72 o
  -9  -8   4         19.63         16.00        12.34 o
  -8  -8   4        537.53        544.39        32.12 o
  -7  -8   4         10.49         12.99         7.31 o
  -6  -8   4        221.43        218.93        20.01 o
  -5  -8   4        174.17        190.16        11.80 o
  -4  -8   4       1948.69       1990.90        41.63 o
  -3  -8   4        127.51        121.50        11.08 o
  -2  -8   4       2426.33       2361.19        46.83 o
  -1  -8   4        600.20        590.43        17.89 o
   0  -8   4          3.08          2.18         3.19 o
   1  -8   4       2131.65       2045.67        44.31 o
   2  -8   4         34.23         33.71         5.22 o
   3  -8   4        100.12        125.54        15.45 o
   4  -8   4         16.33         14.71         9.08 o
   5  -8   4        846.35        866.51        30.84 o
   6  -8   4          6.15          6.06         6.56 o
   7  -8   4        990.15        961.72        46.37 o
 -11  -7   4        428.24        484.32        31.09 o
 -10  -7   4        552.28        605.74        31.67 o
  -9  -7   4        869.85        886.27        37.97 o
  -8  -7   4         11.18         12.81         7.22 o
  -7  -7   4        108.18        126.04        15.55 o
  -6  -7   4          0.47         -0.51         5.02 o
  -5  -7   4        689.39        708.80        15.67 o
  -4  -7   4         77.82         88.61         9.30 o
  -3  -7   4       3612.38       3579.31        51.68 o
  -2  -7   4         71.95         90.62         6.60 o
  -1  -7   4       1055.27       1030.62        19.00 o
   0  -7   4        491.22        469.45        12.84 o
   1  -7   4        792.55        761.28        15.73 o
   2  -7   4       1058.57       1057.34        20.00 o
   3  -7   4        602.32        587.64        22.79 o
   4  -7   4        183.87        208.72        12.60 o
   5  -7   4         70.84         91.65         9.32 o
   6  -7   4        599.21        654.75        35.01 o
   7  -7   4        165.60        178.81        19.76 o
   8  -7   4       1044.62       1065.38        32.53 o
   9  -7   4          0.62         21.81        19.10 o
 -10  -6   4         94.96         90.28        10.84 o
  -9  -6   4       1338.82       1386.40        36.35 o
  -8  -6   4        184.21        207.21        14.83 o
  -7  -6   4         85.27         85.35         8.09 o
  -6  -6   4        102.34        109.11         8.50 o
  -5  -6   4        128.11        133.21         6.96 o
  -4  -6   4       1882.84       1822.63        29.34 o
  -3  -6   4       1579.41       1537.18        25.25 o
  -2  -6   4       3978.24       3891.07        54.45 o
  -1  -6   4        546.42        555.14        11.94 o
   0  -6   4       2487.82       2375.84        35.44 o
   1  -6   4         82.38         79.27         4.97 o
   2  -6   4       2166.44       2160.25        33.49 o
   3  -6   4        118.61        126.16         7.57 o
   4  -6   4        372.43        375.16        14.74 o
   5  -6   4        209.90        234.46        13.44 o
   6  -6   4        198.27        216.28        13.78 o
   7  -6   4        791.14        779.01        26.30 o
   8  -6   4        278.15        273.02        17.48 o
   9  -6   4       1280.12       1341.16        37.71 o
 -12  -5   4         32.02         46.39        21.64 o
 -11  -5   4          0.48          8.48         9.30 o
 -10  -5   4       1702.42       1748.30        40.49 o
  -9  -5   4         15.60         23.82         6.25 o
  -8  -5   4       1561.24       1544.79        35.14 o
  -7  -5   4          4.01          8.21         3.90 o
  -6  -5   4        697.21        723.66        21.14 o
  -5  -5   4        171.78        176.56         7.16 o
  -4  -5   4        614.82        636.42        14.67 o
  -3  -5   4         31.75         26.80         2.98 o
  -2  -5   4       2088.71       1887.01        28.68 o
  -1  -5   4       1125.47       1082.31        18.31 o
   0  -5   4        894.07        918.35        18.12 o
   1  -5   4       6604.46       6545.45        95.33 o
   2  -5   4         74.57         71.79         4.51 o
   3  -5   4        738.19        799.96        15.42 o
   4  -5   4          0.71          5.69         3.26 o
   5  -5   4       1169.28       1143.91        28.07 o
   6  -5   4         18.05         32.22         5.86 o
   7  -5   4        793.79        817.81        24.85 o
   8  -5   4        267.10        226.58        15.31 o
   9  -5   4        428.51        423.78        22.05 o
  10  -5   4        723.80        765.93        27.57 o
 -12  -4   4        600.86        665.24        35.21 o
 -11  -4   4        160.42        147.66        18.50 o
 -10  -4   4        456.58        479.23        18.16 o
  -9  -4   4       1105.89       1123.50        28.87 o
  -8  -4   4        376.62        339.49        14.08 o
  -7  -4   4       1905.05       1896.85        39.29 o
  -6  -4   4        103.20        111.98         6.01 o
  -5  -4   4       2750.24       2714.86        39.88 o
  -4  -4   4          5.91          3.44         1.87 o
  -3  -4   4       1642.18       1687.72        25.80 o
  -2  -4   4         40.13         63.79         3.83 o
  -1  -4   4       4286.75       4264.00        57.26 o
   0  -4   4       3713.15       3745.71        50.90 o
   1  -4   4       8510.72       8433.53       109.04 o
   2  -4   4       5867.72       6073.02        80.33 o
   3  -4   4        262.60        317.39         9.16 o
   4  -4   4       2050.27       2108.03        41.64 o
   5  -4   4        126.29        110.96         8.59 o
   6  -4   4       1082.67       1027.07        28.94 o
   7  -4   4         22.88         28.95         5.81 o
   8  -4   4        551.78        598.23        21.10 o
   9  -4   4        148.81        140.75        13.08 o
  10  -4   4        504.17        485.19        23.31 o
 -12  -3   4         17.54         15.88        12.85 o
 -11  -3   4        266.35        294.83        53.58 o
 -10  -3   4         20.13         24.55        11.33 o
  -9  -3   4        740.13        697.24        21.08 o
  -8  -3   4        871.98        929.16        24.31 o
  -7  -3   4       1330.41       1263.39        22.75 o
  -6  -3   4       4669.58       4406.55        67.70 o
  -5  -3   4        464.16        461.25        10.36 o
  -4  -3   4       2879.69       2971.67        41.88 o
  -3  -3   4       1693.91       1806.89        26.74 o
  -2  -3   4        518.15        476.22         9.35 o
  -1  -3   4        585.38        657.76        11.56 o
   0  -3   4       5180.87       5113.69        67.09 o
   1  -3   4        675.72        713.47        12.56 o
   2  -3   4       3818.12       3883.71        52.39 o
   3  -3   4       1245.97       1387.99        30.78 o
   4  -3   4        256.68        276.17         8.02 o
   5  -3   4       4113.51       4074.37        72.52 o
   6  -3   4        105.90         99.10         8.45 o
   7  -3   4       1101.46       1003.33        26.63 o
   8  -3   4        155.04        133.25        11.09 o
   9  -3   4        578.37        509.65        19.89 o
  10  -3   4          0.88          4.85         5.47 o
  11  -3   4        649.51        719.88        26.48 o
 -12  -2   4        462.40        526.16        37.03 o
 -11  -2   4        251.26        254.05        24.49 o
 -10  -2   4        910.42        913.42        39.32 o
  -9  -2   4        287.50        277.93        13.27 o
  -8  -2   4       2362.00       2219.97        56.29 o
  -7  -2   4        159.32        143.31         7.07 o
  -6  -2   4       2998.48       2814.95        41.41 o
  -5  -2   4       1807.45       1825.81        28.03 o
  -4  -2   4       1235.66       1211.40        19.38 o
  -3  -2   4       2280.86       2391.69        33.67 o
  -2  -2   4       2630.18       2669.59        36.41 o
  -1  -2   4       3631.89       3805.83        50.24 o
   0  -2   4        165.78        161.44         4.42 o
   1  -2   4       8832.00       9475.81       120.41 o
   2  -2   4         93.48         97.32         5.07 o
   3  -2   4       5668.30       5919.39       141.61 o
   4  -2   4       1119.16       1085.17        23.84 o
   5  -2   4       2580.38       2535.27        47.94 o
   6  -2   4       1329.63       1233.07        28.61 o
   7  -2   4        174.33        201.34        12.12 o
   8  -2   4        128.43        123.50        10.19 o
   9  -2   4        770.40        716.31        23.27 o
  10  -2   4        559.71        565.78        22.74 o
  11  -2   4        194.12        214.44        15.80 o
 -12  -1   4        235.21        211.46        24.19 o
 -11  -1   4        116.60        130.97        17.66 o
 -10  -1   4        796.05        804.98        37.05 o
  -9  -1   4        609.02        645.05        30.95 o
  -8  -1   4        139.17        136.76         8.32 o
  -7  -1   4       2525.22       2513.98        38.55 o
  -6  -1   4          0.03          7.97         2.39 o
  -5  -1   4       2681.26       2772.45        39.90 o
  -4  -1   4       4427.26       4700.89        70.17 o
  -3  -1   4       2491.56       2603.39        35.91 o
  -2  -1   4       3087.40       3386.82        54.30 o
  -1  -1   4       3504.67       3668.17        49.77 o
   0  -1   4         91.21        138.23         4.68 o
   1  -1   4       3048.72       3377.97        44.60 o
   2  -1   4       9041.36       9710.78       136.82 o
   3  -1   4        413.17        481.74         9.95 o
   4  -1   4       3548.27       3270.59        75.44 o
   5  -1   4         55.20         61.64         5.74 o
   6  -1   4       1094.19       1051.96        25.02 o
   7  -1   4        342.94        350.01        13.91 o
   8  -1   4        109.72        124.15         9.93 o
   9  -1   4        418.15        399.86        17.75 o
  10  -1   4        304.33        288.72        22.30 o
  11  -1   4          7.88          6.08         5.57 o
  12  -1   4        392.80        438.04        30.79 o
 -12   0   4        277.02        258.47        37.86 o
 -11   0   4        347.81        327.76        28.56 o
 -10   0   4         46.38         35.33        11.24 o
  -9   0   4        659.28        674.23        31.91 o
  -8   0   4        619.92        638.84        14.89 o
  -7   0   4       3100.70       3165.41        51.18 o
  -6   0   4       4624.56       4655.18        64.34 o
  -5   0   4        229.26        210.74         8.60 o
  -4   0   4       1709.01       1691.78        25.51 o
  -3   0   4       1524.27       1617.86        25.83 o
  -2   0   4       4391.04       4286.62        61.54 o
  -1   0   4       3359.30       3647.48        68.16 o
   0   0   4       8182.05       9270.38       119.39 o
   1   0   4        847.60        913.22        13.58 o
   2   0   4       1912.79       2151.62        29.28 o
   3   0   4       4906.06       5142.40        78.95 o
   4   0   4       5872.63       5958.26        97.53 o
   5   0   4       7703.51       7715.43       125.74 o
   6   0   4       2080.25       2003.59        39.65 o
   7   0   4       1700.50       1644.28        42.84 o
   8   0   4        410.18        396.17        17.56 o
   9   0   4        947.13        927.32        26.14 o
  10   0   4          8.97          6.57         5.28 o
  11   0   4        812.24        783.75        25.90 o
  12   0   4         13.11         11.93         6.13 o
 -11   1   4         41.59         50.72        13.38 o
 -10   1   4        546.85        556.11        30.83 o
  -9   1   4         17.46         17.24         7.30 o
  -8   1   4        461.45        470.47        16.08 o
  -7   1   4        115.60        119.89         6.67 o
  -6   1   4       2869.35       2829.04        41.77 o
  -5   1   4       1507.17       1636.43        25.92 o
  -4   1   4          4.53         12.58         2.56 o
  -3   1   4       8043.47       8380.47       107.71 o
  -2   1   4        183.21        227.23         8.27 o
  -1   1   4       7426.51       8283.22       104.71 o
   0   1   4        447.30        502.49         9.14 o
   1   1   4        104.62        113.51         3.20 o
   2   1   4          3.53         12.91         1.98 o
   3   1   4       2336.07       2327.74        40.47 o
   4   1   4        876.36        804.31        17.64 o
   5   1   4       6494.65       6811.99       116.31 o
   6   1   4       1509.63       1482.48        31.06 o
   7   1   4        135.84        135.69         9.07 o
   8   1   4         15.24         30.39         5.35 o
   9   1   4        152.66        138.97        10.71 o
  10   1   4        505.42        477.73        18.47 o
  11   1   4        569.67        575.21        24.15 o
  12   1   4        307.28        309.39        19.12 o
 -11   2   4        379.87        435.64        46.82 o
 -10   2   4         25.91         12.99         9.66 o
  -9   2   4        424.88        454.39        17.72 o
  -8   2   4          3.06          3.96         3.66 o
  -7   2   4       1009.90       1020.40        19.71 o
  -6   2   4         66.19         71.76         4.89 o
  -5   2   4       3253.91       3190.12        45.70 o
  -4   2   4        995.99        973.34        16.84 o
  -3   2   4       5674.66       6054.19        79.24 o
  -2   2   4       6192.93       6652.26        85.71 o
  -1   2   4      11732.49      12635.94       158.74 o
   0   2   4       4859.06       5373.96        68.76 o
   1   2   4        731.24        754.24        11.57 o
   2   2   4       7232.64       7896.01       100.24 o
   3   2   4       3274.25       3619.77        47.96 o
   4   2   4       6087.42       6254.36        81.18 o
   5   2   4          1.57          5.17         1.65 o
   6   2   4       7651.50       7562.16        98.83 o
   7   2   4       2473.91       2268.30        44.46 o
   8   2   4        336.86        323.67        13.08 o
   9   2   4        784.06        787.40        29.34 o
  10   2   4        211.80        216.83        13.93 o
  11   2   4        238.62        252.33        16.13 o
  12   2   4        139.31        158.05        13.67 o
  13   2   4        424.66        470.06        34.30 o
 -11   3   4        184.45        167.19        21.80 o
 -10   3   4        205.02        214.28        22.82 o
  -9   3   4        281.97        262.08        15.21 o
  -8   3   4        522.38        527.55        18.12 o
  -7   3   4        434.07        417.52        15.37 o
  -6   3   4       1472.47       1431.46        24.67 o
  -5   3   4        538.63        528.25        11.78 o
  -4   3   4        968.17        840.56        15.38 o
  -3   3   4        535.62        504.76        10.32 o
  -2   3   4       8402.02       8646.68       110.79 o
  -1   3   4       1922.66       1973.71        27.73 o
   0   3   4        509.59        511.83         8.96 o
   1   3   4        480.90        553.37        10.10 o
   2   3   4       3964.92       4276.46        67.75 o
   3   3   4       1493.91       1498.96        21.85 o
   4   3   4       9035.42       9758.13       124.69 o
   5   3   4        972.40        884.93        15.31 o
   6   3   4         14.17         25.02         2.81 o
   7   3   4       2102.62       2021.49        33.86 o
   8   3   4        141.83        145.83         9.86 o
   9   3   4       2515.06       2355.23        51.28 o
  10   3   4        291.44        279.83        15.72 o
  11   3   4        132.70        143.88        12.25 o
  12   3   4         10.97         17.06         6.49 o
  13   3   4        197.80        200.56        16.22 o
 -11   4   4         46.24         71.67        22.65 o
 -10   4   4        576.00        577.30        32.63 o
  -9   4   4        139.50        126.11        11.14 o
  -8   4   4         17.15         11.82         4.65 o
  -7   4   4         92.71         99.91         8.83 o
  -6   4   4       2739.37       2594.53        39.74 o
  -5   4   4       1156.42       1127.12        20.25 o
  -4   4   4       3246.94       3102.65        44.46 o
  -3   4   4       4609.72       4654.29        62.94 o
  -2   4   4         83.45        105.58         4.81 o
  -1   4   4       5284.30       5494.85        78.90 o
   0   4   4          0.30          4.75         1.49 o
   1   4   4       3844.50       3877.75        56.57 o
   2   4   4       1820.66       1931.85        38.28 o
   3   4   4       9558.29       9965.79       172.55 o
   4   4   4       1018.62       1012.01        16.73 o
   5   4   4       4270.78       4221.30        57.35 o
   6   4   4        136.59        108.12         6.80 o
   7   4   4         43.96         47.79         4.11 o
   8   4   4       2362.89       2359.59        53.62 o
   9   4   4          7.62          6.02         4.13 o
  10   4   4       1262.41       1300.12        32.76 o
  11   4   4        229.11        259.67        20.25 o
  12   4   4          1.23          2.08         5.31 o
  13   4   4        250.90        285.88        22.20 o
 -10   5   4          0.12          9.51        19.44 o
  -9   5   4        497.91        530.91        20.54 o
  -8   5   4         33.72         33.98         8.39 o
  -7   5   4        275.28        270.07        14.93 o
  -6   5   4        323.40        299.30        13.16 o
  -5   5   4       5550.33       5385.57        81.91 o
  -4   5   4        603.58        532.18        13.41 o
  -3   5   4       2786.86       2807.33        40.64 o
  -2   5   4       1258.64       1325.48        21.37 o
  -1   5   4       1261.46       1337.24        20.85 o
   0   5   4       7766.07       8321.55       210.62 o
   1   5   4          1.83          1.68         1.97 o
   2   5   4       3485.08       3565.36        60.65 o
   3   5   4        886.58        920.50        14.85 o
   4   5   4       1612.32       1678.87        29.56 o
   5   5   4        330.48        353.05         8.60 o
   6   5   4       3269.85       3077.44        44.28 o
   7   5   4        110.82         92.79         5.70 o
   8   5   4         75.33         96.90         6.16 o
   9   5   4       1969.21       1958.46        47.85 o
  10   5   4         23.16         40.72         6.62 o
  11   5   4        184.53        197.39        13.90 o
  12   5   4          0.02         -3.20         5.22 o
  13   5   4        389.33        448.21        33.70 o
 -10   6   4        312.03        354.15        29.99 o
  -9   6   4        298.83        331.03        27.52 o
  -8   6   4        386.97        402.37        19.22 o
  -7   6   4          2.21          5.13         4.43 o
  -6   6   4        570.15        569.35        21.76 o
  -5   6   4         75.15         78.23         5.57 o
  -4   6   4       2537.69       2469.94        37.77 o
  -3   6   4        349.66        348.52         9.34 o
  -2   6   4       5998.77       5804.54        77.80 o
  -1   6   4        303.74        321.21        10.17 o
   0   6   4       2019.34       2113.96        49.52 o
   1   6   4       2581.45       2483.57        45.24 o
   2   6   4        430.39        446.39        16.15 o
   3   6   4        689.31        635.15        16.37 o
   4   6   4         35.30         38.17         4.56 o
   5   6   4       2602.67       2519.70        51.62 o
   6   6   4        160.94        167.08         9.24 o
   7   6   4       2550.54       2419.06        37.34 o
   8   6   4         15.92         19.88         4.02 o
   9   6   4        790.88        759.95        32.99 o
  10   6   4        697.52        651.45        44.62 o
  11   6   4         79.20         71.26        14.87 o
  12   6   4         10.54         13.37        16.40 o
  13   6   4         13.40          8.62        10.52 o
  -9   7   4        311.12        332.22        19.59 o
  -8   7   4        472.93        521.63        24.54 o
  -7   7   4        813.22        794.85        31.03 o
  -6   7   4        251.51        264.94        17.55 o
  -5   7   4        998.65        959.35        25.14 o
  -4   7   4        224.11        212.96         8.57 o
  -3   7   4       1661.36       1710.30        32.25 o
  -2   7   4        253.22        255.29        10.69 o
  -1   7   4       5073.42       4894.50        91.30 o
   0   7   4        500.26        513.27        26.69 o
   1   7   4       1352.72       1232.75        26.94 o
   2   7   4       1704.89       1638.89        33.41 o
   3   7   4         46.49         51.69         5.47 o
   4   7   4         11.93         18.17         3.93 o
   5   7   4        134.46        127.26        10.54 o
   6   7   4        921.68        879.03        22.47 o
   7   7   4        344.35        360.14        13.69 o
   8   7   4        386.91        361.78        14.38 o
   9   7   4         71.91         73.18         9.05 o
  10   7   4        878.29        867.81        53.08 o
  11   7   4        256.08        235.63        31.78 o
  12   7   4        198.44        226.16        34.48 o
  -8   8   4        125.51        138.15        18.98 o
  -7   8   4        759.62        806.96        53.75 o
  -6   8   4        125.48        135.67        17.41 o
  -5   8   4        532.31        566.12        57.81 o
  -4   8   4          2.35          1.36         3.69 o
  -3   8   4        187.42        205.29        11.84 o
  -2   8   4       1764.37       1703.02        36.24 o
  -1   8   4       1858.15       1774.20        37.03 o
   0   8   4       3079.96       2926.45        54.86 o
   1   8   4        101.08        102.71         8.00 o
   2   8   4       2024.59       1779.88        36.82 o
   3   8   4        336.79        308.98        12.30 o
   4   8   4        258.76        255.38        12.88 o
   5   8   4         63.35         59.95         6.66 o
   6   8   4        185.40        189.44        11.57 o
   7   8   4        313.44        307.94        15.03 o
   8   8   4        325.21        355.53        15.69 o
   9   8   4        799.05        811.67        23.96 o
  10   8   4        206.08        202.77        20.79 o
  11   8   4        467.59        552.17        66.43 o
  12   8   4         48.70         51.21        13.47 o
  -7   9   4        326.65        318.38        28.66 o
  -6   9   4        634.09        626.36        33.59 o
  -5   9   4          0.25          1.34         8.18 o
  -4   9   4        224.94        254.63        30.43 o
  -3   9   4         31.17         35.60         5.98 o
  -2   9   4        255.89        259.39        16.83 o
  -1   9   4        818.35        798.96        22.34 o
   0   9   4        457.64        481.38        25.18 o
   1   9   4        566.37        548.89        17.61 o
   2   9   4        267.62        264.97        21.91 o
   3   9   4       1256.87       1178.80        28.68 o
   4   9   4          0.32         -3.11         3.11 o
   5   9   4       1228.51       1186.45        29.36 o
   6   9   4         19.37         21.99         6.44 o
   7   9   4        134.47        111.82         9.87 o
   8   9   4         23.86         26.55         5.83 o
   9   9   4        556.25        595.95        42.55 o
  10   9   4        285.10        327.64        18.70 o
  11   9   4        474.69        449.74        32.86 o
  -6  10   4          9.03          8.26        10.16 o
  -5  10   4        896.75       1002.68        55.78 o
  -4  10   4          0.42          5.75         8.66 o
  -3  10   4        119.28        137.19        15.84 o
  -2  10   4        316.54        314.61        15.62 o
  -1  10   4        773.19        734.39        22.32 o
   0  10   4        229.16        211.33        13.12 o
   1  10   4       1035.15       1073.57        28.13 o
   2  10   4        533.72        510.47        23.76 o
   3  10   4        694.94        666.98        21.08 o
   4  10   4        257.62        245.48        16.88 o
   5  10   4        106.27        113.76        10.19 o
   6  10   4        684.17        696.45        22.45 o
   7  10   4          3.81         -3.03         4.00 o
   8  10   4         33.70         33.45         7.80 o
   9  10   4         18.08         16.07         6.14 o
  10  10   4        640.98        719.70        36.74 o
  11  10   4         35.29         43.33        12.75 o
  -5  11   4        147.89        139.20        20.93 o
  -4  11   4        749.74        788.68       106.49 o
  -3  11   4         66.89         62.86        13.86 o
  -2  11   4        231.90        234.10        20.06 o
  -1  11   4        374.88        369.89        20.20 o
   0  11   4        123.63        135.91        11.49 o
   1  11   4          0.90          2.01         4.03 o
   2  11   4       2061.77       2018.40        45.07 o
   3  11   4        509.99        502.47        25.47 o
   4  11   4        415.17        408.83        18.33 o
   5  11   4        307.88        297.58        17.02 o
   6  11   4          6.54         10.46         6.20 o
   7  11   4        437.72        404.86        34.06 o
   8  11   4        193.32        173.79        13.73 o
   9  11   4        189.66        247.67        16.94 o
  10  11   4         42.57         25.11         7.72 o
  -3  12   4        192.60        193.77        23.85 o
  -2  12   4        207.17        240.06        25.20 o
  -1  12   4        115.31         89.33        10.32 o
   0  12   4        152.32        157.48        12.82 o
   1  12   4         51.77         61.81         8.95 o
   2  12   4        262.80        259.91        16.14 o
   3  12   4       2041.26       2035.23        47.04 o
   4  12   4         47.50         44.10         8.20 o
   5  12   4        846.34        879.62        27.56 o
   6  12   4        238.34        237.86        16.45 o
   7  12   4          0.67          7.08         6.13 o
   8  12   4          0.61         -4.28         5.78 o
  -1  13   4        276.88        305.67        38.54 o
   0  13   4        105.55        121.66        15.94 o
   1  13   4        235.54        261.45        17.54 o
   2  13   4        202.59        216.02        16.00 o
   3  13   4         71.16         83.92        11.88 o
   4  13   4        342.11        329.95        19.77 o
   5  13   4         48.82         49.38         9.22 o
   6  13   4        435.10        446.90        35.83 o
  -3 -12   5          2.82         -0.01         9.63 o
  -2 -12   5         51.61         50.47        12.55 o
  -1 -12   5         80.28        100.87        11.68 o
   0 -12   5        236.00        239.62        24.82 o
  -6 -11   5        133.10        128.57        19.43 o
  -5 -11   5        391.00        445.17        33.20 o
  -4 -11   5        137.65        148.37        32.79 o
  -3 -11   5        453.79        521.60        31.56 o
  -2 -11   5          2.49          3.53         5.33 o
  -1 -11   5         68.83         65.16         8.95 o
   0 -11   5          3.60         -0.19         8.11 o
   1 -11   5        375.65        402.20        30.83 o
   2 -11   5         23.31          7.96        10.14 o
  -8 -10   5        124.69        136.82        20.17 o
  -7 -10   5        535.24        528.18        36.60 o
  -6 -10   5         22.30         33.09        18.26 o
  -5 -10   5        617.26        648.98        33.35 o
  -4 -10   5        762.68        754.97        54.43 o
  -3 -10   5        153.58        146.94        17.09 o
  -2 -10   5        904.92        934.40        38.89 o
  -1 -10   5        103.33        108.07        10.04 o
   0 -10   5        276.68        275.35        15.61 o
   1 -10   5         22.70          9.37         8.36 o
   2 -10   5        424.96        461.44        55.10 o
   3 -10   5          0.40         -4.74         7.77 o
   4 -10   5       1060.78       1181.41        87.73 o
  -9  -9   5         56.62         74.05        15.66 o
  -8  -9   5         96.44        121.35        17.80 o
  -7  -9   5        133.52        113.89        16.84 o
  -6  -9   5        636.31        697.24       116.63 o
  -5  -9   5         42.10         32.36        10.06 o
  -4  -9   5       1216.72       1219.58        45.02 o
  -3  -9   5        851.15        856.96        24.15 o
  -2  -9   5        239.49        239.45        13.82 o
  -1  -9   5        613.32        635.61        20.10 o
   0  -9   5        387.47        409.36        15.68 o
   1  -9   5        173.05        168.38        11.60 o
   2  -9   5         58.66         73.83        17.24 o
   3  -9   5        811.52        815.96        37.83 o
   4  -9   5          0.19         -4.87         6.57 o
   5  -9   5        605.23        628.59        57.81 o
   6  -9   5         18.09         39.70        13.36 o
 -10  -8   5        262.14        305.58        27.70 o
  -9  -8   5         28.76         16.93        10.06 o
  -8  -8   5        419.23        417.18        30.22 o
  -7  -8   5        188.62        204.35        20.41 o
  -6  -8   5        292.93        244.26        21.75 o
  -5  -8   5        493.77        506.94        26.53 o
  -4  -8   5        539.91        525.62        25.82 o
  -3  -8   5       1043.16       1048.66        26.22 o
  -2  -8   5        321.63        296.10        13.47 o
  -1  -8   5       2225.67       2092.61        42.89 o
   0  -8   5        989.41        940.16        31.08 o
   1  -8   5        671.55        628.29        18.92 o
   2  -8   5        173.21        149.29        16.25 o
   3  -8   5        539.97        571.68        29.14 o
   4  -8   5        591.53        599.87        20.84 o
   5  -8   5        668.73        685.29        26.68 o
   6  -8   5       1199.50       1326.25        36.68 o
   7  -8   5         35.55         28.68         9.81 o
 -11  -7   5        382.17        392.80        57.98 o
 -10  -7   5         81.35         75.66        18.76 o
  -9  -7   5        123.60        131.20        16.97 o
  -8  -7   5         29.33         25.24        14.03 o
  -7  -7   5        139.67        136.81        16.34 o
  -6  -7   5       1137.03       1172.15        42.35 o
  -5  -7   5        315.74        338.99        13.66 o
  -4  -7   5        239.16        248.04         9.32 o
  -3  -7   5        364.13        388.91        10.57 o
  -2  -7   5       1273.32       1222.02        21.98 o
  -1  -7   5         91.37         86.62         5.60 o
   0  -7   5       2039.60       2021.09        32.22 o
   1  -7   5        109.09        132.06         7.81 o
   2  -7   5         22.35         29.17         3.96 o
   3  -7   5        125.87        123.86         9.49 o
   4  -7   5        682.10        675.03        40.79 o
   5  -7   5         47.99         50.24        12.39 o
   6  -7   5       1000.40        981.39        28.73 o
   7  -7   5        655.22        660.03        23.87 o
   8  -7   5        364.07        413.53        27.15 o
 -11  -6   5        150.26        145.05        18.50 o
 -10  -6   5        730.67        798.83        30.84 o
  -9  -6   5         75.10         80.69        11.47 o
  -8  -6   5        289.40        294.26        15.98 o
  -7  -6   5         11.24         24.01         5.30 o
  -6  -6   5        868.91        903.38        30.59 o
  -5  -6   5         28.81         18.73         4.51 o
  -4  -6   5       4930.14       5009.30        69.61 o
  -3  -6   5        186.79        190.18         8.37 o
  -2  -6   5        919.87        861.64        16.51 o
  -1  -6   5       4308.77       4033.50        56.50 o
   0  -6   5        436.28        461.48        10.94 o
   1  -6   5       2811.10       2779.53        41.19 o
   2  -6   5          6.15          2.78         2.19 o
   3  -6   5       1705.53       1655.50        35.51 o
   4  -6   5         21.68         14.64         4.08 o
   5  -6   5        930.88        927.90        25.65 o
   6  -6   5          6.66         14.91         5.25 o
   7  -6   5       1270.58       1236.19        33.47 o
   8  -6   5        349.67        373.03        20.54 o
   9  -6   5        711.53        713.05        26.45 o
 -12  -5   5        188.21        182.91        24.17 o
 -11  -5   5         37.90         68.65        13.27 o
 -10  -5   5        523.45        578.60        20.90 o
  -9  -5   5        766.02        715.81        22.52 o
  -8  -5   5          6.62          2.26         3.99 o
  -7  -5   5        119.50        129.22         9.88 o
  -6  -5   5        838.22        804.57        21.73 o
  -5  -5   5          4.54         10.49         3.80 o
  -4  -5   5       1843.68       1807.66        28.68 o
  -3  -5   5       1746.04       1763.84        27.81 o
  -2  -5   5        264.31        276.40         7.68 o
  -1  -5   5       2444.11       2412.51        35.50 o
   0  -5   5       1496.41       1354.65        22.24 o
   1  -5   5       1874.65       1891.76        29.18 o
   2  -5   5         46.68         43.95         3.82 o
   3  -5   5       2390.19       2355.07        35.75 o
   4  -5   5       1507.64       1413.61        31.85 o
   5  -5   5        448.86        430.37        15.65 o
   6  -5   5        388.54        401.36        16.48 o
   7  -5   5        220.70        198.55        13.64 o
   8  -5   5       1035.24       1081.68        31.24 o
   9  -5   5         17.88         15.23         6.25 o
  10  -5   5       1586.87       1668.63        61.31 o
 -12  -4   5        222.52        233.42        24.38 o
 -11  -4   5        579.93        652.36        33.99 o
 -10  -4   5         37.91         38.16         7.18 o
  -9  -4   5        845.53        846.38        24.63 o
  -8  -4   5       1017.35        999.41        26.26 o
  -7  -4   5        629.30        602.83        18.55 o
  -6  -4   5       1178.80       1072.75        25.77 o
  -5  -4   5       1417.04       1316.92        27.01 o
  -4  -4   5       2150.61       2041.11        33.08 o
  -3  -4   5        828.12        870.13        15.58 o
  -2  -4   5       3019.47       3038.83        42.72 o
  -1  -4   5         52.12         46.66         3.78 o
   0  -4   5       7575.66       7518.20        98.00 o
   1  -4   5         74.88         81.35         4.52 o
   2  -4   5       2610.17       2546.03        37.00 o
   3  -4   5       2753.12       2638.27        38.41 o
   4  -4   5        271.71        293.59        11.56 o
   5  -4   5        460.43        439.55        15.28 o
   6  -4   5       1369.92       1316.69        31.82 o
   7  -4   5        340.61        310.49        16.55 o
   8  -4   5        401.45        396.87        35.57 o
   9  -4   5       1308.25       1323.56        48.60 o
  10  -4   5        156.71        160.05        17.71 o
 -12  -3   5        105.98        106.32        16.99 o
 -11  -3   5        286.26        294.34        26.39 o
 -10  -3   5        521.35        565.90        29.64 o
  -9  -3   5         27.67         28.79         5.90 o
  -8  -3   5        562.88        568.67        26.64 o
  -7  -3   5          5.51         14.62         4.11 o
  -6  -3   5       2043.84       1939.31        44.65 o
  -5  -3   5         12.14         25.02         2.87 o
  -4  -3   5       1423.00       1382.25        24.40 o
  -3  -3   5         91.39        117.59         4.58 o
  -2  -3   5        777.19        724.65        16.35 o
  -1  -3   5       1508.33       1372.27        21.02 o
   0  -3   5       7615.64       8048.28       103.75 o
   1  -3   5       7327.10       7660.11        99.18 o
   2  -3   5         21.54         17.16         2.42 o
   3  -3   5       3729.71       3913.25        54.43 o
   4  -3   5       1166.56       1136.24        25.81 o
   5  -3   5       1878.77       1896.42        39.09 o
   6  -3   5         38.95         24.42         4.89 o
   7  -3   5       2582.83       2357.47        59.48 o
   8  -3   5        133.77        112.65        10.32 o
   9  -3   5        583.74        577.14        22.90 o
  10  -3   5       1140.24       1162.52        53.58 o
  11  -3   5          0.31          4.94         6.43 o
 -12  -2   5        386.57        448.84        33.93 o
 -11  -2   5          0.96          2.94         8.79 o
 -10  -2   5        717.28        754.57        35.84 o
  -9  -2   5        441.80        452.64        16.64 o
  -8  -2   5        196.13        157.97        10.82 o
  -7  -2   5       3060.99       2907.37        55.04 o
  -6  -2   5        309.50        295.21         9.63 o
  -5  -2   5       1779.69       1755.50        27.32 o
  -4  -2   5         61.50         76.02         4.54 o
  -3  -2   5       3910.55       4247.87        88.46 o
  -2  -2   5       1611.74       1823.74        26.23 o
  -1  -2   5      12873.93      13937.55       175.72 o
   0  -2   5       1914.53       1921.60        27.40 o
   1  -2   5       5691.57       5922.59        77.02 o
   2  -2   5       1480.01       1409.32        21.40 o
   3  -2   5          2.65          5.46         1.50 o
   4  -2   5       6746.91       7146.42       106.99 o
   5  -2   5        540.22        512.08        15.53 o
   6  -2   5       1487.65       1507.07        33.34 o
   7  -2   5          0.21         -2.69         2.69 o
   8  -2   5        953.83        899.61        34.50 o
   9  -2   5         19.75         20.03         5.64 o
  10  -2   5        857.57        859.26        27.49 o
  11  -2   5        373.64        399.42        25.21 o
 -12  -1   5         27.32         35.01        12.99 o
 -11  -1   5        265.19        244.35        24.16 o
 -10  -1   5         32.20         33.72        10.97 o
  -9  -1   5       1559.96       1593.81        36.22 o
  -8  -1   5        772.88        794.46        22.01 o
  -7  -1   5       2439.83       2252.40        44.57 o
  -6  -1   5       2695.72       2724.81        45.81 o
  -5  -1   5         78.45         63.19         4.13 o
  -4  -1   5       1579.91       1513.72        36.39 o
  -3  -1   5          0.26          4.63         1.47 o
  -2  -1   5       2223.34       2485.92        50.14 o
  -1  -1   5        492.85        513.27        14.93 o
   0  -1   5      14033.54      15602.79       195.84 o
   1  -1   5         81.97         94.18         3.81 o
   2  -1   5       2664.76       2644.61        36.25 o
   3  -1   5       3217.17       3181.52        57.22 o
   4  -1   5        641.54        587.82        15.47 o
   5  -1   5       2555.92       2538.62        47.66 o
   6  -1   5         73.71         62.63         6.19 o
   7  -1   5       1923.24       1844.66        39.41 o
   8  -1   5         34.67         42.31         6.20 o
   9  -1   5       1183.24       1161.38        30.99 o
  10  -1   5          1.24         -4.25         4.25 o
  11  -1   5        748.95        788.43        34.01 o
  12  -1   5         29.16         19.80         9.66 o
 -11   0   5        245.88        260.17        25.44 o
 -10   0   5        404.80        440.22        31.55 o
  -9   0   5        278.78        266.26        22.59 o
  -8   0   5       4331.69       4308.99        77.13 o
  -7   0   5         44.96         43.30         4.28 o
  -6   0   5       2229.20       2305.51        51.93 o
  -5   0   5        850.99        821.58        19.01 o
  -4   0   5        463.19        423.04        10.63 o
  -3   0   5       4327.74       4583.90        66.77 o
  -2   0   5        395.67        346.56         9.80 o
  -1   0   5      12257.40      13210.40       203.35 o
   0   0   5        275.70        362.97         6.83 o
   1   0   5       4350.21       4673.53        63.60 o
   2   0   5         25.52         32.50         5.51 o
   3   0   5       9326.86       9581.90       184.82 o
   4   0   5        957.29       1105.32        21.96 o
   5   0   5        786.22        710.96        18.05 o
   6   0   5        717.85        677.72        18.43 o
   7   0   5        153.54        161.64        10.31 o
   8   0   5        758.07        723.09        25.37 o
   9   0   5        759.24        791.82        23.91 o
  10   0   5        740.52        704.15        23.48 o
  11   0   5        337.39        267.84        17.09 o
  12   0   5        858.19        880.35        29.68 o
 -11   1   5         37.59         40.40        12.91 o
 -10   1   5         81.45         58.88        13.15 o
  -9   1   5        988.01       1004.73        41.46 o
  -8   1   5        180.72        175.65        10.98 o
  -7   1   5       2738.78       2786.08        42.44 o
  -6   1   5          0.04          5.69         2.29 o
  -5   1   5       2272.27       2359.55        43.90 o
  -4   1   5        423.45        363.93        13.78 o
  -3   1   5       2327.91       2209.96        31.56 o
  -2   1   5       1423.89       1570.16        24.75 o
  -1   1   5        119.85         92.75         3.03 o
   0   1   5         42.50         65.17         2.71 o
   1   1   5       2271.76       2454.80        33.00 o
   2   1   5       8810.29       9071.33       114.98 o
   3   1   5        644.50        529.20        11.85 o
   4   1   5      10034.45      10662.51       135.60 o
   5   1   5         23.20         30.55         2.39 o
   6   1   5        475.46        480.92        14.59 o
   7   1   5        807.96        757.07        20.57 o
   8   1   5        729.33        732.50        21.25 o
   9   1   5        110.46        109.92         9.83 o
  10   1   5        268.63        279.47        16.33 o
  11   1   5        197.99        210.54        14.82 o
  12   1   5        668.75        630.03        29.73 o
 -11   2   5        204.19        175.60        21.51 o
 -10   2   5        293.53        347.80        28.20 o
  -9   2   5        561.55        523.10        28.20 o
  -8   2   5        276.96        274.96        15.65 o
  -7   2   5       1995.05       2089.50        33.88 o
  -6   2   5       1417.41       1377.33        23.87 o
  -5   2   5         14.07         17.00         2.66 o
  -4   2   5       5880.56       5741.06        76.61 o
  -3   2   5        201.61        216.06         6.90 o
  -2   2   5       1000.32        947.34        15.72 o
  -1   2   5          0.17          0.50         1.31 o
   0   2   5        496.97        502.17         9.40 o
   1   2   5         83.51         64.27         3.20 o
   2   2   5       1960.32       1963.95        27.26 o
   3   2   5       6416.28       6966.56        89.56 o
   4   2   5       5513.78       5603.98        73.40 o
   5   2   5       2878.02       2945.12        44.67 o
   6   2   5        258.71        289.21         7.32 o
   7   2   5       2581.32       2594.36        49.74 o
   8   2   5         26.32         35.20         5.66 o
   9   2   5       1219.85       1172.61        29.81 o
  10   2   5         37.45         47.75         7.29 o
  11   2   5        521.99        513.56        20.19 o
  12   2   5         42.79         46.37         8.55 o
 -11   3   5         35.65         26.05        12.66 o
 -10   3   5         67.17         63.88        13.77 o
  -9   3   5          0.46         -3.25         6.81 o
  -8   3   5       1866.00       1797.73        39.80 o
  -7   3   5          6.35          6.01         2.80 o
  -6   3   5        389.06        380.76        10.41 o
  -5   3   5       1039.00        987.73        18.22 o
  -4   3   5        779.53        822.18        16.90 o
  -3   3   5       7783.12       8005.28       104.03 o
  -2   3   5        880.17        873.69        14.76 o
  -1   3   5       3211.78       3448.94        46.32 o
   0   3   5       1176.52       1356.58        19.90 o
   1   3   5        384.62        400.53         7.54 o
   2   3   5         17.03         27.78         2.13 o
   3   3   5       5703.81       5853.52        76.08 o
   4   3   5       1089.70       1142.65        19.73 o
   5   3   5       6393.28       6625.57        86.98 o
   6   3   5       2644.18       2567.26        44.17 o
   7   3   5        351.71        399.23        10.58 o
   8   3   5       1831.70       1824.30        53.04 o
   9   3   5        282.49        265.96        17.18 o
  10   3   5         76.82         77.23         8.76 o
  11   3   5         29.11         27.88         6.21 o
  12   3   5        660.42        686.73        24.67 o
  13   3   5         42.30         42.26         9.56 o
 -10   4   5          2.81          5.54         8.46 o
  -9   4   5        106.24        109.17        16.17 o
  -8   4   5         72.71         62.66         7.69 o
  -7   4   5        782.98        762.49        45.67 o
  -6   4   5        767.59        732.23        15.81 o
  -5   4   5        991.91        943.79        19.87 o
  -4   4   5        618.17        564.59        12.22 o
  -3   4   5       3164.41       3190.72        44.96 o
  -2   4   5       1782.36       1722.09        25.96 o
  -1   4   5       1779.79       1875.10        27.32 o
   0   4   5       2038.57       2079.12        29.37 o
   1   4   5       3327.98       3541.70        47.15 o
   2   4   5       3494.31       3793.82        53.03 o
   3   4   5       1110.77       1040.02        20.47 o
   4   4   5       4850.68       4953.87        68.32 o
   5   4   5         15.84         21.36         3.98 o
   6   4   5       4081.88       4077.78        56.46 o
   7   4   5        905.45        851.85        16.51 o
   8   4   5       2087.80       2096.90        49.04 o
   9   4   5        753.62        735.04        22.18 o
  10   4   5        226.68        224.45        16.44 o
  11   4   5        276.10        284.00        17.57 o
  12   4   5        148.86        126.62        12.33 o
  13   4   5        625.69        699.40        26.15 o
 -10   5   5        214.38        234.74        24.19 o
  -9   5   5         27.56         29.02        27.21 o
  -8   5   5        460.74        423.27        22.94 o
  -7   5   5        264.44        278.81        15.11 o
  -6   5   5        605.05        584.10        14.14 o
  -5   5   5        351.40        330.38         9.69 o
  -4   5   5       3110.95       3079.15        44.93 o
  -3   5   5        518.41        525.72        11.52 o
  -2   5   5       2291.88       2257.16        36.43 o
  -1   5   5       3215.07       3363.27        46.43 o
   0   5   5        197.16        170.57        10.41 o
   1   5   5        662.72        574.61        13.80 o
   2   5   5       2774.56       2790.15        64.70 o
   3   5   5       1877.06       1904.44        30.95 o
   4   5   5        289.67        277.06         8.92 o
   5   5   5       3153.51       3138.01        44.33 o
   6   5   5         35.61         50.48         4.04 o
   7   5   5       3192.40       3252.54        47.41 o
   8   5   5          0.12          1.53         2.31 o
   9   5   5       1392.57       1348.06        36.66 o
  10   5   5        282.07        279.45        15.60 o
  11   5   5          7.87         11.74         6.05 o
  12   5   5         35.62         32.73         7.34 o
  13   5   5         81.36        113.98        22.65 o
 -10   6   5        305.02        387.36        31.64 o
  -9   6   5         10.55         11.37         6.17 o
  -8   6   5        209.48        224.99        21.37 o
  -7   6   5          8.03          2.40         4.52 o
  -6   6   5        765.67        726.93        21.39 o
  -5   6   5        115.52        132.43         7.29 o
  -4   6   5       2573.71       2510.52        38.52 o
  -3   6   5       4182.87       4075.72        57.27 o
  -2   6   5        513.82        550.52        11.81 o
  -1   6   5       4467.52       4524.63        61.76 o
   0   6   5       1210.13       1308.32        35.98 o
   1   6   5       4160.64       4292.52        73.00 o
   2   6   5        292.72        298.55        10.26 o
   3   6   5       3409.99       3217.91        56.89 o
   4   6   5        139.82        140.44         7.38 o
   5   6   5       2815.35       2651.41        68.22 o
   6   6   5       2561.47       2425.43        48.80 o
   7   6   5       1158.61       1171.22        23.73 o
   8   6   5       1942.68       2018.18        41.26 o
   9   6   5         19.77         15.37         7.02 o
  10   6   5        397.74        420.21        35.83 o
  11   6   5        184.45        189.19        29.24 o
  12   6   5        391.25        480.23        31.76 o
  -9   7   5        315.82        327.41        19.42 o
  -8   7   5         62.47         74.10        11.27 o
  -7   7   5        328.87        328.87        17.41 o
  -6   7   5         15.73         28.82         6.83 o
  -5   7   5        310.54        325.75        11.61 o
  -4   7   5        898.73        825.97        19.04 o
  -3   7   5       1023.00       1022.23        19.41 o
  -2   7   5       1943.53       1816.11        36.91 o
  -1   7   5       1032.88        995.92        23.54 o
   0   7   5       1619.31       1513.75        31.59 o
   1   7   5          2.02          5.71         2.91 o
   2   7   5       1700.32       1803.32        36.11 o
   3   7   5         97.98         84.24         6.80 o
   4   7   5        187.69        187.99        10.36 o
   5   7   5         71.93         65.31         6.55 o
   6   7   5        628.87        590.29        17.45 o
   7   7   5        382.94        376.24        14.10 o
   8   7   5       1830.93       1756.47        38.16 o
   9   7   5        970.90        932.90        28.48 o
  10   7   5         14.43         18.04         8.62 o
  11   7   5        144.61        137.95        18.29 o
  12   7   5         68.78         72.66        15.01 o
  -8   8   5        679.80        679.02        35.86 o
  -7   8   5         56.03         64.64        13.38 o
  -6   8   5        448.36        505.51        27.83 o
  -5   8   5        155.51        144.99        16.79 o
  -4   8   5        741.86        744.28        21.28 o
  -3   8   5        208.62        190.04        11.45 o
  -2   8   5       2985.98       2847.62        56.08 o
  -1   8   5       1124.10       1075.25        28.35 o
   0   8   5       1792.50       1652.93        35.06 o
   1   8   5       1269.30       1189.02        27.57 o
   2   8   5         34.38         25.76         4.64 o
   3   8   5       3502.62       3356.88        61.63 o
   4   8   5          1.03          8.89         3.64 o
   5   8   5        685.24        658.59        19.28 o
   6   8   5        179.02        156.42        10.41 o
   7   8   5        655.42        674.79        20.32 o
   8   8   5        127.88        114.57         9.66 o
   9   8   5       1118.77       1107.42        29.18 o
  10   8   5        445.60        452.82        29.22 o
  11   8   5          3.60          1.41         8.57 o
  12   8   5        112.18        135.20        19.36 o
  -7   9   5        483.41        470.08        43.78 o
  -6   9   5         44.22         36.34        10.80 o
  -5   9   5        162.37        190.68        20.11 o
  -4   9   5         84.73         80.10         8.64 o
  -3   9   5        293.92        294.20        14.64 o
  -2   9   5          1.69         -3.17         3.17 o
  -1   9   5       2376.45       2299.80        46.85 o
   0   9   5        143.72        141.69        10.34 o
   1   9   5       1351.99       1301.08        30.65 o
   2   9   5        160.60        137.60         9.73 o
   3   9   5        125.96        108.71         9.27 o
   4   9   5        380.16        379.63        14.81 o
   5   9   5       1441.97       1304.09        31.26 o
   6   9   5          6.47          6.35         5.47 o
   7   9   5        284.50        283.63        15.49 o
   8   9   5        326.61        335.51        16.43 o
   9   9   5          1.44         -0.76         4.76 o
  10   9   5       1372.23       1426.53        54.02 o
  11   9   5        112.03        155.44        20.17 o
  -6  10   5        174.18        174.09        22.20 o
  -5  10   5        242.92        239.76        24.24 o
  -4  10   5        180.57        134.10        18.26 o
  -3  10   5        673.23        726.32        26.11 o
  -2  10   5        165.14        167.93        12.19 o
  -1  10   5        165.46        171.69        11.93 o
   0  10   5       1158.57       1106.68        28.63 o
   1  10   5         26.07         25.92         6.83 o
   2  10   5       1221.53       1122.08        28.93 o
   3  10   5        885.80        857.52        24.49 o
   4  10   5         33.32         30.54         5.82 o
   5  10   5        175.07        176.50        16.93 o
   6  10   5        558.57        553.70        19.64 o
   7  10   5         21.22         19.57         6.05 o
   8  10   5        322.28        320.23        17.62 o
   9  10   5        251.97        251.73        21.32 o
  10  10   5         16.52         19.54         6.81 o
  11  10   5        177.08        191.21        22.57 o
  -5  11   5        130.67        138.03        19.63 o
  -4  11   5        105.97        149.50        20.52 o
  -3  11   5          0.13          4.30         8.12 o
  -2  11   5        736.68        764.22        24.39 o
  -1  11   5          1.81         -0.60         4.20 o
   0  11   5        407.27        384.65        18.27 o
   1  11   5        840.66        817.29        24.73 o
   2  11   5        131.34        118.99        11.01 o
   3  11   5        823.05        811.00        24.91 o
   4  11   5          6.75          5.76         5.05 o
   5  11   5        799.88        778.59        24.77 o
   6  11   5         11.81          8.89         5.24 o
   7  11   5        571.71        579.74        21.74 o
   8  11   5          8.54         12.63         6.09 o
   9  11   5        366.91        401.68        34.60 o
  10  11   5         75.89         82.75        12.98 o
  -3  12   5        300.22        345.90        31.11 o
  -2  12   5         12.31          7.67         5.60 o
  -1  12   5        668.40        704.05        24.25 o
   0  12   5          9.18          8.52         5.34 o
   1  12   5        408.66        421.05        22.84 o
   2  12   5        107.95        107.16        10.99 o
   3  12   5        291.33        287.77        17.51 o
   4  12   5        528.23        539.57        20.95 o
   5  12   5          3.06         -3.59         5.02 o
   6  12   5        140.44        160.23        13.66 o
   7  12   5         27.58         19.86         7.17 o
   8  12   5        234.93        246.06        16.96 o
  -1  13   5          0.82         -2.83         7.05 o
   0  13   5        215.83        199.99        15.26 o
   1  13   5        240.60        255.66        17.30 o
   2  13   5        879.21        878.32        28.63 o
   3  13   5        206.27        186.64        15.96 o
   4  13   5        353.45        374.17        21.62 o
   5  13   5        437.32        397.78        22.09 o
   6  13   5         78.97        110.34        17.54 o
  -2 -12   6         34.93         14.54        13.18 o
  -5 -11   6        297.17        313.80        27.77 o
  -4 -11   6        112.55        135.34        26.71 o
  -3 -11   6        185.85        185.26        21.02 o
  -2 -11   6          9.73          8.38         8.42 o
  -1 -11   6        454.70        483.19        38.71 o
   0 -11   6        436.76        422.62        28.75 o
   1 -11   6         60.74         47.44        20.96 o
   2 -11   6        465.76        440.23        42.26 o
  -7 -10   6        227.56        211.73        23.19 o
  -6 -10   6        680.18        739.10        37.55 o
  -5 -10   6          4.84         10.50         8.75 o
  -4 -10   6        638.49        591.33        37.36 o
  -3 -10   6        152.39        144.22        17.67 o
  -2 -10   6        404.95        424.66        24.72 o
  -1 -10   6        106.83        111.06        14.69 o
   0 -10   6        272.62        245.70        15.02 o
   1 -10   6        140.86        138.61        17.76 o
   2 -10   6        307.79        304.92        26.27 o
   3 -10   6        706.15        754.49        38.41 o
   4 -10   6         72.06         85.93        16.85 o
  -8  -9   6        318.93        320.16        28.45 o
  -7  -9   6         20.90         48.78        12.19 o
  -6  -9   6        603.25        635.11        35.33 o
  -5  -9   6        346.13        413.69        52.57 o
  -4  -9   6         48.88         47.22        11.20 o
  -3  -9   6       1192.21       1214.09        44.67 o
  -2  -9   6         53.12         49.35         6.79 o
  -1  -9   6        407.77        400.66        15.78 o
   0  -9   6        138.59        119.80         9.91 o
   1  -9   6        384.96        358.51        23.85 o
   2  -9   6         30.15         38.65        10.72 o
   3  -9   6       1377.28       1377.78        52.43 o
   4  -9   6        635.31        528.72        33.25 o
   5  -9   6        171.13        147.23        40.57 o
 -10  -8   6         45.64         56.79        14.15 o
  -9  -8   6        266.89        255.78        25.36 o
  -8  -8   6        309.33        320.73        27.24 o
  -7  -8   6        944.44        962.69        40.97 o
  -6  -8   6         39.11         34.72        10.38 o
  -5  -8   6       1145.66       1014.46        40.38 o
  -4  -8   6        651.15        629.19        29.74 o
  -3  -8   6        356.17        336.85        21.80 o
  -2  -8   6       1168.06       1116.97        27.41 o
  -1  -8   6         90.00        105.93         8.77 o
   0  -8   6        979.03        936.11        27.43 o
   1  -8   6          1.75          6.21         3.87 o
   2  -8   6        298.64        251.90        21.56 o
   3  -8   6         48.85         53.41         7.25 o
   4  -8   6       1471.68       1483.86        36.29 o
   5  -8   6        222.30        233.16        15.30 o
   6  -8   6        519.64        502.62        21.47 o
   7  -8   6        734.89        832.99        53.75 o
 -11  -7   6         79.59         69.30        22.31 o
 -10  -7   6        425.77        466.96        33.47 o
  -9  -7   6          2.01         -2.67        13.02 o
  -8  -7   6        146.80        143.84        42.77 o
  -7  -7   6        546.09        552.89        29.04 o
  -6  -7   6        546.88        593.58        19.35 o
  -5  -7   6        382.01        380.77        15.03 o
  -4  -7   6       2141.03       2148.60        43.47 o
  -3  -7   6        536.09        529.99        13.06 o
  -2  -7   6        126.02        127.77         6.94 o
  -1  -7   6         89.44        101.73         6.14 o
   0  -7   6        106.34        103.33         6.19 o
   1  -7   6       1134.06       1063.40        20.47 o
   2  -7   6        216.12        208.18        12.56 o
   3  -7   6        952.49        911.33        24.60 o
   4  -7   6         35.84         45.53         6.86 o
   5  -7   6        616.40        570.23        20.32 o
   6  -7   6         98.27         99.60        10.75 o
   7  -7   6       1340.35       1420.91        40.01 o
   8  -7   6        270.83        334.86        70.99 o
 -11  -6   6         21.27         28.03        10.99 o
 -10  -6   6        163.65        193.42        15.68 o
  -9  -6   6         22.67         29.38         7.71 o
  -8  -6   6        263.78        265.69        15.30 o
  -7  -6   6        489.01        496.44        17.84 o
  -6  -6   6       1075.01       1083.69        27.47 o
  -5  -6   6       1047.55       1026.31        25.74 o
  -4  -6   6          0.64          2.65         3.42 o
  -3  -6   6       1849.50       1832.53        29.73 o
  -2  -6   6          0.83          4.82         2.33 o
  -1  -6   6       1673.26       1604.15        26.50 o
   0  -6   6        762.56        742.49        15.19 o
   1  -6   6        333.62        332.84         9.42 o
   2  -6   6       1103.53       1074.59        20.15 o
   3  -6   6        468.56        517.77        16.78 o
   4  -6   6        125.97        120.52        12.83 o
   5  -6   6        578.27        606.57        20.16 o
   6  -6   6       1495.53       1448.51        36.22 o
   7  -6   6         19.74         19.40         7.27 o
   8  -6   6       1124.10       1145.07        33.73 o
   9  -6   6         48.92         49.56        12.42 o
 -11  -5   6        697.39        746.80        51.55 o
 -10  -5   6         14.07          5.78        10.88 o
  -9  -5   6          4.50          2.55         4.67 o
  -8  -5   6        113.85        118.80        10.13 o
  -7  -5   6        807.85        786.91        22.76 o
  -6  -5   6        339.84        359.02        14.05 o
  -5  -5   6       1029.38       1043.26        25.53 o
  -4  -5   6         47.06         59.87         6.18 o
  -3  -5   6        610.88        627.34        13.24 o
  -2  -5   6       2639.95       2514.02        37.30 o
  -1  -5   6        690.98        698.67        13.99 o
   0  -5   6       1507.14       1494.93        25.63 o
   1  -5   6        730.34        708.88        14.27 o
   2  -5   6        134.00        145.96         9.32 o
   3  -5   6         50.18         47.21         5.80 o
   4  -5   6       1747.79       1668.56        36.41 o
   5  -5   6        107.56        110.33         9.29 o
   6  -5   6       1745.33       1787.75        40.86 o
   7  -5   6       1606.50       1537.53        37.96 o
   8  -5   6        278.95        272.95        17.26 o
   9  -5   6        718.34        680.65        28.19 o
 -11  -4   6       1057.00       1072.82        46.31 o
 -10  -4   6        755.09        764.33        39.96 o
  -9  -4   6         67.84         88.28        10.80 o
  -8  -4   6         85.16         81.82         8.53 o
  -7  -4   6         70.09         57.95         6.88 o
  -6  -4   6        644.60        617.69        30.45 o
  -5  -4   6       1298.81       1269.37        28.80 o
  -4  -4   6       1427.27       1380.99        26.89 o
  -3  -4   6        676.49        702.45        13.61 o
  -2  -4   6       1766.44       1704.95        26.38 o
  -1  -4   6       3477.13       3507.23        48.84 o
   0  -4   6        502.95        537.72        11.23 o
   1  -4   6       2834.34       2765.02        39.84 o
   2  -4   6          2.47          2.21         1.94 o
   3  -4   6       1153.95       1179.45        20.32 o
   4  -4   6        262.21        279.28        13.66 o
   5  -4   6       1337.84       1264.68        30.28 o
   6  -4   6         25.63         21.42         5.15 o
   7  -4   6       1577.47       1618.50        38.63 o
   8  -4   6        346.92        363.61        20.98 o
   9  -4   6        744.19        727.32        45.48 o
  10  -4   6        487.23        489.25        26.66 o
 -11  -3   6         72.03         76.03        14.53 o
 -10  -3   6        790.12        780.83        24.31 o
  -9  -3   6        113.92        113.21        10.17 o
  -8  -3   6          2.86         -0.56         3.66 o
  -7  -3   6       1005.61        945.30        24.81 o
  -6  -3   6        170.83        169.27        10.61 o
  -5  -3   6         56.77         59.35         6.20 o
  -4  -3   6        835.05        829.31        22.28 o
  -3  -3   6       1550.70       1530.18        23.71 o
  -2  -3   6          0.06          0.40         1.59 o
  -1  -3   6       7670.14       7634.62        99.21 o
   0  -3   6       1318.03       1415.53        22.11 o
   1  -3   6        720.14        821.01        14.65 o
   2  -3   6       1873.88       1848.45        27.93 o
   3  -3   6       1448.39       1488.13        25.35 o
   4  -3   6       1426.91       1388.37        30.29 o
   5  -3   6        363.92        370.08        13.58 o
   6  -3   6       1343.30       1221.22        29.71 o
   7  -3   6        120.22        104.18         9.44 o
   8  -3   6       1510.37       1385.78        35.21 o
   9  -3   6        115.37        136.11        14.49 o
  10  -3   6       1023.70       1067.37        48.45 o
 -11  -2   6        968.78       1079.76        58.49 o
 -10  -2   6          7.42         10.40        14.37 o
  -9  -2   6       1115.52       1104.06        28.91 o
  -8  -2   6         52.73         63.98         7.35 o
  -7  -2   6        855.17        837.15        22.73 o
  -6  -2   6        299.69        275.80        11.81 o
  -5  -2   6       2494.76       2397.12        45.78 o
  -4  -2   6       1660.10       1641.40        48.75 o
  -3  -2   6        558.58        543.52        10.76 o
  -2  -2   6       3980.17       3848.15        70.50 o
  -1  -2   6       1883.36       1865.72        27.14 o
   0  -2   6       4330.89       4428.11        58.98 o
   1  -2   6        458.76        495.05         9.89 o
   2  -2   6       5176.23       5513.94        72.84 o
   3  -2   6       2968.24       3009.51        57.07 o
   4  -2   6       2235.22       2210.78        42.52 o
   5  -2   6        510.29        453.73        17.18 o
   6  -2   6       1265.63       1238.41        29.39 o
   7  -2   6        773.25        733.09        21.74 o
   8  -2   6        827.76        761.97        23.56 o
   9  -2   6       1831.36       1773.75        42.37 o
  10  -2   6         41.92         42.36         8.10 o
  11  -2   6       1460.56       1516.02        41.11 o
 -11  -1   6        434.37        508.20        44.62 o
 -10  -1   6       1000.70       1010.58        43.48 o
  -9  -1   6         19.41         23.62         5.68 o
  -8  -1   6        292.66        308.55        16.69 o
  -7  -1   6         18.71         19.34         4.78 o
  -6  -1   6        365.97        376.75        13.48 o
  -5  -1   6         46.49         61.47         6.32 o
  -4  -1   6        461.02        486.60        17.52 o
  -3  -1   6       2524.83       2586.22        46.43 o
  -2  -1   6       2768.10       2699.28        47.24 o
  -1  -1   6       1022.80       1061.84        36.56 o
   0  -1   6       6003.92       6394.05        82.74 o
   1  -1   6       4889.12       5132.06        67.38 o
   2  -1   6        304.58        347.53         7.66 o
   3  -1   6       5162.53       5246.34        69.20 o
   4  -1   6        457.78        449.94        10.72 o
   5  -1   6        871.00        830.58        20.82 o
   6  -1   6         94.41        100.33         7.96 o
   7  -1   6        946.29        918.53        24.56 o
   8  -1   6        336.98        330.68        16.71 o
   9  -1   6        930.66        893.97        26.64 o
  10  -1   6        782.26        790.63        29.42 o
  11  -1   6        272.52        272.66        21.91 o
 -11   0   6          4.38         -6.84         8.09 o
 -10   0   6        820.08        862.51        39.87 o
  -9   0   6        572.31        547.32        29.04 o
  -8   0   6       1323.08       1281.81        30.68 o
  -7   0   6       4580.69       4529.73        79.97 o
  -6   0   6          1.73          8.22         2.92 o
  -5   0   6       1493.98       1531.11        24.56 o
  -4   0   6        146.90        131.32         5.63 o
  -3   0   6       3090.30       3274.85        80.57 o
  -2   0   6        427.56        406.65        11.27 o
  -1   0   6      15366.55      16509.78       259.66 o
   0   0   6       3829.06       4248.61        55.86 o
   1   0   6       4150.53       4259.85        56.18 o
   2   0   6       9798.36      10526.83       133.67 o
   3   0   6        574.52        571.51        13.31 o
   4   0   6       2672.20       2673.84        48.23 o
   5   0   6         81.26         76.66         6.32 o
   6   0   6       1145.26       1056.17        25.12 o
   7   0   6         99.97         96.48         7.97 o
   8   0   6        906.40        871.78        24.32 o
   9   0   6        181.69        159.42        14.74 o
  10   0   6       1128.97       1184.86        32.65 o
  11   0   6        396.92        360.71        28.06 o
  12   0   6        391.73        382.64        22.06 o
 -11   1   6        450.13        473.19        35.26 o
 -10   1   6          2.95         14.93         9.18 o
  -9   1   6        715.97        751.14        34.88 o
  -8   1   6         94.30        101.64         8.98 o
  -7   1   6       1744.20       1729.64        36.86 o
  -6   1   6       2535.37       2456.46        40.00 o
  -5   1   6        665.88        703.81        14.00 o
  -4   1   6        818.35        837.76        15.44 o
  -3   1   6         18.17         35.73         3.91 o
  -2   1   6         13.11          6.50         1.73 o
  -1   1   6       1863.49       2076.19        33.08 o
   0   1   6       9035.88       9661.29       134.34 o
   1   1   6       1510.36       1688.24        24.05 o
   2   1   6      10169.49      10345.06       131.26 o
   3   1   6        699.07        770.43        13.02 o
   4   1   6       1446.30       1480.36        22.33 o
   5   1   6       1265.38       1255.14        23.70 o
   6   1   6          1.15          1.46         2.56 o
   7   1   6       1199.92       1151.10        27.44 o
   8   1   6         14.72         19.67         4.92 o
   9   1   6        938.24        893.94        25.43 o
  10   1   6          4.45         11.26         5.38 o
  11   1   6       1316.14       1307.99        35.63 o
  12   1   6        154.55        166.00        14.68 o
 -11   2   6        126.75        108.20        17.80 o
 -10   2   6        739.27        744.97        37.04 o
  -9   2   6        243.97        237.87        22.44 o
  -8   2   6       1224.09       1224.68        45.64 o
  -7   2   6        327.69        322.53        11.61 o
  -6   2   6       2640.31       2570.34        39.31 o
  -5   2   6       3902.01       3921.02        55.20 o
  -4   2   6       2993.46       3026.14        45.19 o
  -3   2   6        648.72        653.87        12.29 o
  -2   2   6        211.95        171.73         4.99 o
  -1   2   6         21.18         14.16         1.78 o
   0   2   6        733.17        863.68        13.72 o
   1   2   6       9367.50       9589.30       121.67 o
   2   2   6        129.28        207.86         6.60 o
   3   2   6       5719.63       5749.38        82.55 o
   4   2   6         80.75         84.50         4.13 o
   5   2   6        458.35        504.13        11.08 o
   6   2   6        899.26        934.98        16.28 o
   7   2   6       1015.87        962.21        23.97 o
   8   2   6        191.06        171.06        12.69 o
   9   2   6        261.70        243.33        14.34 o
  10   2   6        220.39        236.89        14.89 o
  11   2   6        395.59        403.28        23.97 o
  12   2   6       1028.27       1071.14        32.45 o
 -11   3   6         44.58         40.07        13.12 o
 -10   3   6        228.05        220.92        23.78 o
  -9   3   6        257.57        302.71        47.84 o
  -8   3   6        701.08        740.40        34.65 o
  -7   3   6       1049.40       1061.96        20.93 o
  -6   3   6        315.15        263.05         9.00 o
  -5   3   6       2841.36       2768.77        41.18 o
  -4   3   6        233.40        225.57         7.16 o
  -3   3   6       4602.20       4690.46        63.38 o
  -2   3   6        595.37        714.85        12.96 o
  -1   3   6        564.97        569.70        10.64 o
   0   3   6       1428.04       1535.50        22.50 o
   1   3   6        342.48        320.91         6.76 o
   2   3   6       6113.56       6334.24        81.80 o
   3   3   6       4074.61       4309.25        57.34 o
   4   3   6       1629.68       1623.84        24.50 o
   5   3   6        944.69       1027.79        17.48 o
   6   3   6       4079.96       4128.24        57.00 o
   7   3   6       1212.28       1171.20        33.52 o
   8   3   6        149.23        139.89         9.93 o
   9   3   6         34.31         34.75         5.89 o
  10   3   6        292.31        278.66        15.96 o
  11   3   6        159.17        152.77        12.66 o
  12   3   6        624.73        639.08        23.80 o
 -10   4   6         21.79         33.39        10.99 o
  -9   4   6        526.15        466.76        30.02 o
  -8   4   6          2.53         18.75         9.13 o
  -7   4   6        928.49        956.64        25.17 o
  -6   4   6       1335.81       1307.10        25.02 o
  -5   4   6          3.69          7.86         2.48 o
  -4   4   6       2599.08       2458.72        36.83 o
  -3   4   6          2.96          3.66         1.91 o
  -2   4   6       1939.28       1977.09        29.48 o
  -1   4   6        445.69        500.33        10.06 o
   0   4   6        225.14        193.63         8.04 o
   1   4   6        250.39        310.07         7.30 o
   2   4   6       1861.49       1794.65        25.95 o
   3   4   6        122.07        171.50         5.05 o
   4   4   6       2837.54       2921.67        40.90 o
   5   4   6       4784.84       4784.90        64.66 o
   6   4   6         69.74         80.04         4.76 o
   7   4   6       5412.55       5424.45        74.77 o
   8   4   6        170.01        130.40        18.31 o
   9   4   6        435.98        406.67        17.47 o
  10   4   6         14.30         14.06         5.32 o
  11   4   6       1598.64       1599.40        77.78 o
  12   4   6         51.40         48.77         8.73 o
  13   4   6        295.30        301.42        36.34 o
 -10   5   6        362.74        316.60        28.18 o
  -9   5   6        125.35        156.35        28.23 o
  -8   5   6        426.95        423.05        20.98 o
  -7   5   6          2.07          9.99         4.49 o
  -6   5   6       1608.10       1560.46        27.60 o
  -5   5   6        306.04        292.45        11.39 o
  -4   5   6       1066.19       1079.42        19.82 o
  -3   5   6       1554.72       1533.33        24.97 o
  -2   5   6        273.97        270.55         7.49 o
  -1   5   6       2608.04       2717.68        38.66 o
   0   5   6        111.70        124.43         4.67 o
   1   5   6       2541.12       2455.83        39.81 o
   2   5   6         80.77         50.98         4.21 o
   3   5   6       3149.34       3280.16        53.09 o
   4   5   6         47.06         60.64         5.45 o
   5   5   6        886.94        886.89        16.05 o
   6   5   6       3068.13       3138.18        45.25 o
   7   5   6       1064.21       1025.32        19.20 o
   8   5   6       1134.35       1073.58        26.28 o
   9   5   6          0.58         -2.40         3.78 o
  10   5   6        313.36        310.22        15.71 o
  11   5   6          0.84          8.40         5.59 o
  12   5   6        952.16       1032.00        45.77 o
 -10   6   6         22.30         50.63        14.01 o
  -9   6   6        257.59        273.50        47.16 o
  -8   6   6        211.11        212.30        14.32 o
  -7   6   6        123.98        122.01        10.34 o
  -6   6   6        136.99        140.53        10.44 o
  -5   6   6       2884.36       2856.49        48.43 o
  -4   6   6        141.50        143.26         7.98 o
  -3   6   6       1105.86       1082.99        19.69 o
  -2   6   6       1677.76       1678.08        27.16 o
  -1   6   6         61.87         79.50         5.57 o
   0   6   6       2717.49       2712.92        66.54 o
   1   6   6       1734.83       1754.40        35.23 o
   2   6   6        596.17        527.63        14.70 o
   3   6   6       1221.74       1151.44        36.84 o
   4   6   6       2735.97       2708.60        49.65 o
   5   6   6        821.13        791.95        19.93 o
   6   6   6       2446.96       2359.43        45.28 o
   7   6   6        862.59        814.61        23.86 o
   8   6   6       1046.14       1058.40        25.86 o
   9   6   6        390.65        385.00        24.82 o
  10   6   6        164.82        199.12        29.41 o
  11   6   6        898.21        988.59        43.14 o
  12   6   6        146.59        152.18        31.44 o
  -9   7   6         99.91         89.62        15.79 o
  -8   7   6         61.38         56.87        10.03 o
  -7   7   6        397.27        401.26        17.90 o
  -6   7   6        405.66        390.86        23.32 o
  -5   7   6        481.98        476.74        12.90 o
  -4   7   6       2316.55       2241.34        35.96 o
  -3   7   6        139.04        129.74        10.13 o
  -2   7   6        432.73        391.05        16.79 o
  -1   7   6       1095.82       1042.64        27.13 o
   0   7   6        817.41        803.66        20.26 o
   1   7   6       1529.86       1477.23        31.08 o
   2   7   6       1003.49       1010.88        23.66 o
   3   7   6        417.47        412.02        13.52 o
   4   7   6        611.60        564.33        16.49 o
   5   7   6       3152.73       3026.90        56.19 o
   6   7   6        160.82        139.53         9.54 o
   7   7   6       3837.42       3682.82        67.50 o
   8   7   6         20.59         16.81         5.17 o
   9   7   6        366.90        368.04        26.63 o
  10   7   6        389.20        435.09        31.08 o
  11   7   6         97.62         76.72        14.34 o
  12   7   6        157.29        140.85        19.77 o
  -8   8   6        222.42        256.62        36.85 o
  -7   8   6         11.20          5.12        20.45 o
  -6   8   6        648.44        686.56        33.06 o
  -5   8   6        449.86        469.98        25.76 o
  -4   8   6        321.38        332.39        14.41 o
  -3   8   6        961.41        917.84        24.10 o
  -2   8   6        163.57        170.84        10.56 o
  -1   8   6       1632.36       1521.10        33.38 o
   0   8   6        193.81        205.40        15.61 o
   1   8   6       1973.10       1907.61        39.10 o
   2   8   6        909.55        857.80        22.13 o
   3   8   6         75.16         59.55         6.35 o
   4   8   6        105.40        102.06         8.40 o
   5   8   6        835.27        801.89        21.90 o
   6   8   6        533.16        490.32        16.51 o
   7   8   6        881.29        863.10        23.70 o
   8   8   6       1435.52       1487.60        34.86 o
   9   8   6         28.33         53.51         7.42 o
  10   8   6        338.48        359.03        28.80 o
  11   8   6         11.46          1.53         9.80 o
  12   8   6        239.50        296.57        48.01 o
  -7   9   6        394.07        383.30        31.01 o
  -6   9   6         19.04         20.80        16.40 o
  -5   9   6        417.58        417.53        30.09 o
  -4   9   6         40.65         45.73         6.69 o
  -3   9   6       1083.89       1137.85        28.94 o
  -2   9   6       1128.34       1105.73        28.07 o
  -1   9   6        457.58        451.84        16.08 o
   0   9   6       1660.90       1558.02        34.94 o
   1   9   6        100.86         85.17         7.89 o
   2   9   6        704.03        701.75        20.56 o
   3   9   6         50.99         56.37         7.90 o
   4   9   6       1315.14       1278.39        30.73 o
   5   9   6        323.99        298.77        15.38 o
   6   9   6        490.11        477.30        17.17 o
   7   9   6        239.55        212.21        13.30 o
   8   9   6        578.62        531.62        19.08 o
   9   9   6        680.48        688.02        41.87 o
  10   9   6        121.69        131.97        22.82 o
  11   9   6        545.81        607.81        73.70 o
  -6  10   6        140.68        119.77        18.02 o
  -5  10   6         31.74         39.38        12.07 o
  -4  10   6        267.89        267.87        24.88 o
  -3  10   6         19.58         12.74         5.35 o
  -2  10   6        707.94        747.87        23.00 o
  -1  10   6        282.59        287.78        15.63 o
   0  10   6        599.53        597.14        19.75 o
   1  10   6        905.46        889.42        25.15 o
   2  10   6         26.54         39.88         6.49 o
   3  10   6        403.71        388.29        24.69 o
   4  10   6        256.04        234.71        13.87 o
   5  10   6        419.34        449.33        17.29 o
   6  10   6        319.99        289.83        16.08 o
   7  10   6        511.20        540.17        19.83 o
   8  10   6          9.45         -1.45         4.60 o
   9  10   6        333.29        356.94        19.31 o
  10  10   6        152.44        162.41        20.21 o
  -5  11   6        218.42        206.22        34.14 o
  -4  11   6          2.26         -2.04         9.63 o
  -3  11   6        327.42        329.78        23.76 o
  -2  11   6        133.28        125.04        11.30 o
  -1  11   6        907.16        952.07        27.55 o
   0  11   6         58.35         48.31         7.49 o
   1  11   6        451.29        471.68        18.18 o
   2  11   6        546.04        494.59        18.70 o
   3  11   6         29.84         32.53         6.68 o
   4  11   6         59.86         48.99         7.84 o
   5  11   6         59.06         70.24         8.90 o
   6  11   6        256.58        263.00        16.14 o
   7  11   6        212.35        191.39        15.18 o
   8  11   6        504.91        518.83        24.93 o
   9  11   6          7.25          7.00         7.71 o
  10  11   6        297.13        343.42        34.14 o
  -3  12   6        207.74        217.54        24.30 o
  -2  12   6        261.28        269.01        24.52 o
  -1  12   6        439.95        430.14        19.85 o
   0  12   6        415.85        416.48        20.25 o
   1  12   6         19.18         17.10         5.70 o
   2  12   6        695.46        690.97        23.75 o
   3  12   6        162.03        168.65        16.40 o
   4  12   6        230.82        231.20        15.79 o
   5  12   6         66.34         60.96         9.10 o
   6  12   6         45.42         44.33         8.15 o
   7  12   6         67.25         78.66        10.25 o
   8  12   6        629.17        673.19        25.08 o
  -1  13   6         23.34         18.71        10.82 o
   0  13   6        923.19        981.29        30.57 o
   1  13   6        297.18        339.32        19.94 o
   2  13   6         91.26        111.16        11.66 o
   3  13   6        257.20        255.75        20.67 o
   4  13   6         48.49         46.94         9.07 o
   5  13   6        203.78        216.17        16.45 o
   6  13   6         56.77         48.83        10.87 o
  -4 -11   7        165.56        209.97        23.19 o
  -3 -11   7        111.61        101.59        18.93 o
  -2 -11   7        480.53        571.74       100.91 o
  -1 -11   7         26.64         45.80        11.58 o
   1 -11   7         54.77         41.46        12.85 o
  -6 -10   7         55.49         59.94        17.58 o
  -5 -10   7         36.16         45.63        12.34 o
  -4 -10   7         38.47         41.70        11.47 o
  -3 -10   7        295.16        344.92        29.07 o
  -2 -10   7        142.23        145.46        17.71 o
  -1 -10   7        103.49        105.48        14.87 o
   0 -10   7        160.18        176.31        21.81 o
   1 -10   7        620.99        602.67        31.67 o
   2 -10   7          4.96         13.21         9.18 o
   3 -10   7       1240.15       1275.77        52.32 o
  -8  -9   7        183.50        221.57        24.43 o
  -7  -9   7        810.82        813.60        39.66 o
  -6  -9   7          0.20         -1.76         8.28 o
  -5  -9   7        728.27        797.65        37.02 o
  -4  -9   7        585.57        613.48        31.95 o
  -3  -9   7         84.00         93.28        16.90 o
  -2  -9   7         54.21         61.53        11.10 o
  -1  -9   7        762.39        722.72        22.26 o
   0  -9   7        170.80        172.38        12.00 o
   1  -9   7        459.40        483.17        49.70 o
   2  -9   7        839.38        865.07        38.24 o
   3  -9   7          2.18         -2.06         8.11 o
   4  -9   7        585.39        602.09        39.38 o
   5  -9   7         34.99         43.98        11.82 o
  -9  -8   7        517.25        563.87        36.17 o
  -8  -8   7        266.72        260.42        25.39 o
  -7  -8   7        414.91        377.13        29.46 o
  -6  -8   7        782.85        776.61        54.60 o
  -5  -8   7         50.53         42.54        18.76 o
  -4  -8   7       1279.30       1281.68        46.60 o
  -3  -8   7          3.05         -0.66         6.07 o
  -2  -8   7        556.38        475.96        42.43 o
  -1  -8   7        232.91        198.08        12.11 o
   0  -8   7        585.29        541.24        17.71 o
   1  -8   7         43.69         42.05         6.39 o
   2  -8   7       1660.62       1668.27        38.21 o
   3  -8   7        967.19        963.69        37.33 o
   4  -8   7        177.73        190.51        13.49 o
   5  -8   7       1330.72       1370.40        41.10 o
   6  -8   7         39.68         55.33         9.03 o
   7  -8   7        242.92        226.16        31.44 o
 -10  -7   7        217.41        231.36        24.61 o
  -9  -7   7          4.09         -1.06         7.06 o
  -8  -7   7        967.87       1024.01        43.63 o
  -7  -7   7          3.56         -2.49         6.81 o
  -6  -7   7        390.34        392.20        17.02 o
  -5  -7   7        817.29        769.66        22.55 o
  -4  -7   7        510.65        514.60        23.54 o
  -3  -7   7       1526.21       1517.79        33.43 o
  -2  -7   7         53.69         50.34         4.79 o
  -1  -7   7        173.85        170.58         8.28 o
   0  -7   7        122.95        121.82         7.65 o
   1  -7   7       1345.93       1304.00        24.00 o
   2  -7   7         40.48         48.83         6.35 o
   3  -7   7       1750.48       1728.88        41.48 o
   4  -7   7        219.36        244.03        14.42 o
   5  -7   7        232.96        202.29        14.07 o
   6  -7   7        815.76        840.50        28.98 o
   7  -7   7         13.22         16.26         6.67 o
   8  -7   7        169.35        170.59        20.08 o
 -11  -6   7        158.88        173.19        21.13 o
 -10  -6   7          2.51         12.38         6.05 o
  -9  -6   7        338.84        341.55        18.65 o
  -8  -6   7        101.58         82.65         9.31 o
  -7  -6   7       2156.04       2115.45        45.95 o
  -6  -6   7         68.32         76.51         8.15 o
  -5  -6   7       1529.09       1460.72        33.60 o
  -4  -6   7       1662.60       1634.43        35.52 o
  -3  -6   7       1777.47       1780.75        37.02 o
  -2  -6   7        469.56        463.41        11.60 o
  -1  -6   7        220.42        210.74         8.22 o
   0  -6   7        193.79        196.04         8.34 o
   1  -6   7         35.24         29.73         3.67 o
   2  -6   7       1436.71       1378.69        24.55 o
   3  -6   7         75.31         83.18         8.83 o
   4  -6   7       1376.06       1340.17        32.42 o
   5  -6   7        149.80        148.53        11.49 o
   6  -6   7        845.53        832.87        25.89 o
   7  -6   7        706.15        648.05        31.52 o
   8  -6   7        386.02        431.48        23.04 o
 -11  -5   7        184.88        237.67        16.64 o
 -10  -5   7        214.11        213.75        16.74 o
  -9  -5   7        180.09        136.91        14.83 o
  -8  -5   7        314.78        338.45        17.57 o
  -7  -5   7        593.50        556.32        25.12 o
  -6  -5   7        576.40        563.38        18.54 o
  -5  -5   7        307.70        314.60        13.82 o
  -4  -5   7       3137.84       3068.69        57.18 o
  -3  -5   7        775.70        739.87        19.66 o
  -2  -5   7       2075.68       2093.95        32.43 o
  -1  -5   7        497.66        522.05        11.87 o
   0  -5   7        189.96        173.10         7.46 o
   1  -5   7         61.62         63.26         5.06 o
   2  -5   7         57.71         72.65         5.02 o
   3  -5   7       1150.34       1160.60        27.51 o
   4  -5   7        128.49        154.06        10.67 o
   5  -5   7        921.93        911.41        25.35 o
   6  -5   7          1.44          0.75         4.05 o
   7  -5   7       1113.21       1064.85        30.22 o
   8  -5   7        157.34        137.62        12.59 o
   9  -5   7        323.29        301.60        19.41 o
 -11  -4   7         86.95         92.23        29.07 o
 -10  -4   7        341.32        374.82        20.32 o
  -9  -4   7        174.89        179.64        13.15 o
  -8  -4   7        530.66        499.96        18.49 o
  -7  -4   7         54.07         50.57         6.99 o
  -6  -4   7        552.53        483.67        16.75 o
  -5  -4   7        858.95        821.53        22.01 o
  -4  -4   7        423.62        435.12        14.38 o
  -3  -4   7       3101.81       3037.40        55.24 o
  -2  -4   7          5.50          5.43         1.98 o
  -1  -4   7       3773.64       3684.70        51.56 o
   0  -4   7         40.41         36.19         3.42 o
   1  -4   7       1279.85       1229.18        20.93 o
   2  -4   7        112.10        106.30         7.76 o
   3  -4   7        301.99        324.30        10.25 o
   4  -4   7       1065.65       1076.37        26.41 o
   5  -4   7        911.78        865.76        23.72 o
   6  -4   7       1748.41       1647.70        44.89 o
   7  -4   7         99.79        119.73        10.80 o
   8  -4   7       1769.59       1748.08        62.99 o
   9  -4   7         83.83         70.94         9.80 o
  10  -4   7        516.34        491.93        24.79 o
 -11  -3   7        314.66        256.23        25.09 o
 -10  -3   7         68.67         76.89         9.22 o
  -9  -3   7       1239.83       1227.06        31.95 o
  -8  -3   7         12.33          9.00         4.95 o
  -7  -3   7       1272.34       1280.67        31.04 o
  -6  -3   7         30.83         38.36         5.98 o
  -5  -3   7        272.30        247.22        17.71 o
  -4  -3   7        106.94        124.90         8.44 o
  -3  -3   7       2542.22       2570.90        37.14 o
  -2  -3   7       1371.46       1393.76        22.15 o
  -1  -3   7        171.44        185.37         8.23 o
   0  -3   7       3557.28       3546.76        49.22 o
   1  -3   7          1.29          4.79         1.76 o
   2  -3   7        242.05        266.86         7.47 o
   3  -3   7        456.98        456.37        11.89 o
   4  -3   7        585.69        582.41        17.19 o
   5  -3   7        103.87         91.49         7.87 o
   6  -3   7       2024.81       1955.53        42.17 o
   7  -3   7        689.27        651.07        22.25 o
   8  -3   7        570.77        574.54        20.94 o
   9  -3   7       1112.05       1085.61        31.79 o
  10  -3   7         19.61         22.95         7.49 o
 -11  -2   7        650.02        742.35        38.19 o
 -10  -2   7        513.55        508.59        32.45 o
  -9  -2   7         64.51         62.49         8.05 o
  -8  -2   7       1886.90       1879.56        41.41 o
  -7  -2   7        442.81        465.83        16.46 o
  -6  -2   7         89.35         86.76         7.77 o
  -5  -2   7        310.66        305.38        12.00 o
  -4  -2   7       3177.32       2887.49        53.07 o
  -3  -2   7         80.15         81.21         6.41 o
  -2  -2   7       5186.66       5474.60       143.65 o
  -1  -2   7       1850.19       1855.63        27.38 o
   0  -2   7        119.52         96.02         5.29 o
   1  -2   7       7203.72       7380.40        96.27 o
   2  -2   7        424.62        451.58         9.83 o
   3  -2   7       1787.34       1889.45        34.12 o
   4  -2   7        170.14        171.03         9.77 o
   5  -2   7       1143.94       1088.97        26.27 o
   6  -2   7          2.55          7.78         3.68 o
   7  -2   7       2202.68       2003.37        43.51 o
   8  -2   7        526.57        505.97        19.06 o
   9  -2   7        925.24       1006.71        37.98 o
  10  -2   7        737.64        766.82        38.11 o
  11  -2   7         52.50         58.81        10.30 o
 -11  -1   7         10.92         21.47        10.04 o
 -10  -1   7        252.45        258.50        35.50 o
  -9  -1   7        617.08        621.51        20.72 o
  -8  -1   7         92.45         87.61         8.59 o
  -7  -1   7        348.58        382.45        14.53 o
  -6  -1   7        493.79        484.12        18.40 o
  -5  -1   7         24.53         31.54         4.71 o
  -4  -1   7        815.13        892.24        21.62 o
  -3  -1   7       5953.00       5893.14       111.64 o
  -2  -1   7       2034.76       2213.82        47.43 o
  -1  -1   7       1431.79       1460.01        21.80 o
   0  -1   7          7.46          6.92         1.89 o
   1  -1   7       2031.02       2011.62        29.27 o
   2  -1   7       4154.08       4365.47        58.61 o
   3  -1   7       2838.93       3049.17        61.34 o
   4  -1   7       3371.20       3475.65        53.47 o
   5  -1   7        684.21        668.18        18.45 o
   6  -1   7        220.69        264.46        12.93 o
   7  -1   7        455.91        401.13        15.25 o
   8  -1   7       3098.67       2880.63        58.27 o
   9  -1   7         96.49         97.64        10.12 o
  10  -1   7       1170.42       1132.23        32.51 o
  11  -1   7        559.69        632.77        24.61 o
 -11   0   7       1146.96       1156.36        49.92 o
 -10   0   7         77.30         61.13        17.07 o
  -9   0   7       1777.58       1779.38        48.60 o
  -8   0   7        369.93        401.10        20.44 o
  -7   0   7        952.35        939.69        24.62 o
  -6   0   7        132.73        156.93         9.98 o
  -5   0   7        198.02        191.55        17.62 o
  -4   0   7       1616.27       1615.59        27.79 o
  -3   0   7       1815.76       1814.37        35.19 o
  -2   0   7       4946.01       4906.09        81.08 o
  -1   0   7       1152.78       1209.34        20.47 o
   0   0   7       2661.23       2644.48        39.73 o
   1   0   7        903.28        921.18        15.22 o
   2   0   7       1546.52       1433.02        21.82 o
   3   0   7       1605.60       1548.43        23.46 o
   4   0   7       2904.11       2990.35        46.51 o
   5   0   7        789.51        747.31        19.28 o
   6   0   7        987.87        973.47        24.19 o
   7   0   7        345.44        330.83        13.75 o
   8   0   7        151.42        171.74        11.90 o
   9   0   7       1508.87       1461.12        38.84 o
  10   0   7        318.60        304.22        17.85 o
  11   0   7       1247.05       1314.33        53.74 o
  12   0   7        177.60        183.17        18.57 o
 -11   1   7        580.18        629.26        54.77 o
 -10   1   7        489.05        491.77        34.77 o
  -9   1   7        532.67        542.07        29.63 o
  -8   1   7       1185.36       1206.70        29.97 o
  -7   1   7         11.33         14.08         4.37 o
  -6   1   7        779.37        724.90        20.11 o
  -5   1   7        114.90        115.50         8.27 o
  -4   1   7       1987.37       2034.08        34.02 o
  -3   1   7        832.27        884.95        27.18 o
  -2   1   7       7906.73       8371.36       137.42 o
  -1   1   7       3717.16       3885.15        56.99 o
   0   1   7       2881.20       3100.98        42.05 o
   1   1   7       9257.62       9804.21       137.00 o
   2   1   7          6.12         11.72         2.05 o
   3   1   7       5565.35       5666.50        74.36 o
   4   1   7       1641.43       1716.28        28.82 o
   5   1   7       2493.95       2448.88        58.16 o
   6   1   7         15.48         12.99         5.32 o
   7   1   7        873.92        815.35        22.06 o
   8   1   7        265.19        269.90        14.54 o
   9   1   7        515.63        512.08        18.78 o
  10   1   7        924.29        924.78        27.78 o
  11   1   7         59.48         61.28         8.88 o
  12   1   7        625.21        682.95        32.08 o
 -11   2   7         72.01         85.27        16.37 o
 -10   2   7        870.61        929.56        53.58 o
  -9   2   7        452.09        470.31        27.72 o
  -8   2   7        750.28        754.47        22.22 o
  -7   2   7       1655.48       1606.37        35.52 o
  -6   2   7          1.51          4.77         3.26 o
  -5   2   7       1095.01       1052.78        21.60 o
  -4   2   7         17.41         18.57         2.65 o
  -3   2   7       1995.82       1979.04        29.52 o
  -2   2   7         10.75          8.71         1.77 o
  -1   2   7        809.16        795.23        13.43 o
   0   2   7         62.67         49.66         2.96 o
   1   2   7      11502.36      11937.78       151.17 o
   2   2   7       2551.20       2636.86        36.48 o
   3   2   7        994.14       1096.19        19.27 o
   4   2   7       3194.24       3262.18        45.03 o
   5   2   7        298.58        280.13        10.20 o
   6   2   7         84.23         71.57         6.54 o
   7   2   7        993.19        966.48        32.35 o
   8   2   7       1501.08       1395.34        47.82 o
   9   2   7         31.93         35.13         6.15 o
  10   2   7       1001.61       1047.78        29.61 o
  11   2   7        485.53        497.04        20.38 o
  12   2   7        265.29        301.33        22.98 o
 -10   3   7         14.60         19.83         9.97 o
  -9   3   7       1344.31       1315.90        50.42 o
  -8   3   7        291.54        266.30        22.71 o
  -7   3   7       1221.75       1208.61        29.09 o
  -6   3   7       2086.24       2075.58        33.78 o
  -5   3   7        330.04        355.76         9.69 o
  -4   3   7       2664.50       2733.72        40.12 o
  -3   3   7        115.92         99.42         6.05 o
  -2   3   7       1272.23       1355.97        30.31 o
  -1   3   7         11.03         12.27         1.94 o
   0   3   7       4352.17       4375.13        58.18 o
   1   3   7        363.25        418.12         8.48 o
   2   3   7       3882.75       3718.03        50.02 o
   3   3   7       1341.61       1363.70        21.05 o
   4   3   7        695.09        630.38        12.02 o
   5   3   7       4146.54       4119.46        56.44 o
   6   3   7          0.81          3.00         3.14 o
   7   3   7        684.73        677.29        18.98 o
   8   3   7         37.19         36.07         5.76 o
   9   3   7        236.29        244.60        14.19 o
  10   3   7        158.41        186.27        17.81 o
  11   3   7        371.37        363.38        19.51 o
  12   3   7        215.46        247.26        19.07 o
 -10   4   7        307.57        306.64        27.17 o
  -9   4   7        231.14        247.83        23.66 o
  -8   4   7        920.23        956.78        39.55 o
  -7   4   7         44.24         56.72         7.81 o
  -6   4   7       1856.25       1861.48        31.14 o
  -5   4   7        669.54        659.77        14.52 o
  -4   4   7       1178.65       1153.39        20.51 o
  -3   4   7        701.17        696.15        13.82 o
  -2   4   7        249.49        244.97         6.95 o
  -1   4   7        408.17        383.44        11.06 o
   0   4   7       2815.05       3098.75        42.78 o
   1   4   7       4061.87       4205.24        56.22 o
   2   4   7       1209.85       1259.73        19.61 o
   3   4   7       2573.64       2600.36        36.72 o
   4   4   7        184.12        174.30         7.51 o
   5   4   7       1723.01       1663.71        26.07 o
   6   4   7         16.28         14.53         2.62 o
   7   4   7       1191.72       1136.17        23.07 o
   8   4   7       1005.78       1000.97        25.63 o
   9   4   7        296.05        297.10        14.20 o
  10   4   7        157.26        147.70        11.74 o
  11   4   7        461.80        465.97        21.08 o
  12   4   7        898.34       1006.19        30.99 o
  13   4   7          1.10          4.01         9.63 o
 -10   5   7        300.85        354.07        29.74 o
  -9   5   7         34.50         32.26        10.72 o
  -8   5   7        399.65        442.02        27.92 o
  -7   5   7       1429.98       1391.52        33.41 o
  -6   5   7         13.77         13.44         3.48 o
  -5   5   7       1787.78       1756.06        29.53 o
  -4   5   7         62.86         60.82         4.79 o
  -3   5   7        711.12        697.44        14.30 o
  -2   5   7        338.51        332.24         9.07 o
  -1   5   7       1948.09       2033.15        30.40 o
   0   5   7        914.45        905.28        15.60 o
   1   5   7       3813.25       3846.83        52.21 o
   2   5   7         42.25         45.91         3.68 o
   3   5   7         51.90         62.88         4.28 o
   4   5   7       2585.44       2476.85        39.91 o
   5   5   7         17.57          8.70         2.12 o
   6   5   7        632.35        594.61        12.88 o
   7   5   7        565.71        581.86        13.22 o
   8   5   7         42.95         48.60         6.18 o
   9   5   7        688.94        692.30        36.56 o
  10   5   7        619.49        608.76        20.78 o
  11   5   7          0.90          3.63         4.98 o
  12   5   7        447.42        427.06        56.12 o
  -9   6   7        690.26        781.03        59.50 o
  -8   6   7         46.79         16.47        16.06 o
  -7   6   7        944.74        961.30        26.56 o
  -6   6   7       1242.89       1248.05        24.16 o
  -5   6   7        331.25        343.08        10.52 o
  -4   6   7        684.97        668.69        14.85 o
  -3   6   7        335.24        338.71         9.83 o
  -2   6   7        569.37        593.08        13.82 o
  -1   6   7        384.92        407.85        10.20 o
   0   6   7       1139.26       1162.67        19.92 o
   1   6   7        135.37        143.46         8.08 o
   2   6   7       1350.31       1294.35        27.32 o
   3   6   7          8.11         10.92         3.03 o
   4   6   7       3991.80       3829.44        66.97 o
   5   6   7       6020.56       5818.24        97.77 o
   6   6   7       1321.64       1318.06        31.33 o
   7   6   7        220.08        227.03        12.30 o
   8   6   7        443.33        435.44        15.05 o
   9   6   7        597.99        660.42        31.55 o
  10   6   7          1.08          0.68        10.14 o
  11   6   7       1402.99       1433.81        54.85 o
  12   6   7        133.44        149.45        20.68 o
  -8   7   7        419.13        500.50        28.69 o
  -7   7   7         39.06         36.70         7.06 o
  -6   7   7       1071.79       1076.86        28.17 o
  -5   7   7         42.72         41.69         4.86 o
  -4   7   7       2604.89       2548.20        44.11 o
  -3   7   7       2858.90       2660.23        50.79 o
  -2   7   7         16.67         17.70         4.00 o
  -1   7   7        412.79        419.97        13.79 o
   0   7   7          4.52         -2.71         2.71 o
   1   7   7       1326.60       1290.21        28.35 o
   2   7   7        466.55        459.50        14.37 o
   3   7   7       1790.88       1649.25        34.17 o
   4   7   7       1146.41       1099.90        34.20 o
   5   7   7       1757.81       1655.35        34.93 o
   6   7   7        136.73        160.30        10.34 o
   7   7   7        313.22        316.00        14.88 o
   8   7   7        310.34        301.18        14.88 o
   9   7   7        541.12        488.39        27.00 o
  10   7   7        984.69        941.20        41.24 o
  11   7   7         23.63         20.50         9.31 o
  12   7   7        308.38        339.72        30.36 o
  -7   8   7        494.50        505.55        37.53 o
  -6   8   7        188.43        189.13        21.47 o
  -5   8   7        624.17        617.04        19.69 o
  -4   8   7         16.57          9.92         4.17 o
  -3   8   7       2830.45       2782.98        54.02 o
  -2   8   7        485.44        462.81        15.73 o
  -1   8   7        646.64        636.95        18.81 o
   0   8   7          2.73          4.49         3.51 o
   1   8   7         29.28         34.09         5.07 o
   2   8   7        110.82        110.92         8.47 o
   3   8   7        376.45        375.98        13.62 o
   4   8   7       2655.97       2447.44        48.27 o
   5   8   7        157.62        153.73        10.30 o
   6   8   7       2546.73       2461.89        49.30 o
   7   8   7         31.79         49.27         6.39 o
   8   8   7        575.78        547.93        18.67 o
   9   8   7        596.60        581.03        69.47 o
  10   8   7         81.10        100.28        16.73 o
  11   8   7        243.30        242.74        25.33 o
  -7   9   7        290.08        301.68        26.83 o
  -6   9   7        520.70        568.43        31.51 o
  -5   9   7        535.52        569.36        30.02 o
  -4   9   7        873.01        830.91        27.42 o
  -3   9   7        146.56        137.21        10.57 o
  -2   9   7       1624.94       1529.50        35.21 o
  -1   9   7        122.64        112.48        11.95 o
   0   9   7        635.91        604.60        25.28 o
   1   9   7        219.36        205.02        22.84 o
   2   9   7         46.41         57.44         6.76 o
   3   9   7        661.09        655.52        20.78 o
   4   9   7        157.20        147.87        10.61 o
   5   9   7        591.68        575.33        18.86 o
   6   9   7        180.66        160.70        19.57 o
   7   9   7       1141.57       1041.38        29.43 o
   8   9   7        226.05        256.50        15.06 o
   9   9   7        427.92        445.48        23.69 o
  10   9   7        146.48        169.94        20.44 o
  11   9   7          6.75         26.03        11.47 o
  -6  10   7        452.34        542.67        51.39 o
  -5  10   7        183.54        153.19        19.60 o
  -4  10   7        748.07        720.81        35.34 o
  -3  10   7        799.76        861.56        25.45 o
  -2  10   7          3.89          1.06         3.98 o
  -1  10   7        766.74        783.26        23.46 o
   0  10   7        111.20         99.98         9.30 o
   1  10   7       1017.52        931.12        25.89 o
   2  10   7         60.93         62.27         9.08 o
   3  10   7        117.78        103.78         9.31 o
   4  10   7         60.49         54.34         7.95 o
   5  10   7        227.71        235.90        14.45 o
   6  10   7         22.32         18.48         5.69 o
   7  10   7        365.01        381.22        19.96 o
   8  10   7       1739.29       1747.21        46.31 o
   9  10   7          0.42          0.17         5.25 o
  10  10   7        797.60        847.99       104.12 o
  -5  11   7         72.04         74.92        15.49 o
  -4  11   7         33.05         47.73        13.12 o
  -3  11   7       1124.45       1176.89        32.29 o
  -2  11   7        204.87        203.64        14.15 o
  -1  11   7         41.28         46.38         7.61 o
   0  11   7       1130.29       1090.99        30.02 o
   1  11   7        115.36        108.33        11.08 o
   2  11   7        301.89        267.37        15.82 o
   3  11   7         44.31         34.51         6.99 o
   4  11   7        334.32        333.09        17.84 o
   5  11   7          3.60         -2.93         4.17 o
   6  11   7        250.84        244.92        15.63 o
   7  11   7         19.52         17.49         6.25 o
   8  11   7        213.74        256.34        18.67 o
   9  11   7        346.35        359.62        21.42 o
  -3  12   7          5.14          4.66         8.33 o
  -2  12   7        471.82        478.95        21.32 o
  -1  12   7          0.47          5.65         4.98 o
   0  12   7        219.19        202.44        16.58 o
   1  12   7        945.92        971.57        36.06 o
   2  12   7         21.26         16.54         7.08 o
   3  12   7        172.54        175.03        13.79 o
   4  12   7         78.67         70.23        10.00 o
   5  12   7          3.87         -0.45         4.83 o
   6  12   7        103.18         94.03        14.83 o
   7  12   7        423.41        440.83        25.47 o
   8  12   7         26.70         28.09         7.74 o
  -1  13   7        297.27        284.09        77.75 o
   0  13   7         39.70         44.82        11.17 o
   1  13   7        390.07        420.25        22.50 o
   2  13   7        263.03        258.33        17.41 o
   3  13   7        217.34        237.24        22.57 o
   4  13   7        163.03        182.45        15.14 o
   5  13   7         37.03         29.04         7.75 o
   6  13   7         10.28         18.26        13.18 o
  -3 -11   8          0.55          5.02         8.03 o
  -2 -11   8        322.64        366.21        58.99 o
  -5 -10   8        230.62        222.00        30.26 o
  -4 -10   8         23.51         22.30         9.82 o
  -3 -10   8        439.25        453.29        29.41 o
  -2 -10   8          0.35         -0.16         6.88 o
  -1 -10   8        356.25        376.42        27.31 o
   1 -10   8        218.81        221.77        34.82 o
   2 -10   8        977.25        993.52        43.86 o
   3 -10   8         47.73         60.96        14.01 o
  -7  -9   8        176.66        150.44        20.63 o
  -6  -9   8        317.83        325.80        39.89 o
  -5  -9   8         36.87         42.33        11.95 o
  -4  -9   8         60.88         72.28        13.49 o
  -3  -9   8        198.63        198.31        19.93 o
  -2  -9   8        611.92        593.68        29.50 o
  -1  -9   8         96.05         80.38        32.29 o
   0  -9   8        513.83        543.14        26.61 o
   1  -9   8        172.08        189.64        19.35 o
   2  -9   8        622.20        581.50        30.55 o
   3  -9   8        631.37        651.45        45.98 o
   4  -9   8        398.64        370.68        37.53 o
  -8  -8   8        239.14        227.29        24.33 o
  -7  -8   8        266.97        288.11        26.87 o
  -6  -8   8        414.75        451.95        32.23 o
  -5  -8   8        685.65        679.45        59.16 o
  -4  -8   8         61.46         83.47        13.57 o
  -3  -8   8        121.79         98.89        13.86 o
  -2  -8   8         72.57         63.17        11.35 o
  -1  -8   8        612.68        618.63        27.94 o
   0  -8   8        607.04        586.66        18.72 o
   1  -8   8       1366.49       1357.26        37.47 o
   2  -8   8          0.04         -3.64         3.64 o
   3  -8   8        936.68       1002.14        31.47 o
   4  -8   8        317.91        334.65        18.17 o
   5  -8   8        640.31        719.95        31.96 o
   6  -8   8        402.72        410.83        20.90 o
  -9  -7   8        211.99        242.87        24.57 o
  -8  -7   8        175.67        214.16        22.65 o
  -7  -7   8        429.61        435.36        20.51 o
  -6  -7   8          0.12         -0.74         4.64 o
  -5  -7   8       3558.24       3578.03        68.44 o
  -4  -7   8        285.01        292.92        14.40 o
  -3  -7   8        439.80        432.99        15.65 o
  -2  -7   8        315.52        292.11        18.49 o
  -1  -7   8        195.89        187.49        10.06 o
   0  -7   8        671.86        600.74        14.77 o
   1  -7   8       1762.87       1724.44        32.94 o
   2  -7   8       1267.94       1315.54        31.39 o
   3  -7   8        109.17        115.55         9.82 o
   4  -7   8       1128.84       1089.25        29.78 o
   5  -7   8        421.15        478.22        19.73 o
   6  -7   8        680.08        701.48        24.63 o
   7  -7   8         49.84         37.67         8.63 o
 -10  -6   8          4.69          7.16         6.57 o
  -9  -6   8        649.02        664.17        23.78 o
  -8  -6   8        124.08        128.88        11.67 o
  -7  -6   8        214.80        207.39        14.15 o
  -6  -6   8       1080.16       1090.88        29.08 o
  -5  -6   8         75.54         72.46         7.88 o
  -4  -6   8       1075.48       1034.76        26.50 o
  -3  -6   8         84.74         68.02         6.96 o
  -2  -6   8        508.71        464.93        15.23 o
  -1  -6   8        335.35        292.89         9.20 o
   0  -6   8       1297.56       1224.23        24.49 o
   1  -6   8        339.91        280.79         9.40 o
   2  -6   8       2995.95       2785.21        79.59 o
   3  -6   8        614.62        578.75        28.50 o
   4  -6   8        564.22        568.77        23.57 o
   5  -6   8       1337.19       1352.55        35.28 o
   6  -6   8          8.32         12.59         5.60 o
   7  -6   8        808.47        855.49        32.69 o
   8  -6   8          0.30         -0.42         5.61 o
 -11  -5   8          0.35         -1.80         7.74 o
 -10  -5   8        306.77        354.39        19.71 o
  -9  -5   8          6.54          8.41         5.57 o
  -8  -5   8        545.37        504.48        19.34 o
  -7  -5   8        293.36        291.37        16.16 o
  -6  -5   8       1814.18       1721.54        38.88 o
  -5  -5   8       4171.23       3922.35        72.02 o
  -4  -5   8        218.27        209.42        11.98 o
  -3  -5   8       1457.74       1360.57        30.56 o
  -2  -5   8         18.50         15.71         4.13 o
  -1  -5   8       1247.86       1331.62        23.05 o
   0  -5   8         38.51         40.54         3.99 o
   1  -5   8       2004.48       1877.97        30.28 o
   2  -5   8        176.57        169.58         8.72 o
   3  -5   8        827.30        830.52        38.77 o
   4  -5   8        213.41        233.32        15.86 o
   5  -5   8        752.98        751.62        22.84 o
   6  -5   8        820.82        809.55        35.38 o
   7  -5   8         38.84         39.69         7.62 o
   8  -5   8        439.79        466.78        21.67 o
   9  -5   8          1.99          1.53         6.14 o
 -11  -4   8        444.67        433.50        61.87 o
 -10  -4   8          0.21          0.05         5.56 o
  -9  -4   8        263.48        266.45        16.19 o
  -8  -4   8        144.69        152.86        12.04 o
  -7  -4   8        805.97        794.75        23.92 o
  -6  -4   8         25.20         14.08         4.68 o
  -5  -4   8       5454.72       5139.03        90.15 o
  -4  -4   8        913.36        815.58        21.78 o
  -3  -4   8        904.38        851.47        21.77 o
  -2  -4   8       1419.12       1324.34        28.80 o
  -1  -4   8        486.64        471.22        10.84 o
   0  -4   8       1040.29       1014.45        18.40 o
   1  -4   8       1915.17       1884.57        29.70 o
   2  -4   8       1044.27        999.77        21.43 o
   3  -4   8         25.82         27.23         4.61 o
   4  -4   8       2329.69       2315.23        46.84 o
   5  -4   8         82.25         79.91         8.12 o
   6  -4   8       2414.98       2488.57        52.37 o
   7  -4   8        360.31        305.45        23.18 o
   8  -4   8        190.06        169.77        13.76 o
   9  -4   8        742.00        797.61        32.58 o
 -11  -3   8         52.53         58.76        13.14 o
 -10  -3   8        373.61        410.13        19.80 o
  -9  -3   8        216.33        215.75        14.54 o
  -8  -3   8        427.61        368.84        18.44 o
  -7  -3   8        282.96        261.14        14.51 o
  -6  -3   8       1310.63       1247.90        30.51 o
  -5  -3   8          0.56          2.81         3.18 o
  -4  -3   8       1894.99       1808.49        37.47 o
  -3  -3   8        266.14        260.89        11.36 o
  -2  -3   8       1989.08       2029.54        58.28 o
  -1  -3   8       2919.19       3066.71        43.64 o
   0  -3   8       1573.04       1541.25        24.59 o
   1  -3   8        611.37        589.72        12.37 o
   2  -3   8         88.42        109.59         6.94 o
   3  -3   8        247.99        245.02         7.84 o
   4  -3   8        569.06        533.42        16.66 o
   5  -3   8       2081.90       2078.61        43.48 o
   6  -3   8         90.40         84.80         8.60 o
   7  -3   8       1509.39       1442.10        35.50 o
   8  -3   8        142.94        135.34        11.92 o
   9  -3   8         11.31          0.51         4.88 o
  10  -3   8         74.13         70.24        12.49 o
 -11  -2   8        167.55        157.35        20.43 o
 -10  -2   8        249.54        233.49        15.38 o
  -9  -2   8        357.29        366.58        17.92 o
  -8  -2   8        615.66        579.71        19.79 o
  -7  -2   8        460.13        427.05        16.12 o
  -6  -2   8       1597.67       1444.39        33.15 o
  -5  -2   8        788.09        771.10        29.13 o
  -4  -2   8       1353.01       1266.12        28.68 o
  -3  -2   8       1781.47       1636.48        33.58 o
  -2  -2   8        444.75        534.22        13.06 o
  -1  -2   8       8220.53       8623.38       111.84 o
   0  -2   8        451.37        460.68        14.08 o
   1  -2   8       2271.76       2350.32        34.50 o
   2  -2   8         17.62          6.97         2.03 o
   3  -2   8       2727.24       2783.89        40.39 o
   4  -2   8         35.47         35.49         4.85 o
   5  -2   8       1701.41       1640.57        39.48 o
   6  -2   8       2886.73       2620.24        70.27 o
   7  -2   8        200.47        207.37        18.34 o
   8  -2   8       1039.97       1077.01        29.92 o
   9  -2   8         87.70        106.57        13.03 o
  10  -2   8        491.84        503.24        21.68 o
 -11  -1   8        481.94        564.76        56.79 o
 -10  -1   8         23.16         24.07        10.16 o
  -9  -1   8        966.41       1023.50        28.48 o
  -8  -1   8        215.61        211.41        13.46 o
  -7  -1   8        646.48        596.69        25.03 o
  -6  -1   8         15.66         11.47         3.87 o
  -5  -1   8       3907.57       3751.17        67.72 o
  -4  -1   8         20.19         27.79         4.59 o
  -3  -1   8       1276.34       1231.31        26.99 o
  -2  -1   8       2967.42       2865.66        51.45 o
  -1  -1   8        142.36        152.54         4.54 o
   0  -1   8       1202.88       1124.18        18.24 o
   1  -1   8         21.19         30.79         3.09 o
   2  -1   8       1115.07       1153.23        19.12 o
   3  -1   8          2.80          0.27         1.49 o
   4  -1   8       1834.60       1884.16        42.41 o
   5  -1   8         84.69         76.74         9.66 o
   6  -1   8       1598.01       1528.45        34.27 o
   7  -1   8        703.45        679.00        20.91 o
   8  -1   8       1412.56       1330.62        33.65 o
   9  -1   8       1092.38       1066.87        30.74 o
  10  -1   8         22.93         26.33         7.61 o
  11  -1   8        760.24        723.52        26.58 o
 -11   0   8        333.33        369.81        69.64 o
 -10   0   8        647.57        557.85        31.54 o
  -9   0   8        111.65        114.82        10.47 o
  -8   0   8        232.83        239.45        14.98 o
  -7   0   8          1.10          8.19         3.99 o
  -6   0   8       1171.48       1129.91        27.56 o
  -5   0   8        396.01        353.92        14.15 o
  -4   0   8       5355.88       5222.07        88.80 o
  -3   0   8        463.02        467.57        13.98 o
  -2   0   8       4499.02       4598.17        77.27 o
  -1   0   8       2091.10       2070.96        49.05 o
   0   0   8       4479.58       4870.95        65.46 o
   1   0   8       2376.61       2242.63        32.26 o
   2   0   8          3.09          3.85         1.53 o
   3   0   8       3212.70       3220.69        44.86 o
   4   0   8        542.21        528.31        15.24 o
   5   0   8       2671.63       2635.87        49.87 o
   6   0   8         56.81         73.43         9.76 o
   7   0   8       2842.99       2747.51        54.28 o
   8   0   8        150.37        136.72        11.04 o
   9   0   8       1214.48       1208.15        32.40 o
  10   0   8        434.46        405.74        21.96 o
  11   0   8        125.19        138.65        14.05 o
 -11   1   8         33.99         37.09        13.12 o
 -10   1   8       1002.81        997.10        48.34 o
  -9   1   8        965.09       1073.44        62.03 o
  -8   1   8        195.88        200.69        12.92 o
  -7   1   8         90.34        109.77        10.15 o
  -6   1   8          7.56         11.79         4.25 o
  -5   1   8       1710.43       1689.54        35.68 o
  -4   1   8       1374.60       1289.83        28.47 o
  -3   1   8       2874.57       2941.93        61.73 o
  -2   1   8        246.43        259.66        10.28 o
  -1   1   8       5038.11       5225.40        77.44 o
   0   1   8        602.12        594.63        10.99 o
   1   1   8       4293.72       4356.60        63.91 o
   2   1   8       1274.66       1118.40        18.09 o
   3   1   8        673.27        663.63        12.41 o
   4   1   8       1066.81       1037.80        17.51 o
   5   1   8         56.68         50.48         5.30 o
   6   1   8       1155.01       1089.66        25.98 o
   7   1   8        195.86        172.21        11.16 o
   8   1   8       2013.76       1908.63        41.99 o
   9   1   8          2.27          2.79         4.42 o
  10   1   8       1029.75       1011.09        29.62 o
  11   1   8        373.79        339.48        19.81 o
  12   1   8        189.16        173.63        15.03 o
 -10   2   8         39.27         46.95        12.64 o
  -9   2   8       1838.85       1874.93        79.95 o
  -8   2   8          1.46          2.67         4.07 o
  -7   2   8       1512.32       1418.83        33.19 o
  -6   2   8        301.84        294.77        13.17 o
  -5   2   8        606.77        556.33        16.84 o
  -4   2   8        976.52        911.18        27.61 o
  -3   2   8       1699.93       1631.70        45.33 o
  -2   2   8       1316.40       1350.14        23.65 o
  -1   2   8       4022.88       4195.02        77.65 o
   0   2   8      11815.06      12595.43       159.88 o
   1   2   8        424.81        442.92         9.04 o
   2   2   8       3819.78       3784.16        51.18 o
   3   2   8        852.18        800.66        14.18 o
   4   2   8       1058.75       1075.16        18.02 o
   5   2   8        289.69        282.94         7.47 o
   6   2   8       1180.69       1115.86        33.01 o
   7   2   8       2896.64       2765.03        53.52 o
   8   2   8       1182.65       1169.53        29.46 o
   9   2   8        901.35        870.85        25.37 o
  10   2   8        134.26        137.86        11.92 o
  11   2   8       1171.36       1164.92        33.19 o
  12   2   8         98.96        116.76        12.47 o
 -10   3   8        444.31        486.49        35.13 o
  -9   3   8        125.41        138.63        18.02 o
  -8   3   8       1673.42       1687.49        95.00 o
  -7   3   8         71.19         63.96        11.03 o
  -6   3   8       1373.00       1300.33        41.03 o
  -5   3   8        137.10        174.89         8.31 o
  -4   3   8        405.43        409.91        10.10 o
  -3   3   8        127.57        111.59         6.22 o
  -2   3   8       1416.28       1373.83        21.97 o
  -1   3   8       3993.23       4110.07        55.65 o
   0   3   8       2474.58       2661.47        37.34 o
   1   3   8       5252.99       5565.14        73.22 o
   2   3   8          0.84          4.35         1.59 o
   3   3   8       4957.96       4998.62        66.57 o
   4   3   8          1.00          3.90         1.63 o
   5   3   8        514.46        514.29        11.01 o
   6   3   8          1.76          1.35         2.60 o
   7   3   8        374.61        350.66        13.21 o
   8   3   8          6.94          8.28         3.87 o
   9   3   8       1269.87       1256.65        48.21 o
  10   3   8        266.23        272.72        16.34 o
  11   3   8         60.14         58.88         9.29 o
  12   3   8       1012.64       1072.07        41.43 o
 -10   4   8        650.55        698.91        37.17 o
  -9   4   8       1064.70       1094.00        45.54 o
  -8   4   8        237.35        233.77        21.63 o
  -7   4   8       1814.46       1756.30        38.77 o
  -6   4   8        163.57        166.42        10.87 o
  -5   4   8       1202.79       1200.74        29.00 o
  -4   4   8         49.50         47.19         4.47 o
  -3   4   8       1082.98       1109.55        19.56 o
  -2   4   8        564.99        565.34        11.81 o
  -1   4   8       3238.48       3119.28        43.85 o
   0   4   8         23.23         16.89         2.28 o
   1   4   8       5351.41       5466.52        72.31 o
   2   4   8       1279.46       1176.68        20.66 o
   3   4   8        566.08        547.89        17.40 o
   4   4   8       5304.65       5343.55        71.57 o
   5   4   8         70.24         62.95         5.37 o
   6   4   8        474.96        489.16        11.38 o
   7   4   8          4.69         10.33         3.60 o
   8   4   8        646.47        626.51        19.17 o
   9   4   8         82.65         92.64         8.93 o
  10   4   8       1043.23       1075.63        29.80 o
  11   4   8        225.51        261.38        16.66 o
  12   4   8        233.85        241.99        17.37 o
 -10   5   8         72.82         74.76        21.47 o
  -9   5   8        524.62        462.28        32.86 o
  -8   5   8        235.84        275.67        25.02 o
  -7   5   8       1852.58       1808.20        58.55 o
  -6   5   8       1633.76       1632.80        40.07 o
  -5   5   8        340.37        371.94        20.97 o
  -4   5   8        479.58        487.82        12.02 o
  -3   5   8          3.25          4.81         2.46 o
  -2   5   8        617.35        629.18        13.28 o
  -1   5   8        500.19        531.16        11.36 o
   0   5   8       6497.16       6715.69        88.45 o
   1   5   8         18.63         37.10         3.13 o
   2   5   8       1725.76       1693.35        35.81 o
   3   5   8        831.34        759.52        15.71 o
   4   5   8       1971.45       1947.09        29.54 o
   5   5   8       1328.73       1339.78        22.33 o
   6   5   8       1266.89       1271.35        22.13 o
   7   5   8        965.39        956.66        23.71 o
   8   5   8        284.33        280.04        12.97 o
   9   5   8         63.37         71.66         7.95 o
  10   5   8        112.45        117.55        12.13 o
  11   5   8        499.80        505.32        24.57 o
  12   5   8         14.04         30.57        16.40 o
  -9   6   8         31.60         67.47        18.76 o
  -8   6   8        497.03        535.74        36.68 o
  -7   6   8         17.55         12.90        24.68 o
  -6   6   8       1429.40       1491.32        29.51 o
  -5   6   8        519.24        508.53        13.31 o
  -4   6   8        106.09        115.34         6.78 o
  -3   6   8        701.13        675.87        14.60 o
  -2   6   8         43.95         43.44         4.49 o
  -1   6   8        374.14        359.92         9.89 o
   0   6   8       2782.10       2912.27        41.66 o
   1   6   8       1396.13       1426.99        22.66 o
   2   6   8        557.48        530.74        15.08 o
   3   6   8       2609.59       2552.39        47.43 o
   4   6   8         59.49         61.19         7.27 o
   5   6   8        518.54        492.68        17.08 o
   6   6   8         20.22         20.67         4.43 o
   7   6   8        597.51        583.78        17.39 o
   8   6   8         91.13         93.20        13.62 o
   9   6   8        258.25        287.40        24.50 o
  10   6   8         83.39         61.36        12.85 o
  11   6   8        314.51        286.52        26.53 o
  12   6   8        750.84        819.67        89.08 o
  -7   7   8       1071.54       1069.97        59.50 o
  -6   7   8        182.18        178.24        12.63 o
  -5   7   8       2061.32       2009.50        37.88 o
  -4   7   8        164.69        155.28        10.88 o
  -3   7   8       1176.22       1196.80        28.05 o
  -2   7   8        301.23        267.99        11.11 o
  -1   7   8       2116.07       2096.95        41.65 o
   0   7   8         51.50         62.02         6.06 o
   1   7   8        671.74        662.05        23.96 o
   2   7   8       1579.28       1482.62        31.61 o
   3   7   8        817.49        773.65        20.18 o
   4   7   8       3916.05       3679.15        66.08 o
   5   7   8         41.33         47.84         5.84 o
   6   7   8        921.21        888.19        23.08 o
   7   7   8        833.10        821.81        25.34 o
   8   7   8        230.85        223.16        22.01 o
   9   7   8          9.07         11.34         7.36 o
  10   7   8        204.41        225.32        22.47 o
  11   7   8        102.37         90.88        26.71 o
  12   7   8        189.81        233.47        26.28 o
  -6   8   8        366.60        367.17        37.53 o
  -5   8   8        115.48        112.87         9.74 o
  -4   8   8        198.42        206.47        12.48 o
  -3   8   8         50.11         53.43         6.87 o
  -2   8   8       1261.77       1232.78        29.25 o
  -1   8   8        247.97        241.63        14.61 o
   0   8   8        682.62        687.76        19.73 o
   1   8   8        170.47        168.31        10.44 o
   2   8   8        379.55        357.98        13.35 o
   3   8   8        114.73        109.51         8.51 o
   4   8   8       7008.53       6651.94       112.64 o
   5   8   8        702.42        673.05        22.24 o
   6   8   8        584.63        575.13        19.10 o
   7   8   8       1023.39       1016.73        29.37 o
   8   8   8         39.39         34.57         9.37 o
   9   8   8        152.79        212.07        21.61 o
  10   8   8         62.60         55.34        13.03 o
  11   8   8        280.10        301.21        40.23 o
  -6   9   8        886.96        927.18        40.75 o
  -5   9   8        247.38        226.97        38.37 o
  -4   9   8       1011.36        976.97        27.01 o
  -3   9   8       2344.28       2299.19        56.11 o
  -2   9   8         77.70         82.37        12.00 o
  -1   9   8       1785.88       1676.17        59.25 o
   0   9   8        373.71        380.85        16.74 o
   1   9   8         34.76         35.10         5.66 o
   2   9   8         13.89          9.02         4.08 o
   3   9   8        640.51        617.52        20.85 o
   4   9   8        155.76        134.29        10.20 o
   5   9   8       1091.73       1038.03        27.17 o
   6   9   8        233.29        240.37        19.03 o
   7   9   8          1.98          6.20         4.52 o
   8   9   8        878.93        915.74        26.34 o
   9   9   8         51.98         43.60         8.73 o
  10   9   8         46.55         59.16        22.31 o
  11   9   8          3.33         -3.17         8.84 o
  -6  10   8        173.17        196.43        22.35 o
  -5  10   8        758.67        791.53        41.41 o
  -4  10   8         11.89         11.28         5.52 o
  -3  10   8        871.64        866.88        25.76 o
  -2  10   8        265.49        262.19        15.11 o
  -1  10   8        682.83        654.35        21.24 o
   0  10   8        349.61        295.31        16.25 o
   1  10   8        771.39        731.09        22.47 o
   2  10   8         39.61         24.29         5.98 o
   3  10   8        261.17        240.01        14.29 o
   4  10   8       1601.26       1513.25        35.99 o
   5  10   8         39.72         46.49         7.15 o
   6  10   8        843.31        853.55        25.53 o
   7  10   8        192.01        195.43        13.73 o
   8  10   8        520.37        580.69        21.13 o
   9  10   8        345.11        388.99        27.95 o
  10  10   8        124.36        158.57        20.73 o
  -5  11   8        124.72        117.46        18.16 o
  -4  11   8        871.74        850.16        49.36 o
  -3  11   8          1.02          4.03         5.08 o
  -2  11   8        519.05        518.19        23.52 o
  -1  11   8        378.54        356.57        24.30 o
   0  11   8        432.53        388.84        17.94 o
   1  11   8        279.17        269.68        16.00 o
   2  11   8        315.41        305.16        17.13 o
   3  11   8          2.27         -4.14         5.00 o
   4  11   8        242.01        255.11        19.60 o
   5  11   8        159.67        154.55        12.76 o
   6  11   8         40.02         34.85         9.52 o
   7  11   8        438.65        453.91        19.44 o
   8  11   8         80.91         77.20         9.91 o
   9  11   8        221.88        252.15        17.15 o
  -3  12   8        390.54        321.03        72.85 o
  -2  12   8        203.95        193.11        14.72 o
  -1  12   8        279.95        260.04        16.83 o
   0  12   8         51.30         41.62        10.20 o
   1  12   8        350.71        321.95        18.33 o
   2  12   8         49.50         46.45         8.03 o
   3  12   8        287.00        288.65        17.59 o
   4  12   8         34.89         34.16         7.22 o
   5  12   8        275.04        315.86        18.57 o
   6  12   8        103.85        103.63        13.18 o
   7  12   8        238.45        222.22        15.93 o
   8  12   8        331.18        386.23        27.23 o
  -2  13   8         95.84         79.78        20.62 o
  -1  13   8        302.07        331.78        26.98 o
   0  13   8        343.37        362.59        29.81 o
   1  13   8         25.50         25.71         7.57 o
   2  13   8        290.46        302.52        19.13 o
   3  13   8         53.99         38.37        10.23 o
   4  13   8        123.42        140.46        13.45 o
   5  13   8         48.57         51.52         9.66 o
  -4 -10   9        239.24        251.96        25.17 o
  -3 -10   9        526.74        576.25        31.77 o
  -2 -10   9        580.37        610.02        32.52 o
  -1 -10   9         71.52         65.18        12.40 o
  -6  -9   9         71.28         67.18        21.81 o
  -5  -9   9        106.01        113.54        18.09 o
  -4  -9   9         90.83        120.75        23.16 o
  -3  -9   9          2.05          5.38         7.26 o
  -2  -9   9        978.40        937.57        39.36 o
  -1  -9   9        266.92        272.98        48.51 o
   2  -9   9         21.91         26.35        10.07 o
   3  -9   9        703.52        721.44        36.30 o
   4  -9   9          6.74          0.95         8.57 o
  -8  -8   9          4.65          8.47        13.18 o
  -7  -8   9        504.93        563.25        38.71 o
  -6  -8   9         18.28         26.55        10.49 o
  -5  -8   9        582.31        602.76        32.47 o
  -4  -8   9          0.25          2.13         8.62 o
  -3  -8   9        547.55        558.71        28.64 o
  -2  -8   9          1.29          8.79         6.69 o
  -1  -8   9       1034.25        963.21        37.38 o
   0  -8   9         68.28         85.10        11.95 o
   1  -8   9        438.85        456.50        19.48 o
   2  -8   9       1007.76       1054.38        28.49 o
   3  -8   9         20.76         12.28         5.53 o
   4  -8   9        774.66        773.46        36.12 o
   5  -8   9         67.91         81.16        11.86 o
   6  -8   9        377.17        414.24        30.47 o
  -9  -7   9        744.47        855.43        85.19 o
  -8  -7   9        115.94        153.14        20.08 o
  -7  -7   9         68.73         75.74         9.78 o
  -6  -7   9        439.54        428.73        18.98 o
  -5  -7   9         11.13         19.42         5.80 o
  -4  -7   9        305.64        313.59        14.96 o
  -3  -7   9        103.46        101.16         8.95 o
  -2  -7   9        832.78        767.51        21.93 o
  -1  -7   9         22.14         18.94         4.96 o
   0  -7   9       1492.07       1468.16        32.94 o
   1  -7   9          9.81         11.71         3.83 o
   2  -7   9       1136.60       1138.56        28.90 o
   3  -7   9        943.83        957.33        56.50 o
   4  -7   9         57.76         69.82         8.57 o
   5  -7   9       1193.21       1246.87        36.60 o
   6  -7   9         47.63         54.59         8.80 o
   7  -7   9        127.89        124.13        17.51 o
 -10  -6   9        224.21        234.20        23.42 o
  -9  -6   9         98.56        104.17        11.29 o
  -8  -6   9        896.86        896.60        27.88 o
  -7  -6   9         21.30         -0.45         7.29 o
  -6  -6   9        630.50        629.21        21.44 o
  -5  -6   9        440.49        446.40        17.63 o
  -4  -6   9         81.01         77.66         8.14 o
  -3  -6   9        347.16        342.05        14.87 o
  -2  -6   9        599.71        568.29        17.80 o
  -1  -6   9       1361.94       1269.10        29.31 o
   0  -6   9        404.95        419.43        14.14 o
   1  -6   9       3063.42       2893.99        44.39 o
   2  -6   9        213.54        233.24        13.02 o
   3  -6   9       1754.24       1680.55        38.09 o
   4  -6   9        412.61        396.35        16.84 o
   5  -6   9       1119.29       1136.66        30.93 o
   6  -6   9       1234.54       1296.63        34.96 o
   7  -6   9        149.61        147.49        13.47 o
   8  -6   9        218.31        232.29        23.13 o
 -10  -5   9        336.15        375.82        29.67 o
  -9  -5   9        460.83        482.31        25.67 o
  -8  -5   9         11.88         10.49         5.40 o
  -7  -5   9       2276.21       2359.47        52.59 o
  -6  -5   9         49.10         58.49         7.84 o
  -5  -5   9        641.06        646.23        20.55 o
  -4  -5   9        163.88        168.82        11.28 o
  -3  -5   9        333.48        312.44        13.63 o
  -2  -5   9       1108.76        971.15        24.30 o
  -1  -5   9        217.64        216.26        11.48 o
   0  -5   9        443.06        425.85        12.08 o
   1  -5   9        430.46        461.91        12.11 o
   2  -5   9       1487.69       1466.83        25.83 o
   3  -5   9        545.55        507.57        17.01 o
   4  -5   9       2330.39       2265.88       101.69 o
   5  -5   9         85.95         91.82        15.61 o
   6  -5   9        346.12        318.38        17.63 o
   7  -5   9        116.54         90.52        10.43 o
   8  -5   9        246.10        279.02        18.19 o
 -11  -4   9        243.51        276.44        61.70 o
 -10  -4   9        105.74         92.55        10.69 o
  -9  -4   9        321.53        321.28        18.50 o
  -8  -4   9        323.03        336.44        18.11 o
  -7  -4   9        546.29        516.33        19.16 o
  -6  -4   9       2030.92       1961.22        43.12 o
  -5  -4   9       1094.61       1036.84        26.99 o
  -4  -4   9       1709.27       1579.33        39.99 o
  -3  -4   9        496.41        491.29        16.05 o
  -2  -4   9       2283.60       2159.88        42.66 o
  -1  -4   9        473.67        427.14        14.05 o
   0  -4   9       1449.66       1421.36        24.12 o
   1  -4   9         41.01         50.74         4.34 o
   2  -4   9       3230.70       3294.32        48.21 o
   3  -4   9       5889.09       5605.78        96.95 o
   4  -4   9        437.54        435.10        15.74 o
   5  -4   9       2030.21       1995.34        43.52 o
   6  -4   9         29.54         23.66         7.86 o
   7  -4   9        335.75        341.19        27.86 o
   8  -4   9         25.04         28.58         7.15 o
   9  -4   9       1069.04       1096.58        33.51 o
 -10  -3   9        248.82        259.89        16.96 o
  -9  -3   9         18.64         16.32         5.61 o
  -8  -3   9         62.60         66.46         8.52 o
  -7  -3   9        340.13        328.69        17.05 o
  -6  -3   9       1963.03       1902.53        41.78 o
  -5  -3   9       2636.22       2522.34        50.42 o
  -4  -3   9        215.12        230.88        12.42 o
  -3  -3   9       1827.10       1690.85        35.62 o
  -2  -3   9         39.76         30.92         4.63 o
  -1  -3   9        940.18        960.01        20.42 o
   0  -3   9        275.58        302.17         8.33 o
   1  -3   9        944.51        969.81        19.32 o
   2  -3   9          1.22         -0.48         1.74 o
   3  -3   9       2290.75       2406.89        68.51 o
   4  -3   9        787.48        737.96        20.98 o
   5  -3   9       2577.71       2499.81        50.69 o
   6  -3   9        387.91        401.56        16.42 o
   7  -3   9        170.83        162.85        12.48 o
   8  -3   9        401.81        373.19        19.68 o
   9  -3   9         17.23         16.63         6.42 o
  10  -3   9        454.91        447.41        25.57 o
 -11  -2   9        356.09        360.04        46.31 o
 -10  -2   9         76.23         88.24        10.18 o
  -9  -2   9        426.50        479.69        19.68 o
  -8  -2   9         99.39         90.92         9.48 o
  -7  -2   9        542.44        507.75        20.39 o
  -6  -2   9         12.06         21.85         4.84 o
  -5  -2   9       2390.79       2200.58        45.02 o
  -4  -2   9       1758.64       1667.53        35.69 o
  -3  -2   9       2058.59       2092.37        41.48 o
  -2  -2   9       3432.29       3293.32        59.22 o
  -1  -2   9        432.75        436.93        18.62 o
   0  -2   9        965.88       1028.96        17.89 o
   1  -2   9        288.98        275.63         7.69 o
   2  -2   9       1917.40       1899.62        29.47 o
   3  -2   9         91.78        103.18         6.17 o
   4  -2   9       2725.16       2673.50        51.23 o
   5  -2   9         28.85         35.69         5.62 o
   6  -2   9       2470.73       2370.73        49.10 o
   7  -2   9        736.07        669.79        21.60 o
   8  -2   9        265.00        257.33        15.74 o
   9  -2   9        810.11        861.46        27.73 o
  10  -2   9         63.14         55.28         9.40 o
 -10  -1   9        156.38        177.25        21.27 o
  -9  -1   9        180.94        167.35        13.01 o
  -8  -1   9        310.91        297.08        16.44 o
  -7  -1   9        417.32        404.04        17.86 o
  -6  -1   9       1255.75       1176.43        29.20 o
  -5  -1   9         32.24         39.60         5.77 o
  -4  -1   9       2178.03       2008.41        40.68 o
  -3  -1   9        645.13        636.26        19.27 o
  -2  -1   9       4869.08       4786.09        81.41 o
  -1  -1   9        394.52        409.13        15.95 o
   0  -1   9        970.45       1074.27        31.87 o
   1  -1   9       1324.42       1439.03        23.00 o
   2  -1   9        231.40        275.10         8.30 o
   3  -1   9       1476.39       1552.44        24.74 o
   4  -1   9       2086.46       2050.94        40.73 o
   5  -1   9       1406.74       1391.00        32.25 o
   6  -1   9        909.25        834.64        24.79 o
   7  -1   9       1883.32       1801.19        40.61 o
   8  -1   9        280.37        295.83        20.40 o
   9  -1   9        903.55        899.08        38.16 o
  10  -1   9        113.06        110.36        11.74 o
  11  -1   9         73.42         70.71        10.49 o
 -10   0   9         76.90         92.02        15.92 o
  -9   0   9         42.60         49.85         7.91 o
  -8   0   9        319.71        318.83        16.91 o
  -7   0   9        304.51        276.89        17.28 o
  -6   0   9        726.30        729.10        21.27 o
  -5   0   9        275.31        249.00        12.88 o
  -4   0   9       1129.16       1172.80        27.25 o
  -3   0   9       3605.48       3364.97        60.34 o
  -2   0   9       1241.26       1235.66        26.70 o
  -1   0   9       8079.66       8031.56       137.00 o
   0   0   9        324.84        316.11         8.34 o
   1   0   9       1264.51       1250.54        20.27 o
   2   0   9         40.98         59.90         3.94 o
   3   0   9       3707.38       4057.72        55.83 o
   4   0   9        605.54        605.86        13.85 o
   5   0   9       3936.29       3692.34        66.78 o
   6   0   9       1556.33       1476.01        33.32 o
   7   0   9         95.72        100.15         9.10 o
   8   0   9       1247.76       1178.92        30.77 o
   9   0   9          0.09         -0.39         4.54 o
  10   0   9       1176.71       1140.64        46.01 o
  11   0   9         14.00         16.04         6.49 o
 -10   1   9         59.19         85.10        15.05 o
  -9   1   9        979.68        997.95        28.44 o
  -8   1   9        732.61        747.67        23.07 o
  -7   1   9        153.30        152.36        11.31 o
  -6   1   9         26.10         29.55         6.50 o
  -5   1   9       1944.55       1770.50        37.67 o
  -4   1   9        479.37        427.19        15.52 o
  -3   1   9       3567.23       3573.43        63.49 o
  -2   1   9       4441.65       4358.65        74.23 o
  -1   1   9          2.57         16.24         4.29 o
   0   1   9       1136.60       1147.93        18.56 o
   1   1   9        114.63        134.12         5.17 o
   2   1   9       1758.68       1699.16        25.89 o
   3   1   9        208.68        225.88         9.78 o
   4   1   9        841.76        863.60        15.90 o
   5   1   9        292.12        296.28        11.35 o
   6   1   9       3783.61       3597.22        65.97 o
   7   1   9        576.71        548.99        17.93 o
   8   1   9       1509.76       1430.41        34.50 o
   9   1   9       1712.05       1678.14        40.05 o
  10   1   9        158.21        153.02        12.86 o
  11   1   9        385.00        371.30        20.99 o
 -10   2   9        253.80        258.96        25.81 o
  -9   2   9        333.88        365.88        28.85 o
  -8   2   9        282.84        294.82        16.08 o
  -7   2   9         17.25         16.54         5.00 o
  -6   2   9        654.77        625.01        19.35 o
  -5   2   9        624.78        561.16        17.44 o
  -4   2   9       3776.63       3526.45        63.74 o
  -3   2   9         37.66         55.78         7.44 o
  -2   2   9       7750.68       7959.67       130.67 o
  -1   2   9       2407.32       2376.13        37.77 o
   0   2   9       1462.93       1547.11        23.66 o
   1   2   9       7954.82       7989.78       113.01 o
   2   2   9       4174.94       4384.32        59.10 o
   3   2   9       1815.99       1790.71        27.17 o
   4   2   9        167.86        173.78         6.11 o
   5   2   9        676.69        683.70        13.51 o
   6   2   9          8.51         11.29         4.00 o
   7   2   9       2688.78       2613.13        51.53 o
   8   2   9         63.91         59.06         7.34 o
   9   2   9       1615.75       1561.92        37.73 o
  10   2   9       1008.34       1000.83        29.45 o
  11   2   9         97.60         90.65        11.17 o
  12   2   9        201.97        208.39        16.50 o
 -10   3   9        876.88        952.45        44.18 o
  -9   3   9        373.78        370.58        29.03 o
  -8   3   9        115.52        104.72         9.87 o
  -7   3   9        838.28        778.77        22.79 o
  -6   3   9         56.76         53.21         6.73 o
  -5   3   9        569.30        503.64        18.47 o
  -4   3   9        550.33        525.51        16.06 o
  -3   3   9       2253.77       2188.85        40.55 o
  -2   3   9        511.15        526.76        12.42 o
  -1   3   9       2869.76       2784.60        40.34 o
   0   3   9        874.35        880.34        19.98 o
   1   3   9       3835.79       3776.37        51.56 o
   2   3   9       2011.22       2031.25        29.96 o
   3   3   9       2813.80       2965.60        41.85 o
   4   3   9        118.88        116.29         5.46 o
   5   3   9          8.26          8.26         2.13 o
   6   3   9       1037.45        977.20        23.74 o
   7   3   9         66.36         83.90         7.77 o
   8   3   9       2203.54       2056.80        43.86 o
   9   3   9         20.18         20.74         6.80 o
  10   3   9       1916.17       1873.86        43.89 o
  11   3   9        238.13        265.55        17.20 o
  12   3   9        288.01        280.69        18.61 o
 -10   4   9          4.39          7.56         9.29 o
  -9   4   9       1274.16       1369.81       118.32 o
  -8   4   9        101.34        110.50        15.86 o
  -7   4   9        875.43        860.33        24.40 o
  -6   4   9        238.81        229.61        13.11 o
  -5   4   9       2039.17       1874.64        39.15 o
  -4   4   9        722.76        717.41        15.12 o
  -3   4   9        894.98        874.92        16.81 o
  -2   4   9        753.83        737.58        17.84 o
  -1   4   9        645.96        640.60        12.78 o
   0   4   9       2097.14       2068.73        30.78 o
   1   4   9        609.92        629.85        12.20 o
   2   4   9       8144.41       8258.62       117.38 o
   3   4   9       1830.03       1944.04        32.05 o
   4   4   9        897.29        881.78        16.08 o
   5   4   9        194.25        190.33         7.76 o
   6   4   9       1463.97       1441.78        24.25 o
   7   4   9         19.10         16.55         4.38 o
   8   4   9       1047.81       1033.19        26.79 o
   9   4   9       1075.32        995.38        27.37 o
  10   4   9         30.86         25.19         6.36 o
  11   4   9        924.50        847.65        27.17 o
  12   4   9          2.45         11.54         8.14 o
  -9   5   9        212.13        182.36        20.49 o
  -8   5   9       1177.84       1256.81        48.29 o
  -7   5   9        144.79        158.50        11.61 o
  -6   5   9        791.18        797.31        22.62 o
  -5   5   9        150.20        158.83        10.29 o
  -4   5   9        814.79        760.69        16.14 o
  -3   5   9        232.69        243.12        10.16 o
  -2   5   9       2876.52       2910.31        42.70 o
  -1   5   9       1347.51       1311.83        21.98 o
   0   5   9        434.83        417.26         9.68 o
   1   5   9       2887.08       2952.44        41.98 o
   2   5   9        157.25        141.20         5.47 o
   3   5   9       4128.58       4063.26        61.94 o
   4   5   9        459.06        476.23        10.71 o
   5   5   9        887.56        859.75        16.41 o
   6   5   9         59.32         66.06         4.77 o
   7   5   9        842.41        896.27        23.06 o
   8   5   9        117.99        118.65         9.39 o
   9   5   9        476.46        490.52        18.15 o
  10   5   9       1069.96       1135.75        31.07 o
  11   5   9        187.22        156.17        19.84 o
  12   5   9        545.13        599.63        35.85 o
  -9   6   9        152.15        134.87        18.77 o
  -8   6   9        273.68        314.92        94.83 o
  -7   6   9       1016.22        937.01        68.96 o
  -6   6   9          2.33         -2.93         3.76 o
  -5   6   9        746.08        765.84        17.30 o
  -4   6   9          0.07         -2.07         2.43 o
  -3   6   9        795.20        740.71        15.85 o
  -2   6   9        271.63        244.20         8.35 o
  -1   6   9       2449.85       2394.24        36.13 o
   0   6   9         33.95         52.06         4.20 o
   1   6   9       1931.34       1938.52        45.24 o
   2   6   9       1753.19       1767.80        35.36 o
   3   6   9        392.52        384.57        20.84 o
   4   6   9       1282.31       1208.21        27.05 o
   5   6   9          4.30          2.91         3.40 o
   6   6   9       2480.45       2474.67        47.81 o
   7   6   9        259.61        270.96        18.40 o
   8   6   9       1124.73       1098.73        42.67 o
   9   6   9        359.17        353.49        27.44 o
  10   6   9        558.79        573.73        31.78 o
  11   6   9          6.73          8.06         9.42 o
  12   6   9        857.29        920.75        56.29 o
  -6   7   9        631.81        619.67        39.89 o
  -5   7   9         56.75         67.45         8.71 o
  -4   7   9       1098.05       1127.49        48.20 o
  -3   7   9        188.70        182.42        12.74 o
  -2   7   9        330.13        320.81        12.38 o
  -1   7   9         50.07         38.43         5.28 o
   0   7   9       1392.82       1331.63        29.54 o
   1   7   9          0.57          0.87         2.64 o
   2   7   9       4052.93       3790.71        67.64 o
   3   7   9        595.03        571.65        16.86 o
   4   7   9        365.43        356.69        13.13 o
   5   7   9        359.55        321.22        13.00 o
   6   7   9        164.33        170.90        10.84 o
   7   7   9        536.84        573.54        20.42 o
   8   7   9        494.10        412.80        26.51 o
   9   7   9        517.88        536.09        29.75 o
  10   7   9         86.65         74.23        14.54 o
  11   7   9        123.50        125.32        18.88 o
  -5   8   9        172.83        191.77        12.70 o
  -4   8   9        578.96        573.45        28.06 o
  -3   8   9        370.14        358.97        14.28 o
  -2   8   9        573.51        575.33        18.20 o
  -1   8   9        423.10        398.36        14.65 o
   0   8   9        230.63        224.58        12.33 o
   1   8   9       1534.14       1518.11        33.55 o
   2   8   9       1414.21       1334.53        30.59 o
   3   8   9       2948.69       2760.05        53.18 o
   4   8   9         35.18         33.97         5.56 o
   5   8   9       1075.08        983.03        25.36 o
   6   8   9        632.39        611.63        27.08 o
   7   8   9        308.58        329.24        18.30 o
   8   8   9        263.18        245.01        14.23 o
   9   8   9        638.31        611.66        32.60 o
  10   8   9        186.94        269.50        28.57 o
  -5   9   9        487.40        485.60        22.47 o
  -4   9   9         49.49         54.01         7.66 o
  -3   9   9        741.52        694.71        21.77 o
  -2   9   9          0.46         -2.03         3.64 o
  -1   9   9        147.45        151.65        10.97 o
   0   9   9        300.35        283.78        14.83 o
   1   9   9        294.31        291.62        14.25 o
   2   9   9        955.80        903.61        24.59 o
   3   9   9       2076.34       2018.84        42.87 o
   4   9   9        942.23        909.42        33.03 o
   5   9   9         54.21         46.47         6.85 o
   6   9   9       1379.63       1344.74        38.52 o
   7   9   9         70.19         74.51        13.17 o
   8   9   9        117.79        108.66        11.56 o
   9   9   9          1.35         -1.08         7.63 o
  10   9   9        315.50        322.09        28.79 o
  -5  10   9        218.72        239.84        23.61 o
  -4  10   9        916.88        899.97        43.87 o
  -3  10   9          0.33         -1.64         4.45 o
  -2  10   9        786.52        757.91        27.53 o
  -1  10   9          1.86         -0.19         3.67 o
   0  10   9        115.35        112.24        10.25 o
   1  10   9         17.18         26.44         5.83 o
   2  10   9       2656.93       2570.86        77.73 o
   3  10   9        202.13        182.47        14.71 o
   4  10   9        894.88        883.89        25.51 o
   5  10   9        406.43        366.26        18.31 o
   6  10   9         87.23         76.58        12.88 o
   7  10   9        950.90        937.60        27.51 o
   8  10   9         11.54          6.43         5.23 o
   9  10   9        264.64        276.70        17.10 o
  10  10   9         91.38        104.04        17.91 o
  -5  11   9        101.61        148.75        22.48 o
  -4  11   9        729.88        786.78        38.91 o
  -3  11   9        909.79        924.94        49.14 o
  -2  11   9        154.15        151.70        12.54 o
  -1  11   9        470.08        441.42        18.33 o
   0  11   9          3.08         -3.92         3.92 o
   1  11   9        330.44        307.24        17.37 o
   2  11   9         46.68         44.21         8.91 o
   3  11   9       1035.33       1061.47        29.76 o
   4  11   9         40.95         40.07         7.18 o
   5  11   9        582.77        559.78        21.47 o
   6  11   9        457.26        451.16        22.93 o
   7  11   9        497.22        490.30        20.00 o
   8  11   9        230.92        250.73        16.45 o
   9  11   9         53.24         60.11         9.16 o
  -3  12   9        488.65        494.93        24.25 o
  -2  12   9        251.01        232.76        20.30 o
  -1  12   9        158.00        154.92        12.95 o
   0  12   9        211.74        212.90        15.12 o
   1  12   9         70.98         65.33         8.83 o
   2  12   9        273.40        261.33        16.80 o
   3  12   9        373.29        358.85        19.51 o
   4  12   9        325.85        300.94        17.85 o
   5  12   9          2.42         10.31         6.29 o
   6  12   9        435.90        436.83        23.24 o
   7  12   9         43.35         54.83         9.15 o
   8  12   9        226.24        254.55        26.88 o
  -1  13   9        110.10        102.77        22.31 o
   0  13   9        184.35        200.12        15.50 o
   1  13   9         91.33        107.29        11.74 o
   2  13   9         99.22        108.46        11.99 o
   3  13   9         67.30         58.96        12.83 o
   4  13   9        143.89        154.31        16.85 o
   5  13   9        108.91        119.24        12.33 o
  -3 -10  10        324.76        384.18        31.18 o
  -2 -10  10        154.23        167.68        27.72 o
  -5  -9  10        166.16        205.69        22.81 o
  -4  -9  10         46.24         24.22        11.31 o
  -3  -9  10        518.63        544.67        30.77 o
  -2  -9  10          0.09          0.58         7.26 o
  -1  -9  10        883.32        975.57        40.32 o
   4  -9  10         30.60         37.86        18.26 o
  -7  -8  10        149.99        172.98        22.47 o
  -6  -8  10        401.81        468.37        34.78 o
  -5  -8  10         70.90         71.09        13.86 o
  -4  -8  10          1.36         -0.21         9.80 o
  -3  -8  10        300.33        294.03        24.81 o
  -2  -8  10        962.93        959.10        77.08 o
  -1  -8  10         13.83         18.92         8.28 o
   0  -8  10       1321.28       1364.18        47.03 o
   1  -8  10        296.70        250.84        28.40 o
   2  -8  10        139.53        152.41        16.41 o
   3  -8  10        127.31        137.44        12.01 o
   4  -8  10        393.28        424.90        32.50 o
   5  -8  10         51.96         51.58         9.18 o
  -8  -7  10        143.60        195.18        23.20 o
  -7  -7  10        248.92        268.46        21.67 o
  -6  -7  10        165.65        178.43        13.85 o
  -5  -7  10         78.16        109.48        13.27 o
  -4  -7  10        484.33        452.99        19.81 o
  -3  -7  10         27.36         20.35         7.08 o
  -2  -7  10        297.01        301.53        14.80 o
  -1  -7  10        453.03        476.04        16.83 o
   0  -7  10        903.44        944.85        25.62 o
   1  -7  10       1020.98        970.78        36.43 o
   2  -7  10         10.26          8.36         4.62 o
   3  -7  10        712.22        642.44        21.59 o
   4  -7  10        270.36        277.30        16.38 o
   5  -7  10        375.56        383.84        20.39 o
   6  -7  10         11.41          9.80         5.83 o
  -9  -6  10        628.72        648.92        24.44 o
  -8  -6  10        292.25        272.21        17.52 o
  -7  -6  10        399.86        427.42        20.38 o
  -6  -6  10         33.34         19.43         6.52 o
  -5  -6  10        757.48        797.94        24.55 o
  -4  -6  10         44.60         57.70         8.45 o
  -3  -6  10        601.67        596.57        32.55 o
  -2  -6  10          5.62          3.31         6.68 o
  -1  -6  10       1416.08       1358.85        31.55 o
   0  -6  10        483.16        461.90        16.83 o
   1  -6  10       1134.34       1083.43        26.07 o
   2  -6  10       1290.14       1237.11        30.37 o
   3  -6  10         37.67         41.77         6.70 o
   4  -6  10        399.27        423.08        17.21 o
   5  -6  10          0.27          1.57         4.68 o
   6  -6  10        959.62        979.94        39.12 o
   7  -6  10          3.28          1.68         5.92 o
 -10  -5  10          9.73          9.20         7.95 o
  -9  -5  10        508.36        522.07        37.18 o
  -8  -5  10        398.47        404.22        21.02 o
  -7  -5  10        756.68        772.04        25.02 o
  -6  -5  10         30.23         23.93         6.22 o
  -5  -5  10         12.84          9.77         4.74 o
  -4  -5  10        126.87        126.37        10.19 o
  -3  -5  10         24.17         26.06         5.35 o
  -2  -5  10       1489.58       1374.95        31.62 o
  -1  -5  10        301.31        323.04        12.81 o
   0  -5  10       1570.46       1534.81        33.28 o
   1  -5  10        175.48        170.41         8.37 o
   2  -5  10       1829.53       1863.03        45.76 o
   3  -5  10       1296.65       1243.68        30.38 o
   4  -5  10        674.24        647.87        43.57 o
   5  -5  10        540.83        544.67        19.80 o
   6  -5  10          3.26          3.65         4.75 o
   7  -5  10        780.54        782.85        26.27 o
   8  -5  10         49.72         48.82         9.02 o
 -10  -4  10        131.21        142.04        13.09 o
  -9  -4  10          2.40         13.24         6.17 o
  -8  -4  10       1660.51       1716.76        41.75 o
  -7  -4  10         65.27         67.00         8.71 o
  -6  -4  10       2200.41       2149.21        46.91 o
  -5  -4  10        330.31        365.30        19.32 o
  -4  -4  10          7.97          6.94         4.25 o
  -3  -4  10        501.69        533.10        17.47 o
  -2  -4  10        324.04        320.50        13.20 o
  -1  -4  10       1134.42       1115.59        26.45 o
   0  -4  10       1259.59       1297.78        33.09 o
   1  -4  10       1348.00       1329.82        23.60 o
   2  -4  10        481.52        445.02        14.86 o
   3  -4  10       3311.69       3320.09        62.48 o
   4  -4  10        289.76        266.06        14.25 o
   5  -4  10       1808.08       1727.51        39.79 o
   6  -4  10        559.14        566.05        20.45 o
   7  -4  10         16.98         13.47         5.98 o
   8  -4  10        377.57        393.77        21.32 o
   9  -4  10        314.57        301.51        19.51 o
 -10  -3  10        139.28        184.32        14.60 o
  -9  -3  10        274.00        299.96        18.52 o
  -8  -3  10        555.51        582.80        27.61 o
  -7  -3  10       1833.19       1789.07        41.69 o
  -6  -3  10          0.56          3.44         4.39 o
  -5  -3  10       1962.41       1921.64        41.88 o
  -4  -3  10        346.85        330.70        14.66 o
  -3  -3  10        431.27        385.94        14.27 o
  -2  -3  10        394.64        366.10        13.31 o
  -1  -3  10       1148.24       1217.01        35.91 o
   0  -3  10        647.12        677.01        15.19 o
   1  -3  10        641.11        647.00        13.89 o
   2  -3  10       1152.56       1203.49        21.60 o
   3  -3  10         36.88         27.10         4.64 o
   4  -3  10       4014.07       3934.57        84.17 o
   5  -3  10         88.02         83.11         8.44 o
   6  -3  10       1316.15       1236.57        31.86 o
   7  -3  10        375.69        359.33        18.79 o
   8  -3  10        238.48        221.62        18.15 o
   9  -3  10         59.82         52.10        10.77 o
 -10  -2  10          3.02          3.04         7.17 o
  -9  -2  10        412.66        413.17        19.74 o
  -8  -2  10         85.26         99.83        10.32 o
  -7  -2  10        815.91        796.48        24.27 o
  -6  -2  10         79.88         87.09         8.93 o
  -5  -2  10        131.03        113.81         9.54 o
  -4  -2  10       5060.40       4760.33        84.23 o
  -3  -2  10         52.17         52.83         6.13 o
  -2  -2  10       1287.17       1290.26        29.01 o
  -1  -2  10        135.48        131.48         8.58 o
   0  -2  10        430.89        460.75        14.66 o
   1  -2  10         49.31         49.90         3.94 o
   2  -2  10       3957.83       4063.19        82.30 o
   3  -2  10       2399.52       2468.80        37.28 o
   4  -2  10        521.27        482.53        15.90 o
   5  -2  10       2822.50       2747.63        54.26 o
   6  -2  10          2.89          5.94         4.41 o
   7  -2  10       1399.90       1394.88        34.99 o
   8  -2  10        143.31        127.42        11.70 o
   9  -2  10        741.46        763.43        26.22 o
  10  -2  10          0.29         -4.97         5.32 o
 -10  -1  10        197.97        196.89        18.06 o
  -9  -1  10         97.43         92.91        16.88 o
  -8  -1  10       1051.57        975.88        30.25 o
  -7  -1  10         17.42         19.98         5.34 o
  -6  -1  10        673.02        653.33        20.55 o
  -5  -1  10       1856.91       1684.01        37.20 o
  -4  -1  10        212.20        183.44        11.02 o
  -3  -1  10       3795.11       3718.60        66.83 o
  -2  -1  10        232.23        247.67        11.04 o
  -1  -1  10        462.35        415.60        16.35 o
   0  -1  10        177.35        183.92         6.26 o
   1  -1  10       1256.56       1290.36        21.58 o
   2  -1  10        213.83        216.52         7.09 o
   3  -1  10       3295.77       3325.08        53.29 o
   4  -1  10         97.36        100.01        12.83 o
   5  -1  10        845.34        799.42        21.97 o
   6  -1  10       2139.13       2033.12        43.55 o
   7  -1  10          1.37          3.69         3.98 o
   8  -1  10       1240.09       1201.35        32.19 o
   9  -1  10        141.35        127.14        19.32 o
  10  -1  10         83.22         76.84        10.28 o
 -10   0  10         64.60         58.77        14.71 o
  -9   0  10         65.27         77.12         9.40 o
  -8   0  10        556.65        589.33        20.81 o
  -7   0  10       1696.84       1601.92        37.54 o
  -6   0  10        493.19        470.21        19.23 o
  -5   0  10       1605.27       1464.56        33.52 o
  -4   0  10       1621.77       1506.50        43.70 o
  -3   0  10       1160.74       1052.25        25.08 o
  -2   0  10       1534.05       1510.92        31.80 o
  -1   0  10       2081.96       2097.94        40.30 o
   0   0  10        907.47        959.93        16.55 o
   1   0  10          1.04         -1.04         1.54 o
   2   0  10       4673.86       4996.62        67.76 o
   3   0  10         48.94         47.58         3.83 o
   4   0  10       3270.23       3299.29        68.13 o
   5   0  10        828.71        739.97        24.30 o
   6   0  10       2954.02       2678.11        52.99 o
   7   0  10       2168.76       2021.53        43.95 o
   8   0  10       1392.53       1379.22        34.73 o
   9   0  10        917.41        855.02        26.76 o
  10   0  10        171.86        156.89        16.25 o
  11   0  10         64.20         61.50         9.82 o
 -10   1  10        348.05        344.13        29.52 o
  -9   1  10          0.82          0.12         4.61 o
  -8   1  10         70.81         66.88        12.25 o
  -7   1  10         93.59        104.94         9.86 o
  -6   1  10        317.90        305.90        14.83 o
  -5   1  10        248.43        260.52        13.88 o
  -4   1  10       1373.48       1328.43        32.89 o
  -3   1  10        351.39        340.39        14.69 o
  -2   1  10        960.23        939.49        22.42 o
  -1   1  10       1112.89       1086.75        32.38 o
   0   1  10        795.73        823.41        16.66 o
   1   1  10        271.53        260.80         7.74 o
   2   1  10        504.32        524.04        12.13 o
   3   1  10       1471.42       1561.49        24.99 o
   4   1  10       2465.14       2492.07        37.00 o
   5   1  10       1909.99       1894.37        38.69 o
   6   1  10        687.73        647.48        19.29 o
   7   1  10       1078.31        965.94        26.20 o
   8   1  10          0.12         -0.04         3.87 o
   9   1  10        979.92        936.23        27.75 o
  10   1  10        221.18        206.52        15.02 o
  11   1  10        238.14        262.14        18.12 o
 -10   2  10        198.96        166.84        33.13 o
  -9   2  10         14.87         11.37         9.47 o
  -8   2  10        484.07        478.15        18.62 o
  -7   2  10        129.78        118.53        10.33 o
  -6   2  10        447.82        456.85        16.52 o
  -5   2  10       1067.70        982.58        25.55 o
  -4   2  10       1541.17       1557.43        34.05 o
  -3   2  10       2366.81       2272.71        44.19 o
  -2   2  10        588.04        613.38        16.84 o
  -1   2  10       8632.98       8617.21       122.94 o
   0   2  10       1099.09       1132.05        19.66 o
   1   2  10       2579.08       2460.81        38.89 o
   2   2  10          0.53          0.08         1.55 o
   3   2  10        650.80        605.24        13.40 o
   4   2  10        498.65        503.00        11.13 o
   5   2  10       3063.05       3127.12        45.20 o
   6   2  10       4478.54       4412.28        78.64 o
   7   2  10        198.46        180.25        11.61 o
   8   2  10       1555.31       1500.83        35.62 o
   9   2  10          5.51          6.13         4.70 o
  10   2  10        507.20        516.64        20.39 o
  11   2  10         80.48         53.61         8.72 o
  12   2  10        589.48        612.28        47.33 o
 -10   3  10          4.32         10.33         9.53 o
  -9   3  10        527.25        514.34        54.43 o
  -8   3  10         61.04         75.72         8.72 o
  -7   3  10        131.00        154.37        20.98 o
  -6   3  10         33.65         23.36         5.32 o
  -5   3  10       1042.63       1007.38        25.83 o
  -4   3  10        142.05        123.24         9.07 o
  -3   3  10       1898.63       1874.93        38.06 o
  -2   3  10        747.22        724.91        15.82 o
  -1   3  10        595.18        665.40        13.01 o
   0   3  10       4646.47       4863.77        65.67 o
   1   3  10        372.18        377.18         8.85 o
   2   3  10       1734.71       1701.67        26.30 o
   3   3  10          6.16          7.14         2.10 o
   4   3  10       1268.90       1259.92        23.61 o
   5   3  10        117.87        105.53         5.80 o
   6   3  10       5131.10       4853.34        84.94 o
   7   3  10       1303.48       1209.67        30.18 o
   8   3  10       1853.75       1823.40        49.33 o
   9   3  10        926.30        902.26        26.35 o
  10   3  10          2.05          1.50         4.98 o
  11   3  10        628.21        624.30        23.32 o
  12   3  10          3.25          7.87        10.31 o
  -9   4  10         64.09         79.48        15.18 o
  -8   4  10        398.77        440.80        28.37 o
  -7   4  10         74.16         75.41         9.02 o
  -6   4  10        372.31        381.18        21.62 o
  -5   4  10        142.59        143.75        10.31 o
  -4   4  10       2097.89       2046.62        41.74 o
  -3   4  10         11.64          8.30         3.26 o
  -2   4  10       3368.63       3405.79        48.77 o
  -1   4  10       3718.14       3672.30        55.49 o
   0   4  10       2200.01       2169.54        32.53 o
   1   4  10       2304.99       2169.77        32.30 o
   2   4  10        252.75        254.81         8.01 o
   3   4  10       1343.53       1287.43        21.36 o
   4   4  10         18.11         18.89         2.69 o
   5   4  10        908.80        922.89        17.37 o
   6   4  10         35.32         47.09         5.47 o
   7   4  10        279.60        274.07        13.80 o
   8   4  10         20.80         20.56         5.09 o
   9   4  10       1677.33       1661.65        38.95 o
  10   4  10        706.59        742.74        24.36 o
  11   4  10        114.67        107.90        11.31 o
  12   4  10        486.29        553.86        30.81 o
  -9   5  10        256.05        292.44        26.53 o
  -8   5  10        173.62        175.26        19.95 o
  -7   5  10        585.35        577.56        19.93 o
  -6   5  10        140.57        167.74        11.73 o
  -5   5  10        743.71        690.96        25.17 o
  -4   5  10        494.26        539.36        19.49 o
  -3   5  10        790.68        733.62        15.50 o
  -2   5  10        653.21        686.41        14.49 o
  -1   5  10       4031.02       4170.37        58.33 o
   0   5  10        294.84        315.96         8.53 o
   1   5  10       2450.72       2372.84        35.14 o
   2   5  10        824.80        852.32        22.06 o
   3   5  10         62.27         66.16         4.28 o
   4   5  10       2876.38       2930.50        42.61 o
   5   5  10       1578.38       1533.58        25.47 o
   6   5  10       1453.78       1421.63        24.56 o
   7   5  10         30.81         35.82         5.38 o
   8   5  10        846.61        845.09        23.67 o
   9   5  10          2.26          8.61         4.67 o
  10   5  10       1556.35       1586.59        39.87 o
  11   5  10        203.18        167.78        21.48 o
  -9   6  10        873.10       1015.36        51.22 o
  -8   6  10         70.50         91.74        28.23 o
  -7   6  10        310.06        370.74        26.77 o
  -6   6  10         65.30         53.48         7.32 o
  -5   6  10        519.62        530.44        17.68 o
  -4   6  10        669.93        616.51        14.85 o
  -3   6  10        626.65        630.87        14.55 o
  -2   6  10        613.80        631.68        14.06 o
  -1   6  10        188.95        199.28         7.66 o
   0   6  10       2334.98       2318.79        35.17 o
   1   6  10        110.20        127.22         6.87 o
   2   6  10        964.70        886.29        21.68 o
   3   6  10       1290.77       1186.70        32.25 o
   4   6  10        650.73        584.45        16.81 o
   5   6  10        299.74        325.64        13.86 o
   6   6  10       1063.75        992.13        24.55 o
   7   6  10         39.45         46.80         6.00 o
   8   6  10        388.10        391.64        28.05 o
   9   6  10        840.28        792.66        56.96 o
  10   6  10        224.29        200.61        21.96 o
  11   6  10        903.43        933.43        44.10 o
  -6   7  10        236.91        254.23        20.80 o
  -5   7  10        283.17        258.98        20.79 o
  -4   7  10        413.56        431.51        22.21 o
  -3   7  10        114.48        106.34         8.72 o
  -2   7  10       1414.88       1355.20        52.93 o
  -1   7  10        380.37        399.26        16.17 o
   0   7  10       1665.46       1660.57        56.21 o
   1   7  10       1203.33       1178.35        30.11 o
   2   7  10        258.97        244.96        15.08 o
   3   7  10       1315.41       1265.50        28.86 o
   4   7  10       1175.30       1159.47        36.84 o
   5   7  10        812.86        817.66        21.96 o
   6   7  10          0.06          2.63         3.50 o
   7   7  10        331.20        356.24        16.36 o
   8   7  10        103.59         78.80        13.71 o
   9   7  10       1299.99       1229.27        48.88 o
  10   7  10        949.86       1064.90        65.92 o
  11   7  10        396.54        420.35        41.58 o
  -5   8  10        654.72        642.83        29.52 o
  -4   8  10        271.16        274.76        15.02 o
  -3   8  10          4.99          2.45         3.95 o
  -2   8  10        248.53        236.15        13.25 o
  -1   8  10        802.88        785.07        21.90 o
   0   8  10         86.93         81.93         7.78 o
   1   8  10       2205.25       2085.37        42.88 o
   2   8  10       1126.19       1041.51        26.15 o
   3   8  10          3.80         13.43         4.34 o
   4   8  10        560.07        540.79        17.50 o
   5   8  10        189.62        173.06        13.66 o
   6   8  10        653.39        591.36        19.00 o
   7   8  10         29.84         25.99         7.82 o
   8   8  10        130.28        131.52        10.68 o
   9   8  10          0.00         17.46        16.57 o
  10   8  10       1028.82       1088.23        66.60 o
  -5   9  10        169.87        189.32        26.03 o
  -4   9  10        284.74        299.70        16.31 o
  -3   9  10          1.77         -1.15         3.91 o
  -2   9  10        119.90        126.17        10.50 o
  -1   9  10         35.51         40.08         6.47 o
   0   9  10        784.80        782.87        22.87 o
   1   9  10         14.47         18.87         5.07 o
   2   9  10       2351.25       2204.72        46.05 o
   3   9  10        150.12        172.51        11.67 o
   4   9  10       1250.35       1155.01        29.33 o
   5   9  10        878.86        859.13        24.43 o
   6   9  10        261.88        272.35        17.37 o
   7   9  10        476.67        488.99        18.26 o
   8   9  10         10.22         12.41         6.05 o
   9   9  10        378.73        404.41        75.22 o
  10   9  10         20.96         25.77        11.16 o
  -4  10  10        200.41        211.26        14.59 o
  -3  10  10          3.32          1.39         4.88 o
  -2  10  10        245.67        286.60        16.17 o
  -1  10  10        129.62        128.27        10.88 o
   0  10  10         45.89         46.46         7.09 o
   1  10  10        286.98        290.24        15.93 o
   2  10  10         44.75         44.10         7.20 o
   3  10  10        774.74        758.42        23.25 o
   4  10  10         25.70         21.87         6.20 o
   5  10  10       1299.44       1242.57        31.98 o
   6  10  10        143.48        139.52        11.55 o
   7  10  10        266.38        274.47        16.32 o
   8  10  10         23.86         28.42         7.00 o
   9  10  10        267.26        261.93        26.59 o
  -4  11  10         10.96         17.82        10.23 o
  -3  11  10        204.19        226.15        15.78 o
  -2  11  10          0.09          2.19         4.78 o
  -1  11  10        377.30        360.05        19.08 o
   0  11  10        310.52        302.24        17.27 o
   1  11  10        344.65        357.03        18.81 o
   2  11  10        268.07        248.39        15.84 o
   3  11  10        204.36        206.20        14.38 o
   4  11  10       1653.56       1676.98        40.51 o
   5  11  10         26.77         24.51         6.48 o
   6  11  10       1153.90       1217.94        33.33 o
   7  11  10        334.65        381.38        20.49 o
   8  11  10        135.53        153.36        13.18 o
   9  11  10         10.47         26.38         9.55 o
  -3  12  10         32.18         40.02         8.23 o
  -2  12  10        249.42        252.68        24.06 o
  -1  12  10         67.41         61.08         8.78 o
   0  12  10         93.86        103.09        14.73 o
   1  12  10        209.31        216.53        15.47 o
   2  12  10        817.66        825.45        27.00 o
   3  12  10         44.83         51.37         8.39 o
   4  12  10        442.56        411.97        21.38 o
   5  12  10        803.44        806.29        26.64 o
   6  12  10        233.64        277.51        19.96 o
   7  12  10        264.57        267.21        17.84 o
   8  12  10          8.24         29.09        10.32 o
   1  13  10        255.49        225.64        16.30 o
   2  13  10         22.85         30.20         8.18 o
   3  13  10        104.55        117.46        12.75 o
   4  13  10          0.57         -3.94         5.13 o
  -2 -10  11        100.26        123.00        28.90 o
  -4  -9  11        384.90        313.70        46.31 o
  -3  -9  11         81.37         72.82        14.93 o
  -2  -9  11        486.80        483.66        30.54 o
  -1  -9  11         47.66         55.16        13.23 o
  -6  -8  11        312.15        398.87        33.02 o
  -5  -8  11         65.21         56.32        13.28 o
  -4  -8  11        418.16        427.39        34.48 o
  -3  -8  11        293.12        336.29        27.28 o
  -2  -8  11        547.09        554.97        32.62 o
  -1  -8  11        815.30        892.05        37.41 o
   1  -8  11        503.46        479.65        29.03 o
   2  -8  11         18.09         16.18         8.57 o
   3  -8  11        385.29        417.82        26.72 o
   4  -8  11         52.04         42.60        10.73 o
   5  -8  11        281.53        319.13        27.09 o
  -7  -7  11        480.25        498.51        27.70 o
  -6  -7  11         36.94         28.48         8.44 o
  -5  -7  11        105.36        111.84        12.10 o
  -4  -7  11        354.83        372.83        19.50 o
  -3  -7  11        168.52        159.22        30.36 o
  -2  -7  11          0.24         -3.51         3.51 o
  -1  -7  11       1168.48       1210.74        30.69 o
   0  -7  11        513.45        531.34        18.29 o
   1  -7  11        355.80        374.91        29.41 o
   2  -7  11        332.44        321.72        32.96 o
   3  -7  11         23.30         16.70         5.86 o
   4  -7  11        136.11        134.07        12.00 o
   5  -7  11        323.94        300.85        30.16 o
   6  -7  11        307.61        337.86        41.95 o
  -9  -6  11        370.39        414.54        31.42 o
  -8  -6  11         84.56         88.53        11.08 o
  -7  -6  11        243.64        265.56        17.13 o
  -6  -6  11        857.21        861.15        27.22 o
  -5  -6  11        101.31         95.27        11.54 o
  -4  -6  11        130.67        153.61        12.77 o
  -3  -6  11        765.18        702.15        22.05 o
  -2  -6  11        625.99        599.39        19.63 o
  -1  -6  11         39.22         39.09         8.75 o
   0  -6  11       2108.64       2101.66       100.57 o
   1  -6  11        212.39        202.18        17.41 o
   2  -6  11        742.55        740.70        45.64 o
   3  -6  11        101.51         86.46         8.84 o
   4  -6  11        140.54        141.71        11.80 o
   5  -6  11        351.77        365.03        19.60 o
   6  -6  11        477.98        460.61        22.03 o
   7  -6  11        185.33        186.34        15.38 o
  -9  -5  11          9.73         10.51         6.73 o
  -8  -5  11        415.01        394.80        29.81 o
  -7  -5  11        121.51        129.43        12.12 o
  -6  -5  11          2.54          4.21         4.77 o
  -5  -5  11         32.76         28.02         6.67 o
  -4  -5  11       1226.56       1076.61        28.87 o
  -3  -5  11         96.79         97.88        10.59 o
  -2  -5  11       1615.67       1548.15        35.25 o
  -1  -5  11        229.63        214.63        12.43 o
   0  -5  11        323.60        327.54        13.67 o
   1  -5  11       1485.44       1407.34        31.82 o
   2  -5  11        390.73        395.49        14.77 o
   3  -5  11       1681.59       1626.70        37.18 o
   4  -5  11         32.83         36.64         8.59 o
   5  -5  11        334.91        321.49        17.69 o
   6  -5  11        163.37        151.79        12.99 o
   7  -5  11        548.48        550.15        30.68 o
   8  -5  11         95.64        100.13        17.87 o
  -9  -4  11        415.79        458.69        26.15 o
  -8  -4  11        321.95        358.47        19.88 o
  -7  -4  11       1175.14       1165.61        32.38 o
  -6  -4  11          0.58         10.05         5.17 o
  -5  -4  11        377.93        368.30        17.48 o
  -4  -4  11         18.05         19.58         5.41 o
  -3  -4  11       1006.81        986.49        26.20 o
  -2  -4  11          9.50          6.98         3.84 o
  -1  -4  11       1841.47       1755.81        37.59 o
   0  -4  11        251.35        229.64        14.51 o
   1  -4  11        652.39        618.77        21.13 o
   2  -4  11       1489.13       1461.22        32.49 o
   3  -4  11        361.45        355.03        16.31 o
   4  -4  11        847.95        869.56        24.55 o
   5  -4  11         14.31         28.65         5.94 o
   6  -4  11        388.25        383.88        18.72 o
   7  -4  11          0.17         -2.13         5.58 o
   8  -4  11        782.96        814.22        27.96 o
 -10  -3  11         25.28         28.07         7.31 o
  -9  -3  11        894.28        945.37        29.59 o
  -8  -3  11         43.24         50.81         8.32 o
  -7  -3  11        721.47        689.78        23.27 o
  -6  -3  11        838.96        773.46        24.03 o
  -5  -3  11        259.44        265.10        15.23 o
  -4  -3  11        561.82        541.73        20.15 o
  -3  -3  11        535.07        481.40        16.80 o
  -2  -3  11       1302.04       1194.26        28.59 o
  -1  -3  11        314.96        316.36        12.95 o
   0  -3  11       2355.48       2375.63        46.25 o
   1  -3  11        124.90        106.03         6.19 o
   2  -3  11       2554.39       2600.78        39.85 o
   3  -3  11       1894.46       1911.15        39.99 o
   4  -3  11        263.40        273.61        14.53 o
   5  -3  11       1766.15       1750.45        49.20 o
   6  -3  11         61.91         54.92         7.90 o
   7  -3  11        120.26         88.61        12.54 o
   8  -3  11         23.03         26.78         7.08 o
   9  -3  11        488.63        474.39        24.36 o
 -10  -2  11        724.00        817.51        36.89 o
  -9  -2  11        129.90        137.18        12.69 o
  -8  -2  11       1200.61       1183.90        32.56 o
  -7  -2  11         35.86         46.20         7.71 o
  -6  -2  11        819.93        788.30        24.15 o
  -5  -2  11        700.00        702.82        21.79 o
  -4  -2  11       1160.57       1098.09        27.87 o
  -3  -2  11        742.69        660.27        27.91 o
  -2  -2  11        427.93        416.78        14.68 o
  -1  -2  11        114.76        123.56         8.79 o
   0  -2  11        470.78        462.54        14.82 o
   1  -2  11       2472.74       2566.23        38.67 o
   2  -2  11        944.29        947.81        23.37 o
   3  -2  11       2619.11       2562.80        49.30 o
   4  -2  11        837.25        816.62        26.15 o
   5  -2  11        523.62        560.32        18.59 o
   6  -2  11       1664.46       1559.69        36.96 o
   7  -2  11        545.93        500.51        19.23 o
   8  -2  11         42.36         23.27         6.46 o
   9  -2  11        166.51        165.25        14.22 o
  10  -2  11        910.67        944.74        46.85 o
 -10  -1  11        342.20        354.53        20.11 o
  -9  -1  11        337.60        348.98        19.33 o
  -8  -1  11        776.26        765.30        24.88 o
  -7  -1  11       1319.92       1240.50        37.47 o
  -6  -1  11         20.46         20.28         6.93 o
  -5  -1  11       1982.30       1869.63        41.17 o
  -4  -1  11        357.38        298.17        14.31 o
  -3  -1  11       1515.85       1515.33        42.84 o
  -2  -1  11        380.24        357.74        13.09 o
  -1  -1  11        120.33        123.34        12.05 o
   0  -1  11        254.72        252.83        10.36 o
   1  -1  11        893.83        972.98        17.87 o
   2  -1  11       2568.48       2662.35        39.68 o
   3  -1  11        990.44       1004.84        18.68 o
   4  -1  11        636.23        627.37        20.71 o
   5  -1  11       1566.94       1489.81        34.18 o
   6  -1  11       1026.57       1011.32        27.17 o
   7  -1  11        275.54        276.63        16.32 o
   8  -1  11       1206.97       1220.48        33.01 o
   9  -1  11         10.87         16.30         6.40 o
  10  -1  11        138.45        133.05        13.22 o
 -10   0  11          6.80         20.66         9.42 o
  -9   0  11        890.69        884.24        27.69 o
  -8   0  11         53.99         58.11         8.52 o
  -7   0  11        767.78        750.29        23.59 o
  -6   0  11       1184.56       1217.22        31.19 o
  -5   0  11        865.84        781.11        22.71 o
  -4   0  11       1254.82       1234.40        29.60 o
  -3   0  11         40.21         40.69         5.57 o
  -2   0  11        640.08        622.53        17.87 o
  -1   0  11        250.02        231.93        10.60 o
   0   0  11       1036.44       1092.43        22.43 o
   1   0  11        610.60        672.63        16.84 o
   2   0  11       4029.24       4040.62        56.45 o
   3   0  11        528.60        583.17        12.75 o
   4   0  11       1382.60       1355.60        35.00 o
   5   0  11        768.73        761.70        21.28 o
   6   0  11         84.12         89.00         8.66 o
   7   0  11       1806.51       1700.95        39.25 o
   8   0  11         32.33         23.90         5.89 o
   9   0  11        530.97        505.32        20.20 o
  10   0  11          2.70         10.85         5.97 o
 -10   1  11        283.14        296.72        27.83 o
  -9   1  11         48.30         54.01         8.68 o
  -8   1  11        426.37        414.98        18.57 o
  -7   1  11         39.25         28.24         6.45 o
  -6   1  11       1627.12       1549.75        36.38 o
  -5   1  11       1606.05       1473.69        35.69 o
  -4   1  11       1473.40       1468.00        33.42 o
  -3   1  11         67.48         72.59         7.09 o
  -2   1  11         31.20         19.94         3.97 o
  -1   1  11        732.32        754.93        19.51 o
   0   1  11         14.79         13.84         2.18 o
   1   1  11       2082.24       2039.19        37.12 o
   2   1  11        139.90        130.13         6.15 o
   3   1  11       2279.35       2386.28        35.86 o
   4   1  11        210.40        231.45         8.42 o
   5   1  11       1565.42       1507.25        33.19 o
   6   1  11       1461.14       1401.44        32.55 o
   7   1  11        281.60        239.06        13.89 o
   8   1  11       1095.44       1061.19        29.00 o
   9   1  11          2.62         -4.28         4.28 o
  10   1  11        644.69        637.33        23.55 o
  11   1  11         79.52         78.36        10.58 o
  -9   2  11        148.59        142.11        14.56 o
  -8   2  11        441.07        474.68        20.30 o
  -7   2  11        434.01        457.64        17.71 o
  -6   2  11          5.03         11.16         5.47 o
  -5   2  11       2965.01       2775.20        54.86 o
  -4   2  11         52.77         51.60         6.36 o
  -3   2  11       1830.62       1784.00        37.43 o
  -2   2  11        190.85        197.92        10.98 o
  -1   2  11        379.09        377.70        12.58 o
   0   2  11        731.92        731.68        22.27 o
   1   2  11        281.99        304.34         8.09 o
   2   2  11       1140.83       1102.73        21.02 o
   3   2  11        575.33        523.67        11.55 o
   4   2  11       1804.34       1820.65        31.58 o
   5   2  11         61.97         69.09         6.81 o
   6   2  11       4995.34       4775.62        84.84 o
   7   2  11          0.84          3.91         3.57 o
   8   2  11        940.43        892.94        25.72 o
   9   2  11        331.34        301.34        29.57 o
  10   2  11         11.72         14.78         5.87 o
  11   2  11        382.25        401.49        21.90 o
  -9   3  11        149.85        156.20        19.83 o
  -8   3  11        225.25        223.61        14.78 o
  -7   3  11        131.26        133.92        11.16 o
  -6   3  11         55.70         90.97        11.27 o
  -5   3  11        207.15        228.77        13.36 o
  -4   3  11       2075.71       2105.23        43.32 o
  -3   3  11          7.01         13.52         4.15 o
  -2   3  11       5063.93       5095.80        87.15 o
  -1   3  11       1258.17       1211.35        25.20 o
   0   3  11        377.83        395.83         9.46 o
   1   3  11        705.89        683.56        13.45 o
   2   3  11       1159.09       1162.40        19.88 o
   3   3  11        181.61        195.01         7.21 o
   4   3  11        791.63        726.10        16.11 o
   5   3  11       3354.52       3346.67        52.60 o
   6   3  11          7.90         11.95         5.37 o
   7   3  11       3054.45       2905.42        56.85 o
   8   3  11          0.21         -1.61         3.77 o
   9   3  11        306.46        287.90        16.68 o
  10   3  11        482.12        528.24        21.46 o
  11   3  11        189.17        197.31        14.99 o
  12   3  11        241.44        271.75        24.96 o
  -9   4  11          0.13         12.28        13.02 o
  -8   4  11        211.63        226.21        17.62 o
  -7   4  11         39.83         46.42         9.56 o
  -6   4  11        982.09       1006.84        38.79 o
  -5   4  11          3.48          1.21         3.53 o
  -4   4  11        686.69        671.57        19.92 o
  -3   4  11       1704.17       1605.87        35.23 o
  -2   4  11        249.78        274.82         8.92 o
  -1   4  11       4017.32       4033.94        57.07 o
   0   4  11        455.27        433.79        10.27 o
   1   4  11        819.62        800.95        15.22 o
   2   4  11         77.18         83.69         4.91 o
   3   4  11       1159.39       1205.28        20.68 o
   4   4  11        188.96        165.09         7.22 o
   5   4  11       1333.82       1286.40        22.51 o
   6   4  11       1519.36       1529.62        33.38 o
   7   4  11       1776.22       1654.94        36.48 o
   8   4  11       2926.55       2969.36        58.90 o
   9   4  11         15.15         13.13         5.08 o
  10   4  11        530.09        566.32        21.23 o
  11   4  11         27.67         11.25         6.04 o
  12   4  11        138.99        129.52        17.23 o
  -9   5  11        356.70        433.90        33.06 o
  -8   5  11         14.95         22.00        15.04 o
  -7   5  11        333.78        370.00        17.87 o
  -6   5  11        102.12         99.13         9.38 o
  -5   5  11       1177.86       1170.30        30.55 o
  -4   5  11          0.37          1.14         3.57 o
  -3   5  11         66.24         80.25         8.28 o
  -2   5  11       2996.93       2924.34        43.66 o
  -1   5  11        511.19        570.15        12.86 o
   0   5  11       3110.39       3204.58        49.93 o
   1   5  11        225.87        221.64         7.25 o
   2   5  11       1327.48       1293.91        21.90 o
   3   5  11        183.56        191.12         9.53 o
   4   5  11        753.38        732.64        14.83 o
   5   5  11         28.92         37.01         3.86 o
   6   5  11       1652.39       1605.63        27.29 o
   7   5  11        278.76        312.16        13.70 o
   8   5  11        482.92        519.43        20.14 o
   9   5  11       1414.05       1392.41        34.68 o
  10   5  11          1.67         -0.21         7.63 o
  11   5  11        389.22        399.56        33.20 o
  -8   6  11        406.21        468.62        32.37 o
  -7   6  11         12.69         17.59         6.83 o
  -6   6  11        460.73        415.87        16.73 o
  -5   6  11        528.45        542.99        18.39 o
  -4   6  11       1082.99       1070.98        34.21 o
  -3   6  11         66.07         61.17         5.22 o
  -2   6  11       3562.36       3708.99        59.16 o
  -1   6  11       2364.51       2374.61        36.78 o
   0   6  11       1186.49       1177.20        31.09 o
   1   6  11       1025.20        980.95        18.38 o
   2   6  11        315.74        319.23        11.74 o
   3   6  11        717.41        746.24        19.68 o
   4   6  11        173.92        162.74        12.58 o
   5   6  11        777.95        732.29        28.83 o
   6   6  11          0.92          7.27         3.69 o
   7   6  11        817.98        838.31        35.74 o
   8   6  11          0.76         -2.94         6.06 o
   9   6  11        947.81        997.96        60.51 o
  10   6  11        588.53        646.43        42.09 o
  11   6  11        488.42        468.44        36.33 o
  -6   7  11         89.03         97.73        14.32 o
  -5   7  11         95.68        103.45        19.61 o
  -4   7  11        409.78        456.51        24.14 o
  -3   7  11        355.63        360.74        14.04 o
  -2   7  11        350.93        358.66        13.73 o
  -1   7  11       1746.54       1768.89        37.47 o
   0   7  11          6.58          4.19         3.42 o
   1   7  11        876.95        843.97        22.10 o
   2   7  11       1579.45       1498.30        32.83 o
   3   7  11        944.18        858.65        22.37 o
   4   7  11        220.20        206.26        11.71 o
   5   7  11        111.04        106.02         8.70 o
   6   7  11        281.70        261.49        13.19 o
   7   7  11        118.86        116.90        10.69 o
   8   7  11        903.73        888.63        38.94 o
   9   7  11         17.18          7.63        12.85 o
  10   7  11        538.70        541.24        46.31 o
  11   7  11        213.03        179.64        34.65 o
  -6   8  11        205.26        228.87        30.76 o
  -5   8  11        204.77        199.27        26.03 o
  -4   8  11        180.82        152.21        16.37 o
  -3   8  11        122.44        134.86        13.57 o
  -2   8  11       1070.27       1051.57        27.15 o
  -1   8  11        526.72        509.19        19.47 o
   0   8  11        559.31        530.50        18.27 o
   1   8  11          1.16          2.17         3.56 o
   2   8  11        994.64        933.41        31.08 o
   3   8  11        435.46        435.72        15.74 o
   4   8  11        625.35        622.39        25.52 o
   5   8  11         75.85         60.79         7.32 o
   6   8  11         10.14          8.62         5.37 o
   7   8  11         73.37         72.02         8.36 o
   8   8  11        667.63        649.34        33.11 o
   9   8  11        648.32        668.03        34.90 o
  10   8  11        159.05        136.92        27.05 o
  -5   9  11         51.27         69.04        12.40 o
  -4   9  11        465.95        483.59        38.37 o
  -3   9  11         12.57         10.30         5.08 o
  -2   9  11        547.78        558.15        33.28 o
  -1   9  11        133.68        129.31        10.36 o
   0   9  11       1417.14       1412.80        33.83 o
   1   9  11        117.29        110.04        11.61 o
   2   9  11        136.89        129.04        10.88 o
   3   9  11       3068.22       2947.84        58.17 o
   4   9  11        187.20        183.16        12.40 o
   5   9  11        133.37        143.15        11.13 o
   6   9  11         10.11          8.24         4.79 o
   7   9  11        105.49         88.96         9.32 o
   8   9  11         40.46         45.71         7.48 o
   9   9  11        934.25        982.13        44.45 o
  10   9  11        384.79        420.79        33.75 o
  -4  10  11          0.10         -4.77         6.44 o
  -3  10  11          4.33         12.69         6.39 o
  -2  10  11          9.55         11.79         6.17 o
  -1  10  11        326.61        356.25        17.60 o
   0  10  11         57.97         57.00        10.93 o
   1  10  11        880.81        863.77        25.47 o
   2  10  11        214.09        226.01        14.35 o
   3  10  11         30.56         47.34         7.43 o
   4  10  11        486.84        492.83        18.58 o
   5  10  11        125.42        112.69        10.53 o
   6  10  11        146.88        146.05        12.23 o
   7  10  11         33.52         36.94         8.32 o
   8  10  11        187.04        193.79        17.27 o
   9  10  11         42.35         33.17        12.16 o
  -4  11  11        113.88         98.45        15.28 o
  -3  11  11        142.65        144.24        14.50 o
  -2  11  11         93.43         93.75        10.41 o
  -1  11  11        169.74        157.73        13.02 o
   0  11  11        663.78        612.24        21.66 o
   1  11  11        104.69        110.26        14.64 o
   2  11  11        537.01        536.88        20.27 o
   3  11  11        148.14        159.54        12.71 o
   4  11  11        287.63        313.93        20.61 o
   5  11  11        626.06        627.88        22.34 o
   6  11  11        254.01        248.92        16.23 o
   7  11  11        667.29        700.87        24.67 o
   8  11  11         24.57         16.22         6.53 o
  -3  12  11         56.51         48.01        21.30 o
  -2  12  11         64.15         66.32         9.69 o
  -1  12  11         26.52         28.11         7.46 o
   0  12  11        201.47        210.11        15.26 o
   1  12  11         98.04         95.45        10.83 o
   2  12  11        279.38        289.56        17.91 o
   3  12  11        344.07        360.98        19.94 o
   4  12  11         32.60         39.14         8.12 o
   5  12  11        186.57        171.82        15.00 o
   6  12  11        151.36        152.47        13.68 o
   7  12  11        254.68        259.32        17.51 o
   8  12  11         49.81         69.53        14.19 o
   1  13  11        193.42        187.43        30.93 o
   2  13  11         59.33         54.98        23.83 o
   3  13  11        470.31        486.26        35.96 o
  -3  -9  12         72.51         66.91        14.34 o
  -2  -9  12        250.01        239.06        23.54 o
  -5  -8  12        191.19        199.30        23.90 o
  -4  -8  12        290.45        373.45        32.62 o
  -3  -8  12       1740.20       1934.08        66.33 o
  -2  -8  12         94.78         82.01        13.98 o
  -1  -8  12        358.61        329.19        26.08 o
   1  -8  12        245.33        275.52        32.79 o
   2  -8  12         89.61        129.82        22.99 o
   3  -8  12        481.77        532.05        43.78 o
   4  -8  12        174.87        195.80        20.96 o
  -6  -7  12         23.65         20.56         7.31 o
  -5  -7  12        665.24        653.08        23.57 o
  -4  -7  12        116.47        119.12        16.59 o
  -3  -7  12        203.72        214.37        14.50 o
  -2  -7  12        527.01        540.60        19.76 o
  -1  -7  12        143.37        119.25        10.50 o
   0  -7  12        950.98        975.60        64.74 o
   1  -7  12         39.90         36.53         9.55 o
   2  -7  12        184.11        197.65        19.29 o
   3  -7  12          9.04          0.68         7.17 o
   4  -7  12        793.91        902.18        39.65 o
   5  -7  12          1.77          5.11         5.85 o
  -8  -6  12        359.63        394.36        47.84 o
  -7  -6  12          1.12         -5.37         5.37 o
  -6  -6  12        580.86        567.48        24.40 o
  -5  -6  12         13.14         19.45         6.54 o
  -4  -6  12        657.48        624.45        21.83 o
  -3  -6  12         26.75         27.24         6.08 o
  -2  -6  12        446.75        445.75        17.26 o
  -1  -6  12        435.32        419.53        16.42 o
   0  -6  12        475.12        497.93        17.80 o
   1  -6  12        760.78        746.11        43.95 o
   2  -6  12         32.39         44.29        13.86 o
   3  -6  12        156.53        178.11        18.60 o
   4  -6  12         10.25          9.22         5.61 o
   5  -6  12        738.00        787.31        26.35 o
   6  -6  12        264.99        292.41        25.42 o
  -9  -5  12        169.02        183.57        29.75 o
  -8  -5  12        183.44        207.90        20.45 o
  -7  -5  12         98.10        114.10        12.49 o
  -6  -5  12        128.42        124.45        11.81 o
  -5  -5  12        357.36        338.21        18.30 o
  -4  -5  12        164.55        165.36        14.39 o
  -3  -5  12       1646.83       1556.21        37.01 o
  -2  -5  12         31.60         33.04         6.28 o
  -1  -5  12       1544.78       1503.82        35.01 o
   0  -5  12        245.05        260.56        14.18 o
   1  -5  12        941.80        954.50        27.42 o
   2  -5  12        475.88        492.39        24.83 o
   3  -5  12         40.35         48.07        11.13 o
   4  -5  12        450.67        477.64        22.51 o
   5  -5  12         93.43        115.09        13.46 o
   6  -5  12        561.48        546.38        21.63 o
   7  -5  12        311.72        318.76        24.45 o
  -9  -4  12        290.81        307.98        20.06 o
  -8  -4  12        101.00        101.04        11.23 o
  -7  -4  12        222.90        225.02        15.73 o
  -6  -4  12         26.95         30.34         7.04 o
  -5  -4  12         25.83         35.32         6.82 o
  -4  -4  12         70.40         64.13         9.05 o
  -3  -4  12        582.08        572.18        19.46 o
  -2  -4  12       1132.04       1047.11        27.37 o
  -1  -4  12        848.34        744.80        21.68 o
   0  -4  12       2387.48       2282.19        46.24 o
   1  -4  12         19.03         11.68         6.68 o
   2  -4  12        933.31        913.18        35.10 o
   3  -4  12         50.96         58.41         8.26 o
   4  -4  12        945.95        924.82        29.17 o
   5  -4  12         30.33         29.50         6.42 o
   6  -4  12        538.83        549.82        21.00 o
   7  -4  12        435.80        419.39        21.83 o
   8  -4  12        438.20        440.27        23.30 o
  -9  -3  12        151.81        184.66        18.59 o
  -8  -3  12        761.51        715.70        24.93 o
  -7  -3  12        101.52        109.54        11.25 o
  -6  -3  12        623.84        558.39        20.69 o
  -5  -3  12         74.44         68.54         8.44 o
  -4  -3  12        352.98        354.61        16.87 o
  -3  -3  12         46.18         40.71         6.41 o
  -2  -3  12       1193.88       1142.37        28.62 o
  -1  -3  12       1295.03       1164.61        28.37 o
   0  -3  12       2069.73       1993.27        79.49 o
   1  -3  12       3412.28       3322.80        61.17 o
   2  -3  12        138.00        137.23        10.68 o
   3  -3  12        831.93        860.93        23.26 o
   4  -3  12         27.65         25.65         5.69 o
   5  -3  12        792.49        834.64        24.76 o
   6  -3  12          5.69          1.83         4.68 o
   7  -3  12        224.18        198.61        27.52 o
   8  -3  12        931.55        956.26        30.08 o
   9  -3  12        129.71        135.78        19.96 o
 -10  -2  12        744.20        784.01        37.52 o
  -9  -2  12        240.49        252.20        30.69 o
  -8  -2  12        616.97        672.38        23.93 o
  -7  -2  12        769.25        751.95        24.74 o
  -6  -2  12          0.40          4.60         5.90 o
  -5  -2  12       1448.62       1318.70        33.08 o
  -4  -2  12        245.34        222.71        13.51 o
  -3  -2  12       1027.20        983.38        26.00 o
  -2  -2  12        185.47        179.96        11.46 o
  -1  -2  12       2057.76       2002.83        41.31 o
   0  -2  12        493.34        438.19        17.76 o
   1  -2  12       2725.05       2692.07        51.06 o
   2  -2  12       1031.10       1096.61        20.57 o
   3  -2  12        512.78        519.26        29.91 o
   4  -2  12       3084.88       2951.88        57.45 o
   5  -2  12        179.84        194.81        12.62 o
   6  -2  12        508.26        533.19        19.47 o
   7  -2  12         80.11         67.84         8.87 o
   8  -2  12        603.38        623.22        23.11 o
   9  -2  12         40.72         38.41         8.25 o
 -10  -1  12          7.57         19.51         9.90 o
  -9  -1  12        865.55        868.46        44.26 o
  -8  -1  12         38.38         54.15         8.58 o
  -7  -1  12        648.74        660.41        22.92 o
  -6  -1  12        863.53        815.54        25.04 o
  -5  -1  12         98.98         90.73         9.12 o
  -4  -1  12       1734.38       1656.67        37.58 o
  -3  -1  12        781.08        733.94        21.29 o
  -2  -1  12        927.11        840.87        22.69 o
  -1  -1  12         55.91         58.87         6.42 o
   0  -1  12       2691.77       2604.49        49.59 o
   1  -1  12        110.97        106.57         8.09 o
   2  -1  12       2248.33       2324.70        49.66 o
   3  -1  12        865.72        971.79        18.79 o
   4  -1  12        861.19        888.34        27.05 o
   5  -1  12       1626.85       1530.97        35.19 o
   6  -1  12          2.73          8.32         4.59 o
   7  -1  12         10.52         19.45         5.72 o
   8  -1  12         12.15          4.67         4.96 o
   9  -1  12         70.98        104.72        19.30 o
  10  -1  12        123.16        140.76        14.02 o
 -10   0  12        599.90        668.69        49.70 o
  -9   0  12         18.64         31.56         7.47 o
  -8   0  12       1319.15       1301.45        34.94 o
  -7   0  12         87.84        101.49        10.43 o
  -6   0  12       1168.96       1114.18        30.10 o
  -5   0  12        777.53        708.13        22.07 o
  -4   0  12        987.95        895.45        29.13 o
  -3   0  12        954.78        879.54        23.60 o
  -2   0  12        863.16        835.13        22.24 o
  -1   0  12        491.20        460.60        23.56 o
   0   0  12       2032.13       1998.97        39.99 o
   1   0  12       1882.49       2043.15        34.40 o
   2   0  12        565.66        564.34        15.24 o
   3   0  12       1962.40       2001.62        31.79 o
   4   0  12        424.48        391.60        14.97 o
   5   0  12       1717.98       1612.45        35.87 o
   6   0  12        622.48        609.06        19.86 o
   7   0  12        102.54        100.32        12.74 o
   8   0  12        610.57        583.08        25.52 o
   9   0  12        274.38        280.29        23.92 o
  10   0  12        310.35        304.59        20.10 o
  -9   1  12        212.84        229.45        16.06 o
  -8   1  12        330.67        342.37        19.03 o
  -7   1  12       1861.41       1860.86        43.12 o
  -6   1  12        211.95        222.58        14.23 o
  -5   1  12       3049.01       2831.13        56.66 o
  -4   1  12         97.48        107.04        10.99 o
  -3   1  12        929.46        916.98        24.10 o
  -2   1  12        871.28        843.80        22.27 o
  -1   1  12         99.92        127.88         8.93 o
   0   1  12        356.02        363.32        12.72 o
   1   1  12       3281.77       3290.06        47.20 o
   2   1  12        691.27        766.73        15.28 o
   3   1  12         34.82         38.20         3.74 o
   4   1  12       2983.99       2857.66        46.93 o
   5   1  12         71.83         77.39         7.42 o
   6   1  12        409.33        386.26        20.98 o
   7   1  12         48.32         50.07         6.95 o
   8   1  12        241.43        205.92        13.80 o
   9   1  12        225.80        228.60        15.76 o
  10   1  12        432.90        453.66        23.42 o
  11   1  12         49.53         51.57        12.99 o
  -9   2  12         76.42         76.05         9.87 o
  -8   2  12         19.46         20.82         6.58 o
  -7   2  12       1050.98       1140.68        31.19 o
  -6   2  12       1701.35       1616.42        38.10 o
  -5   2  12        435.23        474.05        17.57 o
  -4   2  12       1685.89       1616.90        36.54 o
  -3   2  12          7.01          6.65         4.54 o
  -2   2  12         17.08         23.32         4.66 o
  -1   2  12        138.81        145.90         9.25 o
   0   2  12       4030.73       3962.58        69.36 o
   1   2  12         31.83         34.84         3.80 o
   2   2  12       2333.18       2346.62        35.46 o
   3   2  12          8.45         18.17         2.88 o
   4   2  12        608.04        587.50        18.55 o
   5   2  12       2192.32       2153.44        52.21 o
   6   2  12        837.83        797.97        22.41 o
   7   2  12        898.01        843.43        24.06 o
   8   2  12        189.25        201.68        17.56 o
   9   2  12        196.96        194.36        14.10 o
  10   2  12          5.15          5.19         5.38 o
  11   2  12        893.18        947.30        36.61 o
  -9   3  12          1.90          8.26         9.42 o
  -8   3  12        392.52        339.70        18.70 o
  -7   3  12         44.19         63.00         8.46 o
  -6   3  12       1842.68       1796.05        41.14 o
  -5   3  12       1225.47       1102.65        28.83 o
  -4   3  12        966.99        927.33        25.00 o
  -3   3  12       1237.88       1245.11        29.50 o
  -2   3  12        455.87        465.89        15.36 o
  -1   3  12        202.70        210.28        11.13 o
   0   3  12          0.17          6.37         2.12 o
   1   3  12        742.12        752.45        15.90 o
   2   3  12         63.66         78.46         5.44 o
   3   3  12        892.58        855.27        16.63 o
   4   3  12        116.18        129.97         7.12 o
   5   3  12       2038.48       1952.77        31.34 o
   6   3  12       1565.00       1547.40        34.62 o
   7   3  12        464.96        456.21        17.42 o
   8   3  12        585.54        575.58        19.75 o
   9   3  12          9.67         10.81         5.62 o
  10   3  12        109.13        110.00        13.17 o
  11   3  12        139.69        159.50        14.06 o
  -9   4  12        109.25         92.87        16.01 o
  -8   4  12        391.60        456.64        30.64 o
  -7   4  12        482.41        506.03        26.71 o
  -6   4  12        194.08        185.45        19.91 o
  -5   4  12        808.34        831.43        24.17 o
  -4   4  12          4.44          0.15         3.76 o
  -3   4  12       2047.77       2083.42        43.03 o
  -2   4  12        969.41        929.72        23.40 o
  -1   4  12       1101.17       1153.88        23.02 o
   0   4  12        239.90        252.99         7.79 o
   1   4  12        141.82        138.33         6.97 o
   2   4  12        341.13        341.88         9.11 o
   3   4  12        875.00        846.47        16.41 o
   4   4  12       3172.84       2920.93        53.79 o
   5   4  12        319.62        300.04         9.04 o
   6   4  12       2323.43       2305.53        54.17 o
   7   4  12        750.80        806.79        35.72 o
   8   4  12        647.06        664.76        21.49 o
   9   4  12        775.71        753.28        24.22 o
  10   4  12        321.75        343.95        19.25 o
  11   4  12        176.23        217.95        20.84 o
  12   4  12         39.04         46.06        12.90 o
  -8   5  12          6.82          6.98         8.66 o
  -7   5  12        508.12        548.02        20.53 o
  -6   5  12        452.25        419.37        17.60 o
  -5   5  12        143.26        130.32        10.58 o
  -4   5  12        773.50        768.79        22.39 o
  -3   5  12          9.23         15.10         4.88 o
  -2   5  12       2973.36       2985.03        55.94 o
  -1   5  12        163.72        160.61         7.53 o
   0   5  12       2054.73       2063.77        32.45 o
   1   5  12        319.64        349.33         9.44 o
   2   5  12         12.94         19.78         2.95 o
   3   5  12         94.33         97.04         7.95 o
   4   5  12       1431.41       1384.80        23.89 o
   5   5  12       1360.57       1300.42        23.19 o
   6   5  12        575.56        561.34        13.40 o
   7   5  12        947.85        929.76        24.89 o
   8   5  12        633.92        675.32        33.97 o
   9   5  12       1159.06       1148.09        47.09 o
  10   5  12         67.48         48.68        13.47 o
  11   5  12        542.86        613.02        35.85 o
  -8   6  12        352.01        387.13        46.82 o
  -7   6  12         21.34         21.96         7.51 o
  -6   6  12        678.02        675.62        22.43 o
  -5   6  12         19.96          7.61         4.83 o
  -4   6  12       1586.38       1517.51        58.50 o
  -3   6  12       1319.75       1336.62        31.22 o
  -2   6  12         45.15         41.91         5.05 o
  -1   6  12        672.19        716.02        15.54 o
   0   6  12         73.59         86.22         5.65 o
   1   6  12       1491.35       1447.25        31.43 o
   2   6  12         37.83         39.24         5.91 o
   3   6  12       1354.89       1358.00        30.07 o
   4   6  12        517.64        460.10        19.62 o
   5   6  12       1343.29       1263.36        33.19 o
   6   6  12        256.32        268.64        12.30 o
   7   6  12        458.97        441.48        42.77 o
   8   6  12        713.40        670.52        40.57 o
   9   6  12         66.45         93.33        15.42 o
  10   6  12        733.59        819.18        52.23 o
  11   6  12         43.32         42.68        13.91 o
  -6   7  12         71.33         80.93        13.74 o
  -5   7  12        599.56        529.37        27.55 o
  -4   7  12        118.86        100.33        13.86 o
  -3   7  12       2218.11       2268.21        67.41 o
  -2   7  12        471.16        453.22        15.67 o
  -1   7  12        470.04        505.54        16.65 o
   0   7  12       1895.01       1867.41        45.08 o
   1   7  12         97.08        112.89         9.52 o
   2   7  12       1751.81       1671.53        35.92 o
   3   7  12        227.22        217.90        12.07 o
   4   7  12        885.00        832.99        22.46 o
   5   7  12         31.73         28.41         5.28 o
   6   7  12       1576.69       1607.91        35.99 o
   7   7  12        437.89        420.95        18.45 o
   8   7  12        633.38        706.37        34.78 o
   9   7  12        416.72        409.94        31.67 o
  10   7  12         43.40         56.48        13.62 o
  -6   8  12        380.63        447.95        88.57 o
  -4   8  12        508.51        627.78        43.27 o
  -3   8  12        143.13        183.23        26.03 o
  -2   8  12       2061.32       2033.01        43.44 o
  -1   8  12          0.50         -3.40         3.40 o
   0   8  12        271.25        250.21        13.93 o
   1   8  12       1597.88       1535.97        34.86 o
   2   8  12          0.85          1.28         3.48 o
   3   8  12        150.19        162.58        10.91 o
   4   8  12        347.85        300.44        15.25 o
   5   8  12         52.46         45.50         6.66 o
   6   8  12        129.32        116.59         9.80 o
   7   8  12        659.97        721.37        22.38 o
   8   8  12          4.29          1.63         7.77 o
   9   8  12        863.44        828.46        59.67 o
  10   8  12         30.02         51.39        20.28 o
  -5   9  12        239.15        274.23        23.67 o
  -4   9  12        141.25        151.64        17.85 o
  -3   9  12       1029.13       1100.51        42.55 o
  -2   9  12        209.97        238.32        14.50 o
  -1   9  12        852.80        843.13        24.55 o
   0   9  12         35.94         45.93         7.16 o
   1   9  12       1671.29       1634.20        37.65 o
   2   9  12        766.16        714.23        21.84 o
   3   9  12        521.41        490.67        17.78 o
   4   9  12        437.37        396.42        16.13 o
   5   9  12          3.14          6.90         4.49 o
   6   9  12        130.64        136.98        11.21 o
   7   9  12         23.74         19.66         5.80 o
   8   9  12        557.05        630.01        48.51 o
   9   9  12         54.88         70.14        14.82 o
  -4  10  12        130.74        171.91        19.35 o
  -3  10  12        320.22        357.83        27.55 o
  -2  10  12         49.93         39.97         7.39 o
  -1  10  12        425.35        461.88        27.28 o
   0  10  12        443.90        429.50        18.19 o
   1  10  12         33.93         27.50         7.56 o
   2  10  12        939.68        964.58        27.47 o
   3  10  12        208.94        199.54        13.47 o
   4  10  12         97.66         92.03        12.25 o
   5  10  12          3.99         -3.99         3.99 o
   6  10  12        304.55        320.10        17.75 o
   7  10  12          3.51         -3.76         4.42 o
   8  10  12        552.73        525.15        20.61 o
   9  10  12        157.38        167.85        22.20 o
  -4  11  12        156.53        192.13        20.65 o
  -3  11  12         20.19         19.80        10.14 o
  -2  11  12        567.68        602.25        39.23 o
  -1  11  12          1.02          3.40         4.95 o
   0  11  12        289.43        281.23        16.97 o
   1  11  12        979.64        984.59        29.02 o
   2  11  12        179.23        164.57        12.93 o
   3  11  12        491.35        475.26        19.06 o
   4  11  12          0.19          3.33         4.67 o
   5  11  12         10.02          8.88         5.22 o
   6  11  12         67.17         68.56         9.32 o
   7  11  12        219.22        259.01        17.18 o
   8  11  12         14.13         11.46         6.19 o
  -2  12  12        116.52        122.76        17.66 o
  -1  12  12        361.80        357.95        20.28 o
   0  12  12         95.57         88.74        10.78 o
   1  12  12        509.10        524.13        21.33 o
   2  12  12        189.68        195.49        18.64 o
   3  12  12        502.40        512.74        40.91 o
   4  12  12         86.62         88.45        11.48 o
   5  12  12         33.73         26.39         7.79 o
   6  12  12        250.95        290.78        18.47 o
   7  12  12          5.44          8.30         9.13 o
  -4  -8  13        181.34        186.18        24.68 o
  -3  -8  13        534.99        711.07       102.60 o
  -2  -8  13        769.87        829.23        39.08 o
   1  -8  13        190.10        233.94        31.10 o
   2  -8  13        521.02        552.73        42.60 o
   3  -8  13         66.54         90.27        16.01 o
  -6  -7  13        609.60        662.03        34.40 o
  -5  -7  13        166.34        195.13        15.17 o
  -4  -7  13        923.95        899.89        28.40 o
  -3  -7  13        211.08        224.16        15.41 o
  -2  -7  13        445.70        470.44        33.08 o
  -1  -7  13        411.27        392.78        22.20 o
   0  -7  13        185.73        181.20        18.52 o
   1  -7  13         27.20         22.25         9.09 o
   2  -7  13        350.92        376.94        38.88 o
   3  -7  13        321.96        375.56        35.83 o
   4  -7  13        229.61        239.89        41.58 o
  -7  -6  13         88.04        108.13        16.64 o
  -6  -6  13        516.39        562.58        23.34 o
  -5  -6  13        566.92        625.26        23.28 o
  -4  -6  13        557.13        511.77        20.30 o
  -3  -6  13       1049.17       1085.29        30.38 o
  -2  -6  13         23.99         30.08         6.52 o
  -1  -6  13       1043.26       1115.96        35.96 o
   0  -6  13         82.47         76.99         8.73 o
   1  -6  13        406.08        412.88        45.98 o
   2  -6  13        146.72        179.85        26.71 o
   3  -6  13        241.09        240.72        21.79 o
   4  -6  13        192.83        232.26        22.81 o
   5  -6  13        511.27        541.40        55.10 o
   6  -6  13        379.61        333.43        28.31 o
  -8  -5  13          0.15          3.44         8.52 o
  -7  -5  13        309.69        282.93        18.42 o
  -6  -5  13         61.19         78.62        10.02 o
  -5  -5  13        308.81        286.78        32.69 o
  -4  -5  13        233.68        236.98        15.31 o
  -3  -5  13        797.41        782.51        27.33 o
  -2  -5  13        991.96       1002.36        33.52 o
  -1  -5  13        138.70        152.09        12.00 o
   0  -5  13        683.48        691.87        21.57 o
   1  -5  13         80.38         83.11        12.77 o
   2  -5  13        181.62        159.76        18.09 o
   3  -5  13          8.08          3.81         6.58 o
   4  -5  13        844.40        864.35        82.49 o
   5  -5  13        119.16        135.35        12.08 o
   6  -5  13        753.44        787.87        29.62 o
   7  -5  13        152.71        126.01        18.64 o
  -8  -4  13        535.72        574.42        23.94 o
  -7  -4  13        149.79        142.31        24.93 o
  -6  -4  13        228.41        252.86        16.65 o
  -5  -4  13         50.11         31.95         7.14 o
  -4  -4  13        732.99        734.48        23.89 o
  -3  -4  13        382.91        336.35        17.62 o
  -2  -4  13       2068.26       2006.59        43.87 o
  -1  -4  13        398.12        390.14        15.70 o
   0  -4  13        909.43        889.69        24.61 o
   1  -4  13        574.59        619.75        22.04 o
   2  -4  13         82.63         96.76        12.90 o
   3  -4  13        930.52        903.98        53.08 o
   4  -4  13        108.29        117.32        10.33 o
   5  -4  13        351.10        324.67        17.82 o
   6  -4  13          8.18         15.28         7.10 o
   7  -4  13       1735.96       1787.36        62.75 o
   8  -4  13        157.67        135.76        20.62 o
  -9  -3  13        377.94        331.69        29.97 o
  -8  -3  13        108.62        108.87        12.04 o
  -7  -3  13        470.22        484.43        26.84 o
  -6  -3  13        177.08        151.72        12.79 o
  -5  -3  13          2.57          6.56         4.78 o
  -4  -3  13        404.51        401.42        17.93 o
  -3  -3  13        959.41        895.78        27.13 o
  -2  -3  13        116.64         85.49         8.43 o
  -1  -3  13       2756.51       2517.73        50.72 o
   0  -3  13        103.30         94.04         8.55 o
   1  -3  13        423.42        401.65        16.62 o
   2  -3  13        416.66        377.70        33.98 o
   3  -3  13        604.12        643.54        23.33 o
   4  -3  13        420.80        428.65        16.69 o
   5  -3  13        278.22        261.98        15.61 o
   6  -3  13        185.09        182.33        13.70 o
   7  -3  13        229.11        216.07        15.66 o
   8  -3  13       1868.89       1855.38        74.19 o
  -9  -2  13        680.78        735.92        26.65 o
  -8  -2  13        167.12        184.26        14.82 o
  -7  -2  13        390.65        359.32        23.71 o
  -6  -2  13        265.51        257.61        16.21 o
  -5  -2  13        449.46        461.94        18.17 o
  -4  -2  13         18.97         26.13         7.49 o
  -3  -2  13        820.79        832.65        26.64 o
  -2  -2  13       1260.87       1275.70        31.11 o
  -1  -2  13        117.45        102.63         9.72 o
   0  -2  13       4291.74       4000.71        72.56 o
   1  -2  13         69.41         61.42         7.77 o
   2  -2  13       2610.11       2617.30        50.32 o
   3  -2  13        353.49        391.09        14.35 o
   4  -2  13       1211.05       1257.61        30.96 o
   5  -2  13         52.49         53.18         7.28 o
   6  -2  13        594.71        580.58        24.87 o
   7  -2  13        224.68        242.78        15.87 o
   8  -2  13        390.67        419.88        34.55 o
   9  -2  13        927.58        954.69        31.18 o
  -9  -1  13         19.47         28.22         7.33 o
  -8  -1  13        644.61        706.69        25.47 o
  -7  -1  13          0.71          3.58         5.14 o
  -6  -1  13       1130.94       1052.05        29.79 o
  -5  -1  13        342.96        302.71        18.05 o
  -4  -1  13       1114.56       1015.99        27.75 o
  -3  -1  13         13.07         13.29         4.56 o
  -2  -1  13       1171.21       1106.95        27.81 o
  -1  -1  13         48.29         38.62         6.02 o
   0  -1  13       1855.11       1819.46        38.31 o
   1  -1  13       5007.11       4855.16        96.61 o
   2  -1  13          1.23          3.11         3.17 o
   3  -1  13       2449.91       2479.00        94.86 o
   4  -1  13          5.42          1.32         4.93 o
   5  -1  13        539.19        533.07        18.49 o
   6  -1  13          4.70          0.75         4.10 o
   7  -1  13       1967.50       1838.51        43.39 o
   8  -1  13        219.43        219.56        15.64 o
   9  -1  13        344.68        391.17        21.41 o
  -9   0  13        282.06        259.27        18.50 o
  -8   0  13        233.62        211.18        20.71 o
  -7   0  13       1338.54       1354.78        35.76 o
  -6   0  13          0.83         -5.17         5.17 o
  -5   0  13        112.26        114.38        10.43 o
  -4   0  13         35.04         18.04         5.89 o
  -3   0  13       2472.82       2381.07        48.70 o
  -2   0  13          3.61          3.87         3.58 o
  -1   0  13       2463.81       2364.87        47.08 o
   0   0  13         63.00         68.22         6.85 o
   1   0  13        280.00        321.59        13.37 o
   2   0  13       1857.36       1892.06        30.71 o
   3   0  13       2227.55       2217.45        35.11 o
   4   0  13       2547.35       2566.69        50.31 o
   5   0  13          0.88          2.40         3.67 o
   6   0  13        624.18        606.45        20.32 o
   7   0  13         68.24         69.30         8.68 o
   8   0  13        849.80        827.06        39.72 o
   9   0  13        411.97        409.96        21.58 o
  10   0  13        645.30        680.20        31.13 o
  -9   1  13        800.85        843.47        28.13 o
  -8   1  13        336.10        319.05        18.75 o
  -7   1  13        826.40        766.59        37.13 o
  -6   1  13       1191.67       1231.79        32.81 o
  -5   1  13        119.57        126.44        11.27 o
  -4   1  13        592.71        572.91        19.29 o
  -3   1  13         39.54         35.47         5.91 o
  -2   1  13       6329.03       5861.39       100.85 o
  -1   1  13        280.43        294.73        12.57 o
   0   1  13       3428.63       3372.77        61.75 o
   1   1  13          0.44          1.13         3.02 o
   2   1  13       1362.67       1427.34        26.96 o
   3   1  13       1761.90       1735.66        28.70 o
   4   1  13       1882.06       1778.10        37.34 o
   5   1  13        932.15        882.71        23.82 o
   6   1  13         60.16         59.15         7.30 o
   7   1  13        421.66        403.59        17.28 o
   8   1  13         67.79         65.52         8.60 o
   9   1  13        227.91        221.98        16.75 o
  10   1  13        204.99        208.73        19.18 o
  -9   2  13         58.36         53.74         9.52 o
  -8   2  13        533.79        506.69        21.07 o
  -7   2  13         33.44         31.70         7.32 o
  -6   2  13       1658.40       1557.61        38.00 o
  -5   2  13        126.08        121.38        10.68 o
  -4   2  13        379.33        383.02        15.83 o
  -3   2  13        407.67        361.08        15.03 o
  -2   2  13         42.52         43.39         6.00 o
  -1   2  13       1059.51       1049.44        25.73 o
   0   2  13       5662.09       5382.41        91.80 o
   1   2  13        689.56        697.64        18.83 o
   2   2  13        612.59        580.14        13.05 o
   3   2  13       3614.18       3570.28        51.59 o
   4   2  13        367.17        374.02        10.34 o
   5   2  13       1567.91       1505.36        35.41 o
   6   2  13         62.91         69.33         7.77 o
   7   2  13        731.47        707.55        22.24 o
   8   2  13        251.66        243.07        24.20 o
   9   2  13        433.25        448.89        20.03 o
  10   2  13        325.99        363.67        22.93 o
  11   2  13        215.35        205.11        22.22 o
  -9   3  13        836.21        849.22        59.50 o
  -8   3  13        366.66        403.39        20.92 o
  -7   3  13       1245.71       1256.92        42.89 o
  -6   3  13          8.82         13.25         5.50 o
  -5   3  13       1831.04       1769.92        40.70 o
  -4   3  13        120.60        133.82        10.42 o
  -3   3  13        757.76        723.30        21.41 o
  -2   3  13       3227.75       3113.65        72.85 o
  -1   3  13         22.17         16.75         4.20 o
   0   3  13        201.74        193.00        10.72 o
   1   3  13       1860.60       1878.19        29.97 o
   2   3  13        528.76        493.39        16.51 o
   3   3  13        696.81        650.79        15.47 o
   4   3  13       2936.16       2714.16        45.18 o
   5   3  13         58.07         57.68         6.36 o
   6   3  13        185.67        181.16        11.72 o
   7   3  13         49.76         36.93         6.29 o
   8   3  13        364.87        359.19        18.01 o
   9   3  13          0.42         -1.82         4.10 o
  10   3  13        183.43        195.70        14.85 o
  11   3  13        208.24        253.71        24.14 o
  -8   4  13         12.95         10.34        10.23 o
  -7   4  13       1224.59       1361.72        35.61 o
  -6   4  13        528.89        514.96        19.70 o
  -5   4  13        426.16        452.71        17.54 o
  -4   4  13       1716.98       1628.01        50.70 o
  -3   4  13         27.31         24.34         5.51 o
  -2   4  13       1133.22       1100.27        27.15 o
  -1   4  13        467.59        467.49        25.88 o
   0   4  13       2587.70       2486.83        42.13 o
   1   4  13         59.20         56.43         5.41 o
   2   4  13       1888.42       1910.76        30.56 o
   3   4  13        458.11        467.35        11.58 o
   4   4  13       2529.90       2408.06        37.24 o
   5   4  13        834.80        847.36        17.64 o
   6   4  13        145.70        129.79         9.64 o
   7   4  13       1724.15       1751.03        64.70 o
   8   4  13          0.10         -1.69         4.02 o
   9   4  13        400.67        411.69        18.58 o
  10   4  13         30.67         22.22         6.36 o
  11   4  13        344.31        356.68        29.24 o
  -8   5  13        616.41        601.04        33.08 o
  -7   5  13         59.93         73.01         9.41 o
  -6   5  13       1151.98       1169.54        31.54 o
  -5   5  13        428.69        406.76        27.37 o
  -4   5  13        403.99        411.34        28.35 o
  -3   5  13        967.32       1020.95        27.91 o
  -2   5  13         80.78         95.49         8.24 o
  -1   5  13        643.02        628.90        20.59 o
   0   5  13        301.63        301.10         9.41 o
   1   5  13        162.70        171.85         7.68 o
   2   5  13          0.16          1.34         2.19 o
   3   5  13       1794.79       1702.13        28.15 o
   4   5  13          2.45          4.27         2.89 o
   5   5  13       2057.10       1969.84        32.28 o
   6   5  13        124.99        138.88         9.80 o
   7   5  13        309.63        310.44        15.55 o
   8   5  13       1519.02       1555.06        37.10 o
   9   5  13         20.72         32.82        10.97 o
  10   5  13        119.86         96.17        16.51 o
  -8   6  13        204.66        245.23        41.92 o
  -7   6  13        366.35        386.59        20.56 o
  -6   6  13         73.84         87.40         9.99 o
  -5   6  13        779.73        806.91        24.75 o
  -4   6  13          3.43          4.43         4.50 o
  -3   6  13       1952.09       1992.29        42.38 o
  -2   6  13        810.04        814.08        22.40 o
  -1   6  13        625.39        654.15        18.86 o
   0   6  13        425.01        447.17        11.81 o
   1   6  13        617.52        606.71        19.86 o
   2   6  13        347.45        341.44        13.91 o
   3   6  13        567.74        492.28        15.84 o
   4   6  13       2527.34       2425.24        47.59 o
   5   6  13        287.52        271.40        14.60 o
   6   6  13       1376.08       1363.62        31.55 o
   7   6  13        125.07        136.21        16.25 o
   8   6  13        601.03        616.97        32.34 o
   9   6  13        934.64        949.00        42.54 o
  10   6  13        148.75        179.41        21.75 o
  -6   7  13        389.00        367.96        28.07 o
  -5   7  13        220.54        229.03        21.75 o
  -4   7  13       1608.94       1567.94        75.73 o
  -3   7  13         89.60         96.08        13.57 o
  -2   7  13       1562.48       1597.92        52.71 o
  -1   7  13        148.94        156.79        10.65 o
   0   7  13        508.06        552.79        17.61 o
   1   7  13        437.68        457.30        18.00 o
   2   7  13        186.93        180.18        11.76 o
   3   7  13        239.15        251.32        13.32 o
   4   7  13        707.29        698.61        20.48 o
   5   7  13        925.33        918.27        38.26 o
   6   7  13        343.16        354.66        16.24 o
   7   7  13       1128.42       1138.60        63.89 o
   8   7  13          0.00          7.96         8.36 o
   9   7  13        303.40        341.04        29.16 o
  10   7  13        227.92        256.93        26.41 o
  -6   8  13        159.82        182.89        30.43 o
  -5   8  13          0.49          8.45        12.17 o
  -4   8  13       1268.87       1391.13        71.67 o
  -3   8  13       1047.35       1005.06        57.47 o
  -2   8  13        366.82        368.49        36.51 o
  -1   8  13       1163.67       1166.89        34.22 o
   0   8  13          1.00          4.55         4.12 o
   1   8  13        583.25        596.98        19.10 o
   2   8  13         42.22         36.34         5.98 o
   3   8  13        808.39        730.78        21.80 o
   4   8  13         83.18         77.79         8.23 o
   5   8  13       1084.09       1050.26        28.33 o
   6   8  13        834.90        862.01        24.73 o
   7   8  13        702.02        700.26        22.32 o
   8   8  13        917.49        909.90        41.21 o
   9   8  13          6.60         12.22        10.31 o
  10   8  13         66.71         69.98        22.31 o
  -5   9  13        272.07        305.61        36.51 o
  -4   9  13         22.15         18.38         9.72 o
  -3   9  13        865.33        931.80        47.33 o
  -2   9  13        799.50        745.75        34.41 o
  -1   9  13        303.63        315.41        16.85 o
   0   9  13       1014.38       1001.31        27.41 o
   1   9  13         18.07         14.26         4.97 o
   2   9  13        101.98        129.71        10.88 o
   3   9  13          1.43         -0.04         3.56 o
   4   9  13        288.66        299.30        16.23 o
   5   9  13          4.36         -4.02         4.02 o
   6   9  13        767.88        749.23        35.13 o
   7   9  13         27.51         29.82         6.45 o
   8   9  13       1246.29       1231.75        72.68 o
   9   9  13        180.80        192.55        23.06 o
  -5  10  13         47.59         41.08        20.28 o
  -4  10  13        476.76        559.74        67.27 o
  -3  10  13         15.37         24.33        19.44 o
  -2  10  13        565.49        655.62        58.15 o
  -1  10  13        430.76        426.86        18.36 o
   0  10  13       1042.86       1041.39        29.25 o
   1  10  13        542.94        557.67        20.35 o
   2  10  13        365.24        371.20        18.75 o
   3  10  13        293.73        266.93        15.90 o
   4  10  13         13.57         10.87         5.45 o
   5  10  13        117.65        110.08        10.50 o
   6  10  13         12.64          2.60         5.78 o
   7  10  13        429.73        427.83        19.49 o
   8  10  13         82.31         78.34        15.59 o
  -3  11  13        188.28        182.75        20.49 o
  -2  11  13          5.43          2.98         7.53 o
  -1  11  13        376.53        373.83        20.39 o
   0  11  13         11.56         16.18         7.63 o
   1  11  13       1167.74       1188.67        37.18 o
   2  11  13         57.55         49.88         8.25 o
   3  11  13        388.70        353.53        19.15 o
   4  11  13         85.93         86.75        10.08 o
   5  11  13        111.34        121.73        11.58 o
   6  11  13         55.23         72.59         9.40 o
   7  11  13        324.84        365.38        20.13 o
   8  11  13        269.62        342.27        26.65 o
  -1  12  13         46.51         39.61        23.83 o
   0  12  13        407.75        418.97        25.56 o
   1  12  13         39.89         44.20         8.28 o
   2  12  13        515.35        560.53        22.21 o
   3  12  13         80.36         70.30         9.63 o
   4  12  13        305.44        266.44        17.28 o
   5  12  13          7.51          8.75         5.72 o
   6  12  13         97.76        122.20        12.49 o
  -2  -8  14        592.82        667.50        35.23 o
  -5  -7  14        267.02        291.51        25.69 o
  -4  -7  14         81.01         88.41        10.91 o
  -3  -7  14       1012.21       1011.67        30.60 o
  -2  -7  14         15.74         29.22         7.66 o
  -1  -7  14        550.33        639.56        22.73 o
   0  -7  14         56.81         43.13        11.07 o
   1  -7  14        372.11        390.70        45.98 o
   2  -7  14         33.55         35.10        11.44 o
   3  -7  14        787.23        822.74        39.28 o
  -6  -6  14         58.90         44.40        13.52 o
  -5  -6  14        920.05        997.77        38.25 o
  -4  -6  14        169.56        187.28        14.80 o
  -3  -6  14        486.73        512.39        20.44 o
  -2  -6  14        966.33        963.51        28.61 o
  -1  -6  14         99.84         93.69         9.78 o
   0  -6  14        742.26        762.23        34.75 o
   1  -6  14        155.18        211.15        20.56 o
   3  -6  14        123.49        145.04        18.02 o
   4  -6  14       1164.85       1186.22        48.26 o
  -7  -5  14         38.97         29.51        11.49 o
  -6  -5  14        434.10        418.36        39.82 o
  -5  -5  14          5.44         -2.97         5.18 o
  -4  -5  14       1375.73       1346.18        56.36 o
  -3  -5  14        194.95        199.59        17.52 o
  -2  -5  14        318.67        321.70        17.47 o
  -1  -5  14        250.82        273.71        15.75 o
   0  -5  14         70.77         64.22         7.84 o
   1  -5  14        302.16        304.42        23.78 o
   2  -5  14        564.72        581.17        69.64 o
   3  -5  14        342.09        359.46        27.49 o
   4  -5  14        282.56        273.47        24.38 o
   5  -5  14        444.51        524.43        32.90 o
   6  -5  14         86.46         70.57        15.55 o
  -7  -4  14          2.42          5.80         6.05 o
  -6  -4  14       1156.04       1133.42        33.36 o
  -5  -4  14       1291.89       1278.17        34.79 o
  -4  -4  14        200.01        186.73        13.86 o
  -3  -4  14       2092.78       2048.78        46.09 o
  -2  -4  14        166.10        143.83        11.69 o
  -1  -4  14        484.39        521.79        18.82 o
   0  -4  14        115.46        103.97         9.51 o
   1  -4  14        752.56        820.82        34.45 o
   2  -4  14        723.79        742.95        36.68 o
   3  -4  14        393.90        393.17        33.81 o
   4  -4  14         52.92         46.98        11.59 o
   5  -4  14        669.51        615.56        26.31 o
   6  -4  14        580.69        581.04        27.74 o
   7  -4  14        229.89        241.84        50.71 o
  -8  -3  14         29.12         25.35         7.81 o
  -7  -3  14        127.42        126.19        12.86 o
  -6  -3  14         13.20         16.17         6.07 o
  -5  -3  14        146.41        139.44        12.27 o
  -4  -3  14        191.77        199.48        14.28 o
  -3  -3  14        943.20        944.03        27.16 o
  -2  -3  14        680.13        648.50        21.27 o
  -1  -3  14        502.00        484.92        17.73 o
   0  -3  14        896.13        878.80        36.45 o
   1  -3  14        129.99        126.97        10.12 o
   2  -3  14        464.58        434.27        23.65 o
   3  -3  14        103.81        116.06        14.58 o
   4  -3  14        956.55        981.67        40.16 o
   5  -3  14          0.84         -4.00         4.00 o
   6  -3  14       1183.64       1199.94        33.48 o
   7  -3  14        553.17        552.59        22.68 o
   8  -3  14        279.25        244.23        24.62 o
  -8  -2  14        295.73        310.52        19.58 o
  -7  -2  14          3.69         -5.22         5.95 o
  -6  -2  14        324.73        324.01        18.73 o
  -5  -2  14         49.96         61.42         8.38 o
  -4  -2  14       1387.65       1410.48        35.64 o
  -3  -2  14         16.62         13.96         5.07 o
  -2  -2  14       1673.11       1674.41        38.50 o
  -1  -2  14        641.61        621.09        19.85 o
   0  -2  14        557.74        533.03        17.99 o
   1  -2  14       1329.17       1313.19        46.06 o
   2  -2  14        247.66        260.95        15.71 o
   3  -2  14        245.98        252.27        20.04 o
   4  -2  14         62.90         65.30         8.78 o
   5  -2  14        788.76        815.86        24.62 o
   6  -2  14         53.77         50.16         8.00 o
   7  -2  14       1594.25       1583.24        40.37 o
   8  -2  14        152.88        169.95        14.60 o
  -8  -1  14        260.85        265.59        17.62 o
  -7  -1  14        181.33        169.26        18.61 o
  -6  -1  14        112.74        101.66        11.02 o
  -5  -1  14        448.92        445.22        21.96 o
  -4  -1  14        418.16        393.88        17.63 o
  -3  -1  14        561.48        526.23        22.35 o
  -2  -1  14        567.52        558.94        18.91 o
  -1  -1  14       1209.03       1097.86        27.85 o
   0  -1  14       1455.21       1420.68        32.85 o
   1  -1  14       1951.48       1863.31        39.55 o
   2  -1  14       1089.03       1110.03        26.98 o
   3  -1  14        346.86        374.19        22.14 o
   4  -1  14        149.61        151.35        12.35 o
   5  -1  14        193.71        207.19        13.38 o
   6  -1  14       1588.85       1585.22        38.57 o
   7  -1  14        636.94        648.17        26.64 o
   8  -1  14       1145.46       1038.35        31.40 o
   9  -1  14          8.64         22.16         8.34 o
  -9   0  14        375.95        412.39        39.05 o
  -8   0  14         32.20         28.48         7.54 o
  -7   0  14        229.27        244.75        16.57 o
  -6   0  14         59.04         47.79         8.27 o
  -5   0  14        301.28        312.41        17.40 o
  -4   0  14        219.66        241.66        14.77 o
  -3   0  14       1494.98       1458.11        34.86 o
  -2   0  14        496.70        485.86        17.18 o
  -1   0  14        729.57        734.09        21.41 o
   0   0  14       2680.72       2594.52        51.02 o
   1   0  14        214.94        196.92        11.65 o
   2   0  14       4229.78       4245.64       115.89 o
   3   0  14         37.43         39.44         4.74 o
   4   0  14        290.27        310.43        13.35 o
   5   0  14        368.00        370.33        16.79 o
   6   0  14        809.73        832.57        24.83 o
   7   0  14        831.06        832.64        25.96 o
   8   0  14       1217.07       1193.13        33.63 o
   9   0  14        478.12        485.24        40.30 o
  -9   1  14         37.05         29.21        10.99 o
  -8   1  14        521.48        535.56        22.44 o
  -7   1  14         74.35         77.26        10.35 o
  -6   1  14        719.49        685.28        23.68 o
  -5   1  14        121.24        130.03        11.36 o
  -4   1  14        594.68        596.05        26.40 o
  -3   1  14        145.40        122.87        10.14 o
  -2   1  14       1013.32        940.09        25.42 o
  -1   1  14        251.78        206.68        12.20 o
   0   1  14        760.78        710.31        20.38 o
   1   1  14       2747.50       2677.13        51.53 o
   2   1  14         16.45          9.55         4.01 o
   3   1  14       1631.38       1631.06        27.82 o
   4   1  14         91.22         86.74         8.00 o
   5   1  14        808.38        782.49        22.49 o
   6   1  14        449.49        453.62        17.14 o
   7   1  14        873.57        888.82        26.46 o
   8   1  14        128.50        140.23        12.31 o
   9   1  14       1017.06        982.42        30.40 o
  10   1  14         97.61         91.00        10.75 o
  -9   2  14         29.42         31.39        10.78 o
  -8   2  14        946.75        977.20        30.41 o
  -7   2  14        692.14        697.93        33.47 o
  -6   2  14          1.18          8.10         5.86 o
  -5   2  14        468.29        472.05        18.32 o
  -4   2  14         33.43         28.29         6.46 o
  -3   2  14        577.97        559.11        19.03 o
  -2   2  14          6.59          6.52         3.75 o
  -1   2  14       2558.70       2458.68        57.87 o
   0   2  14       1742.91       1717.46        42.45 o
   1   2  14       2636.64       2613.18        50.06 o
   2   2  14       1289.07       1362.64        34.47 o
   3   2  14        658.93        612.13        14.12 o
   4   2  14       1607.44       1523.81        29.25 o
   5   2  14         65.05         54.78         8.78 o
   6   2  14       1251.41       1200.26        30.29 o
   7   2  14         11.28         14.43         5.27 o
   8   2  14        554.50        574.59        26.30 o
   9   2  14         11.85         11.86         6.08 o
  10   2  14       1509.17       1528.26        40.91 o
  -9   3  14        635.43        760.88        64.40 o
  -8   3  14        107.48        122.40        12.51 o
  -7   3  14        499.39        497.01        21.05 o
  -6   3  14        354.50        327.99        21.13 o
  -5   3  14          7.42          3.43         4.58 o
  -4   3  14       1276.96       1242.68        31.83 o
  -3   3  14         43.75         39.17         6.36 o
  -2   3  14        236.26        202.42        12.11 o
  -1   3  14         40.53         42.86         6.64 o
   0   3  14       1803.23       1755.97        37.10 o
   1   3  14        119.74        122.93         8.92 o
   2   3  14       4393.21       4346.11        67.66 o
   3   3  14        207.01        214.95         8.69 o
   4   3  14        277.75        270.29         9.47 o
   5   3  14       1306.64       1265.86        29.91 o
   6   3  14        287.95        252.37        14.15 o
   7   3  14         52.02         41.03         7.71 o
   8   3  14        166.69        163.78        14.78 o
   9   3  14        249.38        246.18        16.30 o
  10   3  14        106.60         83.32        10.42 o
  11   3  14       1290.93       1386.10        76.91 o
  -8   4  14        790.40        851.13        48.11 o
  -7   4  14         18.98         15.23         7.03 o
  -6   4  14       1170.78       1196.79        32.76 o
  -5   4  14        204.37        176.69        13.06 o
  -4   4  14        236.15        246.58        14.91 o
  -3   4  14       1162.97       1151.94        29.50 o
  -2   4  14        391.20        369.65        14.50 o
  -1   4  14         20.32         19.88         4.73 o
   0   4  14         63.67         57.97         6.46 o
   1   4  14       2370.62       2369.47        45.82 o
   2   4  14        260.66        247.89         8.65 o
   3   4  14       4302.53       4110.83        64.21 o
   4   4  14         64.60         62.44         5.14 o
   5   4  14       1091.11       1027.61        22.03 o
   6   4  14        740.58        679.82        20.61 o
   7   4  14        585.47        589.22        19.70 o
   8   4  14          2.50          3.71         4.25 o
   9   4  14        138.98        129.59        14.44 o
  10   4  14        164.18        191.10        14.50 o
  11   4  14        152.53        205.39        22.06 o
  -8   5  14         54.13         33.19         8.49 o
  -7   5  14       1168.58       1215.40        42.50 o
  -6   5  14         86.98         86.29        10.15 o
  -5   5  14        802.11        785.46        40.40 o
  -4   5  14        404.22        390.45        17.30 o
  -3   5  14        679.15        670.58        21.15 o
  -2   5  14        450.80        436.22        15.87 o
  -1   5  14       1003.28       1011.35        25.58 o
   0   5  14          4.93          5.23         3.25 o
   1   5  14        312.53        297.48         9.41 o
   2   5  14       1239.28       1239.75        22.53 o
   3   5  14       1444.14       1321.84        23.75 o
   4   5  14       1280.53       1203.60        27.49 o
   5   5  14        147.95        129.72         7.31 o
   6   5  14       1744.55       1732.16        37.98 o
   7   5  14         53.71         61.16         7.52 o
   8   5  14        789.91        769.74        36.33 o
   9   5  14          4.06          1.78        14.37 o
  10   5  14        364.61        415.56        34.12 o
  -7   6  14        160.03        147.53        13.22 o
  -6   6  14        749.83        792.27        28.79 o
  -5   6  14        415.70        474.01        19.25 o
  -4   6  14        589.96        641.85        21.39 o
  -3   6  14          1.58         -3.62         3.62 o
  -2   6  14        718.08        724.72        21.30 o
  -1   6  14        100.56         98.95         8.46 o
   0   6  14       1139.85       1164.54        41.12 o
   1   6  14          0.42         -0.88         3.05 o
   2   6  14       1047.87        977.86        24.52 o
   3   6  14         48.05         47.83         6.05 o
   4   6  14       1230.61       1195.66        30.06 o
   5   6  14       1060.67       1092.50        27.19 o
   6   6  14        119.56        109.56        10.94 o
   7   6  14        796.85        721.68        33.68 o
   8   6  14         13.60         -3.72         9.80 o
   9   6  14        360.06        369.51        30.36 o
  10   6  14        143.06        146.03        27.89 o
  -7   7  14          1.30          5.99         9.79 o
  -6   7  14        578.21        567.97        31.62 o
  -5   7  14        560.41        591.44        31.55 o
  -4   7  14        518.09        604.59        31.53 o
  -3   7  14        608.66        584.24        29.74 o
  -2   7  14          2.66          6.24         6.73 o
  -1   7  14        464.67        493.16        28.90 o
   0   7  14         29.80         28.18         5.35 o
   1   7  14       1367.41       1363.98        36.47 o
   2   7  14        320.28        327.07        14.31 o
   3   7  14       1408.27       1307.68        30.93 o
   4   7  14          6.90          8.17         4.01 o
   5   7  14        908.28        887.53        24.41 o
   6   7  14        917.41        893.24        24.84 o
   7   7  14        708.20        668.35        47.67 o
   8   7  14        962.29       1008.42        43.60 o
   9   7  14         10.08          3.38        11.83 o
  10   7  14        353.53        412.63        70.66 o
  -6   8  14        170.68        177.82        30.43 o
  -5   8  14        687.04        681.08        34.97 o
  -4   8  14          5.17         -1.01         9.13 o
  -3   8  14       1249.27       1272.04        48.05 o
  -2   8  14        234.14        250.05        21.69 o
  -1   8  14        375.73        291.07        32.45 o
   0   8  14        427.34        425.65        16.33 o
   1   8  14        133.90        144.31        10.89 o
   2   8  14        691.30        751.24        23.47 o
   3   8  14       1002.94        895.56        33.82 o
   4   8  14        450.80        468.53        17.22 o
   5   8  14         67.49         80.31         8.41 o
   6   8  14       1358.81       1345.78        33.32 o
   7   8  14        251.31        239.74        63.56 o
   8   8  14        732.53        782.03        38.48 o
   9   8  14        168.48        202.69        23.26 o
  -5   9  14        240.39        272.87        25.42 o
  -4   9  14        358.90        419.01        31.07 o
  -3   9  14          8.05          3.67         7.63 o
  -2   9  14       1243.16       1247.25        47.69 o
  -1   9  14        143.98        126.83        16.73 o
   0   9  14        426.36        432.36        17.35 o
   1   9  14        270.93        254.52        14.99 o
   2   9  14         43.35         38.95         7.42 o
   3   9  14         60.63         68.72         8.31 o
   4   9  14        873.53        850.67        25.17 o
   5   9  14        477.18        502.01        18.78 o
   6   9  14         89.37         91.21         9.61 o
   7   9  14       1002.42       1002.43        28.88 o
   8   9  14         42.63         35.53        11.69 o
   9   9  14        493.35        554.10        36.01 o
  -4  10  14        362.09        366.39        29.39 o
  -3  10  14        184.99        207.00        22.17 o
  -2  10  14         62.31         66.31        15.38 o
  -1  10  14       1364.27       1321.31        49.83 o
   0  10  14         18.36         17.94         5.89 o
   1  10  14        726.22        697.06        23.20 o
   2  10  14        148.44        177.55        16.95 o
   3  10  14          2.96         -3.15         4.16 o
   4  10  14         46.50         71.18         9.18 o
   5  10  14        771.85        757.58        24.58 o
   6  10  14        267.35        308.28        26.59 o
   7  10  14        326.73        382.15        19.33 o
   8  10  14        602.56        629.34        35.38 o
  -2  11  14        301.33        293.09        26.71 o
  -1  11  14         73.77         74.18        14.54 o
   0  11  14        809.85        859.89        27.53 o
   1  11  14         58.26         83.76        10.30 o
   2  11  14         84.47         92.14        10.46 o
   3  11  14         61.51         60.39        10.88 o
   4  11  14        378.92        344.11        19.05 o
   5  11  14         43.52         42.88        10.57 o
   6  11  14        674.74        701.65        24.79 o
   7  11  14         10.83          9.69         6.35 o
   0  12  14        133.08        133.94        17.75 o
   1  12  14        278.60        245.84        53.41 o
   2  12  14         65.64         67.24         9.97 o
   3  12  14         75.94         63.36         9.23 o
   4  12  14          9.12         11.68         6.61 o
   5  12  14        205.76        235.10        16.94 o
  -4  -7  15        386.23        429.32        32.26 o
  -3  -7  15         52.64         58.65        11.49 o
  -2  -7  15          2.37         -0.50         5.95 o
  -1  -7  15        509.47        533.66        37.19 o
   0  -7  15         38.64         37.53        15.89 o
   1  -7  15        294.76        345.28        28.08 o
  -5  -6  15         26.09         36.16        11.99 o
  -4  -6  15        368.73        381.57        25.96 o
  -3  -6  15         18.05         11.12         8.69 o
  -2  -6  15       1241.14       1246.91        39.77 o
  -1  -6  15        118.78        106.93        13.13 o
   0  -6  15        389.59        386.09        28.27 o
   1  -6  15          5.32          8.71         8.12 o
   2  -6  15        855.85        969.57        61.87 o
   3  -6  15        528.23        522.15        31.03 o
  -6  -5  15        212.81        200.73        22.58 o
  -5  -5  15         32.29         35.85         7.83 o
  -4  -5  15        267.34        230.70        16.25 o
  -3  -5  15        550.87        555.56        21.46 o
  -2  -5  15          1.02          0.22         4.93 o
  -1  -5  15        616.51        620.64        21.91 o
   0  -5  15         53.17         48.78         7.55 o
   1  -5  15        157.89        150.65        17.61 o
   2  -5  15         58.08         59.50        16.57 o
   3  -5  15       1371.04       1456.46        74.88 o
   4  -5  15        105.25         86.54        14.93 o
  -7  -4  15        474.04        403.65        45.30 o
  -6  -4  15         10.89         10.11         6.35 o
  -5  -4  15       1463.05       1524.54        40.83 o
  -4  -4  15        495.95        501.11        20.38 o
  -3  -4  15        487.46        476.57        19.89 o
  -2  -4  15        523.49        543.19        27.03 o
  -1  -4  15         22.75         20.42         5.86 o
   0  -4  15        686.99        697.44        22.45 o
   1  -4  15         35.34         40.28        14.71 o
   2  -4  15       1288.46       1468.55        72.01 o
   3  -4  15         14.54          1.35         8.79 o
   4  -4  15       1069.92       1172.65        82.49 o
   5  -4  15          1.68         -2.37         8.13 o
   6  -4  15        647.11        636.70        64.57 o
   7  -4  15        262.44        279.05        26.41 o
  -7  -3  15         16.76         22.78         7.46 o
  -6  -3  15        213.23        180.98        14.88 o
  -5  -3  15        107.78        106.60        13.03 o
  -4  -3  15       1951.55       1843.16        45.57 o
  -3  -3  15         21.61         28.26         6.98 o
  -2  -3  15        835.24        770.47        36.17 o
  -1  -3  15        211.36        233.82        14.58 o
   0  -3  15         36.54         39.50         7.16 o
   1  -3  15          7.17         20.04         5.37 o
   2  -3  15        870.35        874.08        36.78 o
   3  -3  15        839.15        838.97        35.97 o
   4  -3  15        356.46        369.42        27.60 o
   5  -3  15        861.09        896.32        58.82 o
   6  -3  15         23.94         14.24         6.52 o
   7  -3  15        952.53        895.12        29.98 o
  -7  -2  15          1.47          1.94         8.20 o
  -6  -2  15        317.65        317.52        19.19 o
  -5  -2  15        783.02        813.52        34.50 o
  -4  -2  15        510.51        525.90        21.23 o
  -3  -2  15       1312.57       1236.71        32.61 o
  -2  -2  15          1.11         -3.72         3.72 o
  -1  -2  15       1374.57       1277.03        32.04 o
   0  -2  15        185.13        212.39        13.18 o
   1  -2  15        187.83        190.83        12.35 o
   2  -2  15          6.00         12.17         8.45 o
   3  -2  15        303.43        300.89        22.71 o
   4  -2  15        123.31        128.46        21.97 o
   5  -2  15        898.49        915.51        51.22 o
   6  -2  15        544.50        559.33        24.35 o
   7  -2  15        187.86        187.85        14.89 o
   8  -2  15        662.66        694.15        36.34 o
  -8  -1  15         39.90         28.25        11.71 o
  -7  -1  15         23.17         10.63         6.68 o
  -6  -1  15         14.80         21.06         6.49 o
  -5  -1  15        422.34        378.05        20.64 o
  -4  -1  15         97.87         87.26         9.70 o
  -3  -1  15       1010.49       1027.54        43.33 o
  -2  -1  15        700.14        628.55        20.87 o
  -1  -1  15        377.12        370.11        15.78 o
   0  -1  15       2581.33       2562.13        51.92 o
   1  -1  15        365.34        359.32        15.33 o
   2  -1  15        666.62        710.68        21.00 o
   3  -1  15         20.96         20.09         7.98 o
   4  -1  15        421.87        416.63        23.58 o
   5  -1  15          1.25          2.18         4.88 o
   6  -1  15       1406.39       1410.11        36.24 o
   7  -1  15        382.12        406.12        21.37 o
   8  -1  15        487.23        527.37        22.47 o
  -8   0  15        683.52        715.05        32.16 o
  -7   0  15         39.35         46.95         8.59 o
  -6   0  15        131.76        139.86        12.91 o
  -5   0  15        109.03         93.83        10.18 o
  -4   0  15       1279.34       1255.86        33.08 o
  -3   0  15         66.74         67.13         8.49 o
  -2   0  15       1134.98       1216.95        31.20 o
  -1   0  15        704.87        741.01        22.20 o
   0   0  15        818.83        810.71        23.05 o
   1   0  15        425.30        424.19        15.59 o
   2   0  15        344.71        334.60        15.81 o
   3   0  15        423.54        399.27        30.76 o
   4   0  15          3.58         10.57         5.04 o
   5   0  15        842.82        893.34        32.16 o
   6   0  15        297.80        281.38        16.38 o
   7   0  15       1454.13       1463.94        44.31 o
   8   0  15         29.17         24.15         7.05 o
   9   0  15        975.44        981.31        37.35 o
  -8   1  15        226.92        232.81        16.93 o
  -7   1  15        143.69        138.60        13.14 o
  -6   1  15        418.63        439.29        21.71 o
  -5   1  15        157.72        135.94        11.84 o
  -4   1  15        357.15        370.58        18.88 o
  -3   1  15        389.28        348.18        16.83 o
  -2   1  15        160.99        161.36        11.69 o
  -1   1  15       2849.17       2751.00        54.69 o
   0   1  15        356.55        330.86        14.73 o
   1   1  15       1599.86       1543.10        35.52 o
   2   1  15        470.83        446.65        17.67 o
   3   1  15         67.61         69.35         7.01 o
   4   1  15        969.91        957.49        24.93 o
   5   1  15        555.60        566.44        22.01 o
   6   1  15        683.31        681.57        28.21 o
   7   1  15        246.30        234.53        15.16 o
   8   1  15       1004.28       1027.17        30.48 o
   9   1  15         35.39         40.80         8.54 o
  -8   2  15         94.75         86.94        14.83 o
  -7   2  15        272.96        249.16        19.57 o
  -6   2  15        157.12        148.32        12.83 o
  -5   2  15        548.06        538.74        20.24 o
  -4   2  15         19.56         19.31         5.81 o
  -3   2  15        961.07        904.50        26.06 o
  -2   2  15        743.31        754.12        36.50 o
  -1   2  15        452.21        433.80        17.76 o
   0   2  15       3120.14       2937.89        56.55 o
   1   2  15        159.57        160.67        10.66 o
   2   2  15        598.78        641.08        18.84 o
   3   2  15        704.40        655.42        18.82 o
   4   2  15        302.07        295.04        12.77 o
   5   2  15        264.84        273.07        17.55 o
   6   2  15        879.92        906.11        34.01 o
   7   2  15        211.20        219.19        14.45 o
   8   2  15        232.87        214.03        14.94 o
   9   2  15        912.71        947.85        29.67 o
  10   2  15        170.00        228.00        23.44 o
  -8   3  15        944.55        963.86        31.19 o
  -7   3  15         42.11         41.18         8.12 o
  -6   3  15        328.69        337.81        18.72 o
  -5   3  15          8.43          9.37         5.46 o
  -4   3  15        592.20        575.60        20.52 o
  -3   3  15        202.83        206.32        13.49 o
  -2   3  15       1177.63       1139.06        29.35 o
  -1   3  15       1057.31       1044.00        35.33 o
   0   3  15        466.66        460.46        16.02 o
   1   3  15       1545.34       1561.15        34.37 o
   2   3  15        182.99        173.42        10.49 o
   3   3  15       1685.10       1657.00        28.51 o
   4   3  15        252.25        256.14         9.81 o
   5   3  15       1710.79       1654.76        36.84 o
   6   3  15        184.48        191.71        12.51 o
   7   3  15        200.98        206.10        13.67 o
   8   3  15        107.74        104.88        10.47 o
   9   3  15        484.28        479.54        21.42 o
  10   3  15        867.04        927.11        30.29 o
  -8   4  15        682.63        751.66        77.08 o
  -7   4  15        241.97        231.97        20.01 o
  -6   4  15         12.82         11.56         5.93 o
  -5   4  15        531.09        512.77        20.16 o
  -4   4  15          5.78          3.30         4.51 o
  -3   4  15        507.06        465.22        18.70 o
  -2   4  15         27.10         39.93         6.66 o
  -1   4  15        326.28        336.45        14.79 o
   0   4  15         25.59         29.68         5.31 o
   1   4  15        953.20        951.93        24.22 o
   2   4  15       1129.19       1113.33        30.29 o
   3   4  15        533.16        525.82        17.08 o
   4   4  15       1514.15       1470.28        31.91 o
   5   4  15         37.23         24.91         5.30 o
   6   4  15         46.26         47.27         6.64 o
   7   4  15        215.86        202.89        15.00 o
   8   4  15        669.64        713.41        23.55 o
   9   4  15         22.01         14.46         5.72 o
  10   4  15       1108.03       1157.66        35.18 o
  -7   5  15        226.22        252.08        17.12 o
  -6   5  15        160.76        158.85        13.47 o
  -5   5  15        308.22        310.00        22.15 o
  -4   5  15       1052.02       1046.49        29.35 o
  -3   5  15         76.26         80.11         8.72 o
  -2   5  15        574.05        539.34        18.66 o
  -1   5  15        114.98        106.15        11.22 o
   0   5  15        367.52        385.05        16.32 o
   1   5  15         12.19         16.26         4.25 o
   2   5  15       1435.80       1392.48        25.05 o
   3   5  15       2758.05       2650.80        41.27 o
   4   5  15       1193.59       1233.53        33.02 o
   5   5  15        845.43        870.43        18.66 o
   6   5  15          3.31          5.24         4.46 o
   7   5  15        130.26        119.31        15.77 o
   8   5  15         41.16         35.31        12.17 o
   9   5  15        327.93        358.60        30.00 o
  10   5  15        141.26        120.84        19.15 o
  -7   6  15          9.20         19.01         8.53 o
  -6   6  15        189.01        199.39        15.09 o
  -5   6  15        176.27        187.47        13.99 o
  -4   6  15        303.24        334.14        17.95 o
  -3   6  15         42.61         51.54         7.42 o
  -2   6  15        140.62        174.10        24.68 o
  -1   6  15        219.74        188.25        18.60 o
   0   6  15        767.69        820.04        40.57 o
   1   6  15        145.26        148.95        20.79 o
   2   6  15        452.67        395.34        15.27 o
   3   6  15       1563.60       1418.72        37.39 o
   4   6  15        202.98        200.99        12.05 o
   5   6  15       2333.99       2189.98        45.37 o
   6   6  15         41.93         50.86        12.34 o
   7   6  15        322.44        308.09        25.34 o
   8   6  15        360.00        350.59        28.55 o
   9   6  15        626.21        562.61        63.22 o
  10   6  15        120.68        145.19        21.13 o
  -6   7  15          6.20          6.18         9.77 o
  -5   7  15        878.29        900.31        40.99 o
  -4   7  15        463.15        465.60        29.73 o
  -3   7  15        210.15        203.51        29.41 o
  -2   7  15         22.68         22.81         8.94 o
  -1   7  15         27.37         40.80        22.48 o
   0   7  15        258.96        269.51        21.87 o
   1   7  15       1647.91       1601.80        52.71 o
   2   7  15        184.38        193.84        11.98 o
   3   7  15         84.14         87.81         8.63 o
   4   7  15        542.12        559.47        18.60 o
   5   7  15          5.24         10.39         4.55 o
   6   7  15        933.83        942.36        38.55 o
   7   7  15          0.11          4.11         6.40 o
   8   7  15        533.21        513.26        32.62 o
   9   7  15         73.04         66.30        14.29 o
  -5   8  15        138.37        137.56        28.23 o
  -4   8  15        713.11        748.48        37.17 o
  -3   8  15        130.33        152.09        18.81 o
  -2   8  15        431.75        455.64        26.72 o
  -1   8  15         46.14         46.65        15.21 o
   0   8  15        371.81        354.29        36.17 o
   1   8  15         73.05         62.46         8.20 o
   2   8  15       2142.53       2184.18        46.47 o
   3   8  15          0.43         -1.89         3.92 o
   4   8  15        988.24        965.88        26.78 o
   5   8  15        848.89        864.12        32.50 o
   6   8  15          1.40         -1.96         4.48 o
   7   8  15        750.00        755.33        57.13 o
   8   8  15          0.41         -5.99         6.68 o
   9   8  15        304.41        322.76        29.88 o
  -4   9  15        308.49        275.18        36.17 o
  -3   9  15        371.23        356.23        28.80 o
  -2   9  15        150.33        140.22        18.23 o
  -1   9  15         97.37        141.59        17.89 o
   0   9  15          1.98         -0.50         6.92 o
   1   9  15        203.98        217.12        13.99 o
   2   9  15        178.03        172.38        12.71 o
   3   9  15       1716.10       1695.37        50.26 o
   4   9  15         36.91         33.44         6.86 o
   5   9  15        984.69        990.75        28.19 o
   6   9  15        158.28        165.36        12.84 o
   7   9  15        268.99        297.88        34.65 o
   8   9  15        827.87        881.01        41.83 o
  -3  10  15        536.89        594.75        77.42 o
  -2  10  15        219.85        238.12        23.42 o
  -1  10  15        164.61        156.13        19.35 o
   0  10  15        232.43        209.55        21.93 o
   1  10  15         10.10          5.19         5.01 o
   2  10  15        246.91        260.98        16.15 o
   3  10  15          5.80         12.76         5.53 o
   4  10  15        545.57        574.78        28.23 o
   5  10  15        218.27        231.50        15.48 o
   6  10  15        504.97        486.80        20.48 o
   7  10  15         23.23         29.13         7.22 o
  -1  11  15         18.85         23.36        11.11 o
   0  11  15        291.29        291.75        26.21 o
   1  11  15         52.16         37.91         7.89 o
   2  11  15        144.97        137.77        12.88 o
   3  11  15         52.13         42.21         8.17 o
   4  11  15        173.10        164.89        13.52 o
   5  11  15        545.27        577.44        22.29 o
   6  11  15        242.44        229.11        16.22 o
   7  11  15        576.78        592.19        36.85 o
   1  12  15        136.78        122.54        17.45 o
   2  12  15         61.77         60.96        13.74 o
   3  12  15         79.09         71.64        13.71 o
   4  12  15          1.06          1.09        11.66 o
  -3  -6  16         42.03         45.85         9.14 o
  -2  -6  16        459.54        481.24        29.91 o
  -1  -6  16        140.36        136.50        17.68 o
   0  -6  16        208.77        215.06        28.57 o
   1  -6  16        792.33        837.88        39.30 o
  -5  -5  16        641.87        681.03        53.41 o
  -4  -5  16         94.54         90.36        13.76 o
  -3  -5  16        246.55        231.03        16.38 o
  -2  -5  16          4.16          9.73         5.93 o
  -1  -5  16        383.02        376.30        20.10 o
   0  -5  16        168.86        162.00        18.74 o
   1  -5  16        542.01        495.87        28.92 o
   2  -5  16        798.92        796.41        37.86 o
   3  -5  16        162.64        166.15        20.73 o
  -5  -4  16         67.40         71.25        10.33 o
  -4  -4  16        657.47        683.95        24.89 o
  -3  -4  16         12.55         15.49         6.00 o
  -2  -4  16        492.68        491.19        21.71 o
  -1  -4  16         33.75         32.20         6.78 o
   0  -4  16        262.42        269.37        16.20 o
   1  -4  16         28.47         22.81        10.31 o
   2  -4  16        999.93       1074.76        72.68 o
   3  -4  16        290.64        274.85        35.83 o
   4  -4  16        388.19        414.33        33.13 o
   5  -4  16        896.91        842.68        42.15 o
  -6  -3  16       1057.28       1058.34        33.03 o
  -5  -3  16        312.29        312.52        29.77 o
  -4  -3  16        322.20        354.50        19.85 o
  -3  -3  16        592.44        581.08        21.80 o
  -2  -3  16         29.48         27.34         6.51 o
  -1  -3  16        512.62        456.62        18.27 o
   0  -3  16         18.59         18.55         5.64 o
   1  -3  16        630.49        636.34        31.59 o
   2  -3  16         30.38         22.03        12.17 o
   3  -3  16        700.64        630.74        31.38 o
   4  -3  16        116.40        148.99        23.50 o
   5  -3  16        837.39        894.50       113.08 o
   6  -3  16        942.30        944.47        43.39 o
  -6  -2  16        199.99        211.18        16.10 o
  -5  -2  16       1758.07       1742.12        43.79 o
  -4  -2  16        249.34        218.24        17.52 o
  -3  -2  16        240.28        228.66        15.17 o
  -2  -2  16        625.64        647.66        22.36 o
  -1  -2  16        242.72        222.81        14.39 o
   0  -2  16        253.69        244.09        14.76 o
   1  -2  16        607.91        596.34        26.20 o
   2  -2  16        533.54        580.12        39.89 o
   3  -2  16        225.44        218.01        20.20 o
   4  -2  16        764.41        731.91        50.03 o
   5  -2  16         20.39         22.85         9.68 o
   6  -2  16       1278.06       1350.84        53.14 o
   7  -2  16        289.33        265.29        19.15 o
  -7  -1  16         14.07          9.80         6.19 o
  -6  -1  16        502.23        526.67        22.60 o
  -5  -1  16        312.93        283.24        18.12 o
  -4  -1  16        786.06        808.88        26.43 o
  -3  -1  16         53.43         54.66         8.23 o
  -2  -1  16        795.29        763.01        24.18 o
  -1  -1  16        774.98        721.55        22.77 o
   0  -1  16        283.47        259.89        19.57 o
   1  -1  16         42.77         44.24         6.76 o
   2  -1  16        487.76        461.80        34.82 o
   3  -1  16         28.13         29.80         9.20 o
   4  -1  16        426.59        409.99        77.08 o
   5  -1  16        932.89        967.63        41.08 o
   6  -1  16         16.35         13.59         7.62 o
   7  -1  16       1132.65       1198.73        34.31 o
   8  -1  16         64.24         91.33        15.55 o
  -7   0  16         17.41         30.29         7.83 o
  -6   0  16        868.85        917.88        29.41 o
  -5   0  16        169.95        167.12        13.86 o
  -4   0  16        328.71        359.90        19.32 o
  -3   0  16        553.67        552.64        27.06 o
  -2   0  16         76.11         76.73         9.86 o
  -1   0  16       2431.62       2368.89        60.02 o
   0   0  16        280.38        295.95        16.01 o
   1   0  16        819.01        844.23        24.08 o
   2   0  16         25.62         36.08         5.91 o
   3   0  16        840.05        845.89        34.95 o
   4   0  16         41.34         37.08         9.15 o
   5   0  16       1421.56       1487.21        53.75 o
   6   0  16        626.34        613.43        21.84 o
   7   0  16        271.25        254.15        16.64 o
   8   0  16        624.03        642.61        59.53 o
  -7   1  16        190.04        177.54        14.86 o
  -6   1  16        246.28        222.99        16.21 o
  -5   1  16       1027.63       1027.56        30.80 o
  -4   1  16         22.75         16.87         5.89 o
  -3   1  16        516.78        500.97        40.84 o
  -2   1  16       1020.38        990.33        27.75 o
  -1   1  16       1165.65       1131.08        29.59 o
   0   1  16        351.88        337.21        15.97 o
   1   1  16        161.89        164.15        13.22 o
   2   1  16       1721.42       1668.19        36.98 o
   3   1  16         50.97         51.51        10.40 o
   4   1  16        817.33        807.10        33.68 o
   5   1  16         96.79         88.75         8.93 o
   6   1  16        929.33        942.53        27.32 o
   7   1  16         51.96         67.05         9.09 o
   8   1  16        638.51        615.37        23.12 o
   9   1  16        881.86        909.37        30.10 o
  -7   2  16          0.97          4.54         6.17 o
  -6   2  16        837.96        870.20        31.77 o
  -5   2  16        497.08        497.03        20.07 o
  -4   2  16        337.69        322.85        17.96 o
  -3   2  16         62.05         61.39         8.69 o
  -2   2  16       1784.76       1750.72        40.29 o
  -1   2  16        208.07        210.23        13.41 o
   0   2  16       1449.74       1458.97        34.29 o
   1   2  16        108.53        113.28         9.33 o
   2   2  16         43.45         41.21         6.15 o
   3   2  16       1042.70        983.53        35.67 o
   4   2  16        282.84        270.71        20.49 o
   5   2  16        735.13        720.11        21.96 o
   6   2  16        429.59        424.94        22.01 o
   7   2  16       1207.77       1199.25        32.57 o
   8   2  16         63.96         61.36         9.04 o
   9   2  16        600.02        615.08        36.06 o
  -7   3  16        193.27        212.70        16.26 o
  -6   3  16        384.04        395.11        21.23 o
  -5   3  16        320.86        328.13        18.87 o
  -4   3  16        482.72        454.57        19.87 o
  -3   3  16        385.95        384.73        17.77 o
  -2   3  16        239.98        255.59        14.95 o
  -1   3  16       6407.99       6121.73       106.80 o
   0   3  16          0.36          2.12         3.78 o
   1   3  16       1051.02        982.78        25.63 o
   2   3  16        537.96        530.95        17.29 o
   3   3  16         22.30         22.50         4.98 o
   4   3  16        370.92        387.29        14.44 o
   5   3  16        699.94        681.80        20.86 o
   6   3  16        713.83        714.60        22.41 o
   7   3  16         67.77         69.38         8.68 o
   8   3  16        815.93        843.31        26.78 o
   9   3  16          0.69         11.82         6.39 o
  10   3  16        693.86        758.92        36.94 o
  -7   4  16        295.95        322.91        19.75 o
  -6   4  16        103.01        106.04        13.27 o
  -5   4  16        297.04        287.16        17.46 o
  -4   4  16         55.61         65.89        10.78 o
  -3   4  16        334.33        352.99        18.30 o
  -2   4  16        183.91        208.68        13.65 o
  -1   4  16       1288.69       1273.63        43.04 o
   0   4  16       1886.40       1864.19        40.50 o
   1   4  16         78.22         93.35         8.36 o
   2   4  16        824.98        807.56        25.30 o
   3   4  16        168.10        170.10        10.78 o
   4   4  16         83.71         91.30         6.88 o
   5   4  16          2.35          3.57         3.76 o
   6   4  16        438.46        472.69        20.64 o
   7   4  16        343.15        344.23        23.45 o
   8   4  16        273.03        281.03        17.13 o
   9   4  16        403.29        434.14        20.37 o
  -7   5  16         31.31         49.49        13.23 o
  -6   5  16        574.82        571.89        28.84 o
  -5   5  16          0.98          1.22         5.95 o
  -4   5  16        220.32        193.67        15.75 o
  -3   5  16          0.14         -3.96         4.06 o
  -2   5  16       1525.96       1554.59        43.14 o
  -1   5  16        449.11        419.58        19.36 o
   0   5  16        535.55        530.76        17.89 o
   1   5  16       1110.96       1086.25        33.37 o
   2   5  16         72.82         73.74         7.40 o
   3   5  16       1606.32       1510.41        38.70 o
   4   5  16          9.67          4.84         3.27 o
   5   5  16        324.16        291.30        15.60 o
   6   5  16        400.36        402.34        25.27 o
   7   5  16         64.24         77.92        21.81 o
   8   5  16         58.94         73.47        24.85 o
   9   5  16        640.60        699.37        59.50 o
  -6   6  16        158.29        174.80        29.41 o
  -5   6  16        207.96        191.74        22.24 o
  -4   6  16         49.67         55.28        12.99 o
  -3   6  16        343.13        379.18        28.82 o
  -2   6  16          0.96         -3.61         6.78 o
  -1   6  16        565.48        533.46        39.22 o
   0   6  16         53.50         56.05        11.31 o
   1   6  16        335.18        360.88        23.39 o
   2   6  16        245.87        256.93        29.07 o
   3   6  16        888.33        878.83        27.57 o
   4   6  16        819.59        830.64        28.11 o
   5   6  16         29.09         34.11         5.94 o
   6   6  16        139.43        177.15        27.05 o
   7   6  16          3.08         -3.38         9.47 o
   8   6  16        216.28        224.72        22.93 o
   9   6  16        167.33        210.74        39.22 o
  -5   7  16        577.04        641.80        34.99 o
  -4   7  16        279.66        248.44        24.40 o
  -3   7  16         13.22         20.46        10.27 o
  -2   7  16        148.09        140.63        24.34 o
  -1   7  16        371.65        324.18        25.55 o
   0   7  16        801.69        844.49        36.20 o
   1   7  16         41.31         43.12        10.27 o
   2   7  16       1121.36       1158.54        60.85 o
   3   7  16        433.32        401.53        15.57 o
   4   7  16        215.30        206.47        20.79 o
   5   7  16        379.96        387.92        16.15 o
   6   7  16        105.15        126.95        16.49 o
   7   7  16        310.85        341.50        27.89 o
   9   7  16        114.73        101.41        21.81 o
  -4   8  16         64.86         49.28        20.79 o
  -3   8  16         25.53         22.31        14.54 o
  -2   8  16         24.63         45.48        22.31 o
  -1   8  16          3.36          1.15         6.19 o
   0   8  16        459.67        496.95        40.57 o
   1   8  16        167.02        169.81        23.50 o
   2   8  16        428.06        389.60        23.47 o
   3   8  16        912.69        880.91        25.37 o
   4   8  16          4.08         19.69         6.88 o
   5   8  16        362.63        361.27        19.81 o
   6   8  16        236.17        234.79        14.78 o
   7   8  16        590.63        632.62        33.75 o
   8   8  16          1.64          5.58         8.37 o
  -3   9  16        143.08        141.53        19.12 o
  -2   9  16         99.46        105.91        17.09 o
  -1   9  16        318.91        272.58        33.64 o
   0   9  16          5.68         11.15         9.47 o
   1   9  16        469.43        533.38        34.99 o
   2   9  16        343.85        374.51        17.95 o
   3   9  16        581.53        597.48        21.19 o
   4   9  16        769.05        735.37        23.90 o
   5   9  16         21.07         20.26         6.12 o
   6   9  16        837.49        830.25        26.07 o
   7   9  16         52.72         63.37        13.98 o
   8   9  16        160.98        166.97        21.26 o
  -2  10  16        122.82        153.17        37.36 o
  -1  10  16         17.39         35.99        11.71 o
   0  10  16        380.76        414.44        30.90 o
   1  10  16         46.34         49.94        19.10 o
   2  10  16         94.34         99.41        10.57 o
   3  10  16          7.86          9.26         5.88 o
   4  10  16        683.50        657.68        23.27 o
   5  10  16        265.81        285.77        17.42 o
   6  10  16        331.68        326.46        18.74 o
   7  10  16        604.55        649.36        56.46 o
   1  11  16        181.01        177.91        21.26 o
   2  11  16         34.33         28.79         7.43 o
   3  11  16        287.62        305.29        18.59 o
   4  11  16         75.78        103.05        11.58 o
   5  11  16        676.14        696.85        25.07 o
   6  11  16        258.84        274.19        18.13 o
   7  11  16        361.65        379.53        29.12 o
   2  12  16         12.24         11.17        10.14 o
   3  12  16        219.55        291.40        41.41 o
  -3  -5  17        165.16        140.16        15.81 o
  -2  -5  17        339.70        298.33        18.54 o
  -1  -5  17        132.56        127.33        12.31 o
   0  -5  17        752.83        787.53        69.98 o
   1  -5  17          0.58          1.07         8.36 o
  -4  -4  17        302.60        330.79        19.84 o
  -3  -4  17         57.88         55.32         8.91 o
  -2  -4  17        610.49        691.74        24.68 o
  -1  -4  17        326.50        317.92        18.75 o
   0  -4  17        388.55        364.18        28.21 o
   1  -4  17       1018.72       1084.34        45.43 o
   2  -4  17         62.02         53.50        12.90 o
  -5  -3  17        501.68        518.04        40.68 o
  -4  -3  17         47.03         36.26         8.58 o
  -3  -3  17        595.23        531.91        22.29 o
  -2  -3  17        121.60        132.91        12.38 o
  -1  -3  17        424.06        388.05        20.05 o
   0  -3  17        303.97        311.98        20.88 o
   1  -3  17        422.93        414.04        30.02 o
   2  -3  17        388.69        380.05        29.12 o
   3  -3  17        317.73        353.46        28.29 o
   4  -3  17       1268.97       1328.13        52.59 o
   5  -3  17          7.74          8.91        11.49 o
  -5  -2  17        436.41        454.39        23.85 o
  -4  -2  17       1002.10        996.00        31.23 o
  -3  -2  17         38.41         31.63         7.46 o
  -2  -2  17        668.50        718.51        24.36 o
  -1  -2  17         21.24         20.63         6.09 o
   0  -2  17        319.43        360.60        19.42 o
   1  -2  17         56.19         64.00         8.67 o
   2  -2  17       1399.37       1473.59        53.16 o
   3  -2  17        722.45        745.96        60.85 o
   4  -2  17        443.46        405.00        43.95 o
   5  -2  17       1354.84       1475.55        56.01 o
   6  -2  17         36.53         13.72        10.72 o
  -6  -1  17        882.12        838.72        30.05 o
  -5  -1  17        390.39        396.81        22.25 o
  -4  -1  17        530.38        535.64        22.33 o
  -3  -1  17        899.13        843.71        26.87 o
  -2  -1  17         23.57         34.39         7.02 o
  -1  -1  17        319.09        324.10        17.68 o
   0  -1  17         21.92         25.19         5.82 o
   1  -1  17        578.65        593.33        20.44 o
   2  -1  17         88.58        101.42        14.73 o
   3  -1  17        730.15        717.55        33.88 o
   4  -1  17        148.96        155.51        26.37 o
   5  -1  17        774.31        803.68        37.84 o
   6  -1  17        363.48        418.75        31.43 o
   7  -1  17        334.75        330.49        30.94 o
   8  -1  17        294.05        261.90        26.28 o
  -6   0  17         16.22         31.27         8.10 o
  -5   0  17        787.35        817.35        27.67 o
  -4   0  17         79.22         89.88        10.61 o
  -3   0  17       1249.89       1249.25        34.07 o
  -2   0  17        493.98        526.24        28.50 o
  -1   0  17        115.44        118.42        10.48 o
   0   0  17        548.14        572.44        20.05 o
   1   0  17        275.52        322.27        15.89 o
   2   0  17        272.29        296.02        15.97 o
   3   0  17        543.90        507.25        27.41 o
   4   0  17       1043.71       1081.57        42.61 o
   5   0  17          3.73         -1.04         7.53 o
   6   0  17        999.61       1052.96        44.45 o
   7   0  17        316.10        344.90        23.27 o
   8   0  17        289.86        297.64        31.27 o
  -6   1  17        285.64        284.12        19.91 o
  -5   1  17        137.42        109.87        11.63 o
  -4   1  17       1167.22       1109.21        32.31 o
  -3   1  17          0.91         -1.19         4.30 o
  -2   1  17        818.10        786.39        30.97 o
  -1   1  17         84.90         71.53         8.19 o
   0   1  17        194.89        178.83        12.37 o
   1   1  17        469.74        420.98        16.41 o
   2   1  17        796.91        780.56        30.59 o
   3   1  17        418.75        358.35        34.48 o
   4   1  17       1056.25       1037.82        60.01 o
   5   1  17        588.00        564.42        34.48 o
   6   1  17        357.00        367.60        27.97 o
   7   1  17       1415.50       1473.45        38.36 o
   8   1  17         59.23         58.25         9.40 o
  -6   2  17        359.48        402.85        23.08 o
  -5   2  17        104.02        129.08        16.93 o
  -4   2  17        392.78        397.45        20.66 o
  -3   2  17       1131.21       1196.67        32.80 o
  -2   2  17        378.38        386.07        17.85 o
  -1   2  17        724.08        696.18        22.50 o
   0   2  17         58.99         56.67         7.47 o
   1   2  17        273.57        285.92        17.91 o
   2   2  17         24.53         18.90         5.23 o
   3   2  17       1323.57       1289.24        31.11 o
   4   2  17         14.15          6.04         6.40 o
   5   2  17       1449.49       1461.15        58.49 o
   6   2  17         52.31         74.11        10.15 o
   7   2  17        518.18        491.23        19.92 o
   8   2  17        703.78        658.14        41.72 o
   9   2  17        216.15        222.37        16.75 o
  -6   3  17          5.66         13.27         6.90 o
  -5   3  17        531.63        548.96        29.18 o
  -4   3  17        175.97        179.28        13.97 o
  -3   3  17       2904.49       2850.18        59.65 o
  -2   3  17       1139.85       1064.32        29.78 o
  -1   3  17        367.24        374.36        18.04 o
   0   3  17        827.76        782.77        23.28 o
   1   3  17         22.25         25.02         5.27 o
   2   3  17       1185.75       1140.51        28.72 o
   3   3  17          4.93          4.72         3.96 o
   4   3  17       1204.03       1246.88        43.46 o
   5   3  17         15.79         12.10         7.26 o
   6   3  17        952.73        905.92        26.42 o
   7   3  17        159.46        176.40        13.33 o
   8   3  17        531.61        527.59        21.59 o
   9   3  17        680.10        703.21        25.65 o
  -6   4  17         22.99         23.18         7.80 o
  -5   4  17          0.17          4.31         5.51 o
  -4   4  17        724.49        736.97        25.20 o
  -3   4  17         13.28          8.19         5.38 o
[truncated: 27,548 more chars]
